# Supplementary material for: Phosphoproteome dynamics during mitotic exit in budding yeast
Source: EMBO J. 2018 Apr 12;37(10):e98745. doi: 10.15252/embj.201798745 (PMC5978319; doi:10.15252/embj.201798745)
Supplement: Supplementary file 2 — Table EV1 [file EMBJ-37-e98745-s002.xlsx]

## Sheet: LEGEND
Exanded View Table EV1:
Dephosphorylated cell cycle proteins
A selection of cell cycle proteins, dephosphorylated on at least two sites, is listed. Proteins were subdivided by their function and timing of dephosphorylation. Dephosphorylated sites are annotated. A protein’s timing category reflects that of the majority of its sites (grey, early; red, intermediate; green, late). See also Figure EV5 for an explanation of dephosphorylation timings.

## Sheet: Table EV1
	Cell cycle function	Proteins		Phospho-site dephosphorylation timing
			Early	Intermediate	Late
	Chromosome segregation	Fin1	T68, T86, S88, T119
		Sli15	S335, T474	S280
		Bik1		T90, S95, S167	S117
	Transcription factor/regulator	Nup60	T381, T382	S84, T85, S194, S222, T460, S473	S89, T112, T245
		Whi5		T80, S88, S149, S156, T164, T215, S262	S154
		Stb1	S204, S205	S7, S72, S89, S102, S103, S199, T209, S245, S246, T327, S341, S343
		Ace2		S303, S317, S342, S402, S428, T501, T531, S714
		Swi4		S166, S373
		Swi5	T339	S225, S300, S376, S394, T401, T418, S488, T490, S492, S505, S522, S659, S660, S663, S664, S702
		Ndd1		T265, T277	S168, T332
		Nup1		S161, T334, S603	S43, S138, S446, S602
		Swi6			S149, S160
	DNA replication	Mcm3		S777, S779, S781
	Cdc14 regulator	Mob1		S2, S10, S36, T84, T85
		Slk19		S116, S128, S265
		Lte1			S200, S203, S689
		Net1		S60, S166, T304, S447	S242, T602, S744, S747, S1034
	Phosphatase complex/subunit	Rts1		T250, T257
		Mih1		S82, S144
		Bni4		S91	S346, S349
	Actomyosin/cell wall	Gin4		S471, S791, S883, T884	S460, S486, S617
		Kic1		T734, S735
		Chs2		S82, S86, S100, S133	S11, S14
		Boi1		S149, S393, S648
		Shs1		S416, S447
		Bud3		S1257, S1549	S1254
		Lre1		S371, S372
		Hsl1		S685, S997, S1220	S1195
		Spa2		S585	S254, S883, T954, S961, S979, S1080
