# Supplementary material for: Phosphoproteome dynamics during mitotic exit in budding yeast
Source: EMBO J. 2018 Apr 12;37(10):e98745. doi: 10.15252/embj.201798745 (PMC5978319; doi:10.15252/embj.201798745)
Supplement: Supplementary file 3 — Table EV2 [file EMBJ-37-e98745-s003.xlsx]

## Sheet: LEGEND
Expanded View Table EV2:
Candidate substrates for late mitotic kinases.
Phosphosites phosphorylated during mitotic exit are assigned to a kinase if they (1) match the kinase consensus motif and (2) if they pass a 50% threshold of phosphorylation at 15 minutes in the case of Polo and at 20 minutes in the case of NDR kinases.

## Sheet: Table EV2
	Kinases	Potential substrates	Phospho-sites
	Plk (15min)	AIM21	S206
		BNI5	S251
		CDC12	T326
		DEF1	T357
		NET1	S48
		NUP2	S284
		NUP60	S118, S400
		SEC9	S359
		SGM1	S549
		SHP1	S155
		SLG1	S349
		SYF2	S55
		TYE7	S157
		YML119W	S310
		YSR3	T16
	Dbf2, PKA/B (20min)	BEM1	S21
		BOI1	S737
		GLN3	S469
		HAL5	S273
		LCP5	S288
		NET1	S439
		NUP60	S70
		PXL1	S43, S63, S128
		ROX1	S178
		SEC16	S144
		SLI15	S425
		YHR097C	S69
		YPI1	S22
	Aurora, PKA/B (20min)	BUD6	S347
		GIC2	S345
		KIN2	S663
		MLF3	S74
		NET1	S497
		NTR2	S153
		NUP60	S10, S69
		SPC34	T199
		SPC42	S284
		SLG1	T353
		UTP22	S10
		YMR086W	S669
	Aurora, PKA/B, Cbk1 (20min)	BOI1	S644
		YOR352W	S131
	Cbk1 (20min)	ACE2	S122
		BOI1	S525
		BOP3	S231
		DSF2	S469
		KIN1	S677
		KIN2	S706
		POG1	S314
		YDR239C	S74
		YNL058C	S276
	CKII (20min)	BNI4	S281
		CDC37	S17
		ESC1	S1290
		GIC2	S44, S367
		MAL31	S600
		NNT1	S2
		RLF2	S501
		SIC1	S201
		TIF3	S25
		TOM1	S1890
		VTC3	S592
		YIR016W	S87
