# Supplementary material for: Phosphoproteome dynamics during mitotic exit in budding yeast
Source: EMBO J. 2018 Apr 12;37(10):e98745. doi: 10.15252/embj.201798745 (PMC5978319; doi:10.15252/embj.201798745)
Supplement: Supplementary file 4 — Table EV3 [file EMBJ-37-e98745-s004.xlsx]

## Sheet: LEGEND
Expanded View Table EV3:
Yeast strain used in this study.

## Sheet: Table EV3
strain name	genotype
5162	MATa prGAL1-CDC20::URA3
5182	MATa ORC6-HA3::TRP1
5197	MATa arg4Δ(YHR018C)::kanR lys1Δ(YIR034C)::kanR prGAL1-CDC20::URA3
5482	MATa CLB5Ddb::HIS3 FIN1-HA3::URA3 ASK1-MYC18::TRP
5486	MATa CLB5Ddb::HIS3 FIN1(KNL-AAA)-HA3::URA3 ASK1-MYC18::TRP
5587	MATa CDC5-HA3::TRP1
5588	MATa DSN1-3PK::HIS FIN1-HA3::URA3 ASK1-MYC18::TRP
5589	MATa DSN1-3PK::HIS FIN1(KNL-AAA)-HA3::URA3 ASK1-MYC18::TRP
5592	MATa CLB5Ddb::HIS3 ORC6-HA3::TRP1
5593	MATa YEN1-HA3::TRP1 ASK1-MYC18::TRP
5594	MATa CLB5Ddb::HIS3 YEN1-HA3::TRP1 ASK1-MYC18::TRP
