# Supplementary material for: Phosphoproteome dynamics during mitotic exit in budding yeast
Source: EMBO J. 2018 Apr 12;37(10):e98745. doi: 10.15252/embj.201798745 (PMC5978319; doi:10.15252/embj.201798745)
Supplement: Supplementary file 5 — Dataset EV1 [file EMBJ-37-e98745-s005.xlsx]

## Sheet: LEGEND
Expanded View Dataset EV1:
Phosphosites dephosphorylated and phosphorylated during mitotic exit.
L/H ratios (in log2 scale) of all phosphosites over time that were classified as phosphorylated or dephosphorylated.

## Sheet: sites dephosphorylated
Gene	Proteins	Position	Amino acid	Charge	Localization prob	Sequence window	log 2(L/H ratio t0)	log2(L/H ratio t5)	log2(L/H ratio t10)	log2(L/H ratio t15)	log2(L/H ratio 20)	log2(L/H ratio 25)	log2(L/H ratio t30)	log2( L/H ratio t35)	log2(L/H ratio t40)	log2 (L/H ratio t45)
ABF1	P14164	153	T	3	0.999977	TDDLEYHLANTHPDDTNDKVESRSNEVNGNN	0.0835571	0.106903	0.151919	-0.110374	-0.433116	-0.919249	-1.34011	-1.76191	-1.75531	-1.97506
ABP1	P15891	165	T	2	0.996429	KQQGKASTPPVKKSFTPSKSPAPVSKKEPVK	1.0257	1.10306	1.06245	0.993058	0.684992	0.602536	0.280985	0.093432	-0.0234341	-0.00306987
ACE2	P21192	303	S	2	0.981019	PTLISPRMSNTSINGSPSRKYHRQRYPNKSP	0.904792	0.996174	0.979755	0.512272	0.0755655	-0.208048	-0.429542	-0.4476	-0.363477	-0.516303
ACE2	P21192	714	S	2	0.999599	LTSPKKSLLDSPHDTSPVKETIARDKDGSVL	1.17565	1.46754	0.802836	0.714667	-0.0549082	-0.30259	-0.0905232	0.179471	0.423986	0.204323
ACE2	P21192	342	S	3	0.983355	SSNSGYLRDSELLSFSPQNYNLNLDGLTYND	0.966833	1.03658	0.879051	0.608696	0.0243663	-0.132016	-0.332116	-0.237888	-0.262556	-0.654182
ACE2	P21192	317	S	2	0.999999	GSPSRKYHRQRYPNKSPESNGLNLFSSNSGY	0.700351	1.06672	1.09616	0.954102	0.133578	-0.3612	-0.777	-0.472606	-0.462119	-0.489283
ACE2	P21192	402	S	2	1	GGLSISPRINGNSLRSPFLVGTDKSRDDRYA	0.732473	0.695777	0.589664	-0.180212	-0.995355	-0.950954	-0.705227	-0.536822	-0.410228	-0.903754
ACE2	P21192	428	S	2	1	DDRYAAGTFTPRTQLSPIHKKRESVVSTVST	0.89016	0.960639	0.67839	0.231211	-0.806057	-0.844559	-0.41743	-0.388988	-0.331284	-0.522604
ACE2	P21192	501	T	3	1	TPIKNSLPQKHVFQHTPVKAPPKNGSNLAPL	0.960992	0.972838	0.966652	0.428747	-0.390161	-1.07467	-1.27354	-1.67486	-1.87446	-1.83604
ACE2	P21192	531	T	3	0.999605	LLNAPDLTDHQLEIKTPIRNNSHCEVESYPQ	1.71595	1.23671	1.34802	0.9626	0.485945	0.450857	0.406979	0.190747	-0.136962	0.235672
ACF4	P47129	156	S	2	1	TFTKRIQQTFVDVNNSPNMLKGKKSINDFFS	0.484317	0.50054	0.442293	-0.0913349	-0.394397	-0.528151	-0.712597	-1.05289	-1.26161	-1.27527
ACF4	P47129	239	T	2	1	NTMKNANTTATAGENTPFLQRILNKFNQMNM	0.89305	0.923191	0.727691	0.257088	-0.75969	-0.738851	-0.409202	-0.533887	-0.435632	-0.612173
ACM1	Q08981	202	S	2	1	RSTDDVSEKKVVRKLSFHVYEDE________	0.660846	0.629352	0.617259	0.27298	-0.534214	-1.07494	-1.31877	-1.35968	-1.63208	-1.5131
AFR1	P33304	526	S	2	0.999997	LRNDWEYIRFEDRRNSLPDSSFDKVETPPKP	0.150791	0.230193	0.206193	-0.776363	-1.80373	-2.17471	-2.08821	-2.72414	-2.86069	-2.69467
AIM21	P40563	277	T	2	1	QKHQEQQEEKIFQNPTDEESTTSLNEKQEGK	2.44	1.39015	1.43889	1.21872	1.33379	1.20631	1.12962	1.20719	1.32825	1.33579
AIM3	P38266	859	S	2	0.9906	PVPSDLDEKYVSASGSITPPRPPPSRSSPKK	2.00875	1.13259	1.15032	0.702759	0.271439	0.768825	0.637443	0.623164	-0.0843725	0.426175
AIM7	Q12156	137	S	2	1	GTFKLIEVSSGLEDDSDVEELREQLENC___	-1.04745	-1.74916	-1.12862	-1.15143	-1.40739	-1.6504	-1.73883	-1.97801	-2.06043	-2.58489
AKL1	P38080	801	S	2	1	PMHSSSKNEALLIELSPLKEDAGKQSFQDTN	0.510016	0.536361	0.490423	0.158904	-0.396074	-1.09844	-1.19575	-1.20247	-1.34055	-1.0226
AKL1	P38080	538	T	2	0.987101	SSGGRSMKSTSYGAATIGSDEALANEKTAGI	0.380062	0.0593298	0.748386	0.487639	-0.357473	-0.160692	-0.519309	-0.912305	-0.600381	-0.887531
APC9	Q12107	36	T	2	0.999431	WKTPRFNKANFNNFTTPLRKRSTRVINDDSM	0.370118	0.485703	0.493841	-0.332901	-1.25472	-1.86521	-1.9031	-2.12334	-2.10837	-2.39386
AVT1	P47082	8	S	2	1	________MPEQEPLSPNGRKRSEVHYISIP	1.01964	0.931769	0.513265	-0.399639	-1.63672	-0.304359	-1.24678	-1.15885	-0.288225	-0.867677
BAS1	P22035	656	S	2	0.999934	SDATRGADLNKLLNPSPNSVRSNGSKTKKKE	0.475178	0.488132	0.346946	-0.504915	-0.951009	-1.24731	-1.30241	-1.40919	-1.38351	-1.45878
BCK1	Q01389	816	S	2	1	ELAPKREAPKPPANTSPQRTLSTSKQNKPIR	1.49776	1.6676	1.4333	1.38043	0.821572	0.34545	0.394534	0.0117899	0.116051	0.275023
BEM3	P32873	222	S	2	1	PAASVTYTTSRITIKSPNKGSKSPLQERLRS	0.238757	0.273969	0.301114	-0.606646	-1.02194	-1.22892	-1.1333	-0.779039	-0.320117	-0.277784
BEM3	P32873	237	S	3	1	SPNKGSKSPLQERLRSPQNPNRMTAVINNHL	0.831198	0.950565	0.627354	0.510624	-0.346766	-0.510769	-0.363032	0.0740959	0.502466	0.563099
BFR2	Q06631	30	S	3	1	KPVNKDFDIEDEENASLFQHNEKNGESDLSD	-0.354739	-0.471921	-0.492729	-0.477373	-0.816926	-1.45637	-1.6019	-1.84245	-1.75344	-1.92932
BFR2	Q06631	10	S	3	0.999993	______MEKSLADQISDIAIKPVNKDFDIED	-0.00714854	0.00236543	-0.0525825	-0.264912	-0.437064	-0.816414	-0.922793	-1.03055	-1.09245	-1.10701
BIK1	P11709	117	S	3	0.994258	IVRLTNQFSPMDDPKSPTPMRSFRITSRHSG	0.377612	0.723162	0.2916	0.33474	0.139312	-0.467088	-0.0843076	-1.58853	-1.72488	-1.81278
BIK1	P11709	167	S	2	0.997542	YDNREDRMEVDSILSSDRKANHNTTSDWKPD	0.116958	0.00972926	0.0411476	-0.445017	-0.994921	-1.2841	-1.45691	-1.39861	-1.3654	-1.12822
BIK1	P11709	95	S	2	1	ASISQTSRRTTMEPLSIPKNRSIVRLTNQFS	0.458744	0.381122	0.278008	-0.0908253	-0.701304	-1.46531	-1.70896	-1.97968	-2.18102	-2.16923
BIK1	P11709	90	T	2	0.998016	SLIEKASISQTSRRTTMEPLSIPKNRSIVRL	0.458744	0.381122	0.278008	-0.0908253	-0.701304	-1.46531	-1.70896	-1.97968	-2.18102	-2.16923
BNI4	P53858	91	S	2	0.988895	ARDSEVQTVNMTTSPSLSALADILNERSKYA	0.513272	0.404579	0.45667	0.209444	0.0392204	-0.610443	-1.12486	-1.20365	-1.53621	-1.83937
BNI4	P53858	346	S	2	0.999996	QTSLKTPEKLKKKSHSSSSIFNSFLKGKIET	-0.279584	-0.490539	-0.430631	-0.0474762	-0.028063	-0.38537	-0.883405	-1.49457	-2.425	-2.22205
BNI4	P53858	349	S	2	0.998973	LKTPEKLKKKSHSSSSIFNSFLKGKIETSDS	-0.627626	-0.440718	-0.592218	-0.479589	-0.712655	-1.45697	-2.09194	-2.49944	-2.47139	-3.01052
BOI1	P38041	393	S	2	1	MTEVPNLFADKDIFESPGRAPKPPSYPSPVQ	0.888902	0.942367	1.12001	0.632587	0.0151772	-0.123558	-0.350307	-0.273858	-0.32486	-0.394956
BOI1	P38041	648	S	2	0.976363	RSQSYSHSRKHSLVTSPLKTSLSPINSKSNI	-0.390032	-0.265517	-0.402829	-1.06687	-1.5548	-1.59306	-1.6145	-1.18537	-0.927577	-0.745956
BOI1	P38041	149	S	2	0.999977	LEELRSGSVEQEVSKSPTRVPEVSTPQLQDE	0.39063	0.554664	0.279533	0.0894058	-0.505446	-0.835201	-0.707614	-0.717173	-0.482254	-0.386163
BSP1	Q06604	39	S	2	1	RYSNIPSSKPAGEALSPVRSHNSGEYRRADM	0.71796	0.864482	0.662029	0.482439	-0.161871	-0.514633	-0.324686	0.08087	-0.144019	0.733248
BSP1	Q06604	79	S	2	1	DNLAYRSAYNYEMTFSPKKTHYSLSELNLER	0.283369	0.318158	0.332992	-0.360841	-1.00283	-1.325	-1.16202	-0.674537	-0.432435	-0.345912
BSP1	Q06604	379	S	2	0.981326	VELNIVLPELRPVETSPTKQNFENSIDLPKL	1.01717	1.06756	0.880178	0.390768	-0.205108	-0.00981457	0.253197	0.539367	0.870641	0.82058
BUD14	P27637	376	S	2	1	IIPTPALNGYGKGNKSVSFNDVVGYADRFID	0.0188861	-0.00309584	-0.0792103	-0.304603	-0.548225	-1.20768	-1.42588	-1.79107	-1.63088	-1.70008
BUD14	P27637	378	S	2	1	PTPALNGYGKGNKSVSFNDVVGYADRFIDDA	-0.169446	-0.293482	-0.355022	-0.491599	-0.743762	-1.22607	-1.43369	-1.22533	-1.03746	-0.99907
BUD21	Q08492	13	S	2	0.99975	___MSNGHVKFDADESQASASAVTDRQDDVL	-0.542574	-0.350963	-0.629012	-0.580844	-1.0283	-1.95007	-2.12257	-2.61176	-2.27141	-2.96889
BUD3	P25558	1549	S	2	0.997613	EGFLRKKQKDEPIWVSPSKIDFADLSRRTKA	0.436935	0.357769	0.298873	-0.0466342	-0.587119	-1.34604	-1.60925	-1.87141	-2.02427	-1.97052
BUD3	P25558	1257	S	2	0.998819	KHDAHYNWKRLASQVSLSEGLKVNTEEDAAI	-1.41295	-1.64268	-1.60249	-1.70028	-1.93825	-2.64992	-2.51845	-3.15608	-3.11923	-3.50352
BUD3	P25558	1254	S	2	1	VLDKHDAHYNWKRLASQVSLSEGLKVNTEED	-1.97627	-2.23055	-2.00699	-2.29885	-2.21791	-2.60244	-2.62172	-3.31286	-3.27799	-3.6006
BUD6	P41697	353	S	2	0.989619	NVRASPRRLSSVVTTSPDKAMNGTCPVFLRI	0.525242	0.627133	0.0785146	0.288739	-0.144701	0.00375488	-0.395498	-0.572907	-0.898825	-0.453594
BUL1	P48524	56	S	2	0.99987	GRGRQKQEGGKGSSRSPSLHSPKSWIRSASA	1.88471	1.88642	2.01286	1.64913	1.48813	1.56014	1.32326	1.32023	0.514724	0.240368
CAB3	P36076	121	S	3	0.951198	ANTNGQQKRFSPSLPSAVSFTVPEVERLPYH	1.28875	0.481272	1.15751	1.20722	1.31633	1.09659	0.788636	-0.340071	-0.620871	-0.565078
CAF20	P12962	91	S	3	0.999744	TDSDGWCTFEAKKKGSGEDDEEETETTPTST	1.32847	1.78395	0.769003	0.0156784	-0.37748	-0.713694	0.171112	-0.673591	-0.777502	-0.693112
CBF1	P17106	19	S	2	1	LANNNKLSTEDEEIHSARKRGYNEEQNYSEA	0.660846	0.629352	0.617259	0.27298	-0.534214	-1.07494	-1.31877	-1.35968	-1.63208	-1.5131
CDC12	P32468	326	T	3	1	RLEGHENTGEGNEDFTLPAIAPARKLSHNPR	-0.738813	-0.600085	-0.434078	0.131732	0.0689466	-0.88284	-1.54843	-2.07369	-2.44104	-2.7191
CDC14	Q00684	429	S	2	0.875128	NNGSNSFKSSAVPQTSPGQPRKGQNGSNTIE	0.696928	0.72975	0.835954	-0.240598	-0.615945	-0.954434	-0.472893	-1.11082	-1.16871	-1.09345
CDC3	P32457	509	S	3	0.998786	QLELSINSASPNVNHSPVPTKKKGFLR____	1.53432	1.59766	1.7302	1.47094	1.16764	0.725638	0.48498	0.352804	0.342991	0.300338
CET1	O13297	144	S	3	0.999864	DGSDANAKLEKPSDDSIHQNSKSDEEQRIPK	0.089183	0.0730124	0.0548397	0.0357816	0.0489718	-0.59962	-0.795399	-1.1022	-1.36114	-1.54996
CHS2	P14180	100	S	3	1	NSPVAPNRYAANLQESPKRAGEAVIHLSEGS	1.15342	0.978998	0.958897	0.664214	0.136512	-0.767665	-1.21676	-1.14238	-1.26775	-1.43936
CHS2	P14180	14	S	2	0.996342	__MTRNPFMVEPSNGSPNRRGASNLSKFYAN	0.422961	0.49198	0.0343316	0.208392	-0.215747	-0.38883	-1.20153	-0.856791	-1.28595	-0.968326
CHS2	P14180	133	S	3	0.98626	YPRDNADLPVDPYHLSPQQQPSNNLFGSGRL	1.61525	1.7061	1.53875	1.55623	0.455488	-0.128627	-0.548278	-0.611592	-0.491155	-0.403927
CHS2	P14180	86	S	3	0.999999	DRRHRTQFYRDSAHNSPVAPNRYAANLQESP	1.25904	1.24236	0.998152	1.19028	0.221773	-0.435342	-1.0507	-0.881309	-0.791131	-0.956404
CHS2	P14180	82	S	3	0.999458	RYSPDRRHRTQFYRDSAHNSPVAPNRYAANL	1.31466	1.27081	1.05359	1.12092	0.232017	-0.395207	-0.960543	-0.811976	-0.666299	-0.87346
CHS2	P14180	11	S	2	0.895343	_____MTRNPFMVEPSNGSPNRRGASNLSKF	0.152732	0.412101	0.381397	0.711968	0.114298	-0.32842	-0.625721	-0.940921	-1.16972	-1.19729
CHZ1	P40019	98	S	2	0.950581	NEGEEEEDDLAEIDTSNIITSGRRTRGKVID	-0.649819	-0.53372	-0.485808	-0.365321	-0.736094	-1.37937	-2.38191	-2.75313	-2.99032	-3.64223
CHZ1	P40019	97	T	2	0.934459	GNEGEEEEDDLAEIDTSNIITSGRRTRGKVI	-0.304928	-0.286669	-0.128017	-0.243775	-0.827618	-1.65589	-2.05428	-2.90725	-3.27573	-3.43845
CRZ1	P53968	390	S	2	1	DDNDYNNEALSDIDRSFEDIINGRKLKLKKS	-0.610007	-0.760978	-0.703379	-0.134545	-0.132176	-0.831739	-1.5504	-2.14528	-2.65329	-2.81171
CUE5	Q08412	367	T	2	0.999996	TGKVVAETTYIDTPDTETKKKWQPLPPEPLD	0.735911	0.66084	0.684747	0.416956	0.115381	-0.25228	-0.792509	-1.11568	-1.3741	-1.74127
CWC15	Q03772	62	S	2	1	NLRANCAQEDRSNDKSLEEAVMNEEKQDVVG	-0.34491	-0.457746	-0.568237	-0.748327	-0.599052	-0.916213	-1.36602	-1.54422	-1.5412	-2.02261
DAM1	P53267	27	S	2	0.962262	RSATEYRLSIGSAPTSRRSSMGESSSLMKFA	0.13719	0.0446617	0.116334	-0.468331	-0.77213	-1.07281	-1.00038	-0.931796	-0.874073	-0.816691
DBF20	P32328	75	S	2	1	SDDQDTFKNRISLNHSPKKLPKDFHERASQS	0.640108	0.666735	0.725961	0.369636	-0.645533	-1.16209	-1.44273	-1.43088	-1.79003	-1.69914
DCP2	P53550	686	T	3	0.862663	PHRDMPTESNKSINETVGLSSTTNTVKKVPK	0.136819	0.111492	0.166785	-0.294203	-1.18337	-1.70176	-1.62977	-1.88607	-1.50866	-0.718526
DOT6	P40059	491	S	2	0.999957	LNALSSDADMLSPTHSPQKTLSKKTCPRMFK	0.304484	0.576542	0.574418	0.351013	-1.19153	-1.76794	-1.64331	0.274029	-1.66364	-1.07225
DSF2	P38213	331	S	2	1	SKLKLTKSDTTPIKPSPKRSNSSTSTITKTN	1.59149	1.4739	1.50441	1.18891	0.192767	-0.258545	-0.911544	-0.921888	-1.05946	-1.10704
DSF2	P38213	325	T	2	0.954232	SESSSFSKLKLTKSDTTPIKPSPKRSNSSTS	1.53408	1.58915	1.64116	1.50869	1.13806	0.698029	0.588663	0.579683	0.0421937	-0.374227
DSN1	P40568	380	T	2	0.999997	EEKYEDEDEEKILDNTENYDDTELRQLFQEN	-0.259875	-0.286491	-0.56804	-0.568008	-0.602057	-1.00972	-1.24308	-1.27175	-1.42857	-1.65941
ECM1	P39715	188	S	2	0.999986	GNAEKEDEEIPEVFDSLAEDNTVQKTPTNRF	0.0872566	0.625504	0.681959	0.526794	-0.258846	-0.118654	-0.926069	-1.87461	-1.08925	-1.8063
ECM21	P38167	18	S	2	0.999155	FITSRPVAKNSSHSLSETDLNQSKGQPFQPS	0.595109	0.608434	0.441035	0.17963	0.144032	-0.263116	-0.470846	-0.422007	-0.513691	-0.138264
EDE1	P34216	1012	S	2	0.979486	DLNEYGIPRSQSLTSSVANNAPQSVRDDVEL	0.560173	0.432586	0.138364	0.0416181	-0.116844	-0.169749	-0.209063	-0.511888	-0.659958	-0.491172
EIS1	Q05050	2	S	2	1	______________MSLISAVEDRDIHNIGK	0.531948	0.791877	0.579461	-0.847989	-1.2545	-1.23659	-1.32997	-1.35157	-1.19096	-1.58515
ENT2	Q05785	472	T	2	0.911527	NTGEARIPAQHTKTGTFINSQGTGYKQVTNE	0.269009	0.305079	0.206497	0.111893	0.334375	0.208834	-0.46201	-0.895898	-1.14537	-1.09404
ESC1	Q03661	1364	S	2	1	DEVNTSRERDLTFEKSVNEKYAGAIEEDTFS	-1.3577	-1.69277	-1.59624	-1.69228	-1.99137	-2.63392	-2.37142	-3.30784	-3.12648	-3.63724
ESC1	Q03661	1332	S	2	1	KRQQLLKNLSDLENYSQRLIEDSRRGKNQEE	-0.305127	-0.463107	-0.484179	-1.09161	-1.96323	-2.28745	-2.40756	-2.81247	-2.9479	-3.45584
ESC1	Q03661	1326	S	2	1	NAPDDIKRQQLLKNLSDLENYSQRLIEDSRR	-1.19397	-1.52876	-1.53294	-1.45369	-1.631	-1.93955	-2.00876	-2.32298	-2.27674	-2.79221
ESC1	Q03661	523	S	3	1	ENQINDVEGYDVTGKSVESDLHEHSPDNLYD	-0.463776	-0.797613	-0.860934	-0.476798	-0.117482	-0.373201	-1.15642	-1.43802	-1.61538	-1.98676
ESC1	Q03661	1360	T	2	1	QEESDEVNTSRERDLTFEKSVNEKYAGAIEE	-1.3577	-1.69277	-1.59624	-1.69228	-1.99137	-2.63392	-2.37142	-3.30784	-3.12648	-3.63724
ESC1	Q03661	520	T	2	1	VERENQINDVEGYDVTGKSVESDLHEHSPDN	-1.297	-1.43449	-1.4676	-1.35358	-1.54546	-2.10416	-2.12852	-2.69002	-2.6911	-3.20645
FIN1	Q03898	88	S	2	0.999662	MSPECLKGYVSKETQSLDRPQFKNSNKNVKI	0.465512	0.331652	0.285577	-0.777617	-1.65808	-2.08245	-2.35024	-2.65219	-2.77557	-3.24216
FIN1	Q03898	68	T	2	0.999999	ISPNKTDGMKHSIQVTPRRIMSPECLKGYVS	0.348847	0.264956	0.222183	-1.05964	-1.79874	-2.28073	-2.40088	-2.68033	-2.69657	-3.15146
FIN1	Q03898	86	T	2	0.943905	RIMSPECLKGYVSKETQSLDRPQFKNSNKNV	0.465512	0.331652	0.285577	-0.777617	-1.65808	-2.08245	-2.35024	-2.65219	-2.77557	-3.24216
FIN1	Q03898	119	T	2	0.90174	QNSDHITNIIFPTSPTKLTFSNENKIGGDGS	0.612315	0.426873	0.553786	-0.518976	-0.67247	-0.850484	-0.69297	-0.786732	-0.919581	-1.01821
FIR1	P40020	399	S	2	0.970387	TLKFFQQFEPSEEPTSPTRQVNPESLDKLDM	0.853206	0.857652	0.94856	0.372346	-0.27706	-0.424732	-0.418554	-0.758351	-0.633745	-0.675023
FIR1	P40020	84	S	2	0.999953	QVRFSIPDPNEISQDSPLKIVFPKSGNETER	1.77148	1.51224	1.4992	0.824641	-0.0959524	-0.779694	-0.900272	-1.02106	-1.1161	-1.44983
FIR1	P40020	225	S	2	1	PPPLTPEKNLYLTPESPLNRYHLPVPLEISL	1.21451	1.18624	0.969936	1.06547	0.161722	-0.590084	-1.22185	-0.962617	-0.84019	-1.04768
FIR1	P40020	245	S	2	1	YHLPVPLEISLPPYLSPQNKDKKRSSLVYDG	1.51492	1.45706	1.35603	1.10018	0.22671	-0.589118	-0.916995	-0.956343	-1.0154	-1.21541
FIR1	P40020	455	S	2	1	NNEDFLKVDTSPVNQSFESRRQMLIDLQKSP	-0.33811	-0.510026	-0.542684	-0.0603395	-0.0452944	-0.429191	-1.60741	-2.03884	-2.55834	-2.73431
FIR1	P40020	222	T	2	1	FDRPPPLTPEKNLYLTPESPLNRYHLPVPLE	0.56459	0.402627	0.427075	0.109839	-0.800474	-1.57572	-1.7125	-1.86227	-2.13491	-2.19638
FIR1	P40020	449	T	2	0.990204	RNSGDTNNEDFLKVDTSPVNQSFESRRQMLI	0.680577	0.560937	0.567081	-0.0156746	-0.228985	-0.278212	-0.397744	-0.6754	-0.733065	-0.757681
FYV8	P46949	681	S	2	0.949834	SFKSENRTVSQGEMTSVHEPSTEEMAKLGQQ	0.784307	0.857115	0.640645	0.678393	-0.10375	-0.74158	-0.532887	0.0823647	0.0735261	0.281714
FYV8	P46949	223	T	3	0.959851	KSHSLGVSMDTNEADTTFNTPTRNGNEHLSS	-0.18335	-0.200742	-0.203766	-0.120725	-0.143553	-0.615787	-0.712859	-1.04268	-1.241	-1.55056
GAC1	P28006	10	S	2	0.999527	______MVIQTATTLSPAKARPSFPHNDLIK	0.430223	0.447006	0.287577	-0.0325741	-0.864153	-1.44316	-1.55069	-1.77365	-1.83553	-1.84223
GAL11	P19659	810	S	2	0.983583	RSASNTAKSTPNTNPSPLKTQTKNGTPNPNN	0.850564	0.882189	0.70701	-0.393246	-0.846986	-0.998054	-0.914035	-0.835621	-1.01642	-1.35445
GDS1	P41913	382	S	3	0.994257	GSSASLSTFASSKNISPDSSLSHNASSNTYV	0.32989	0.258552	0.300892	-0.0446959	-0.491833	-0.941239	-1.15581	-1.16773	-1.51037	-1.33707
GDS1	P41913	359	S	2	0.999958	TKTTKPGKQTKSQSLSVLSTPKKGSSASLST	-0.684763	-0.0709641	-0.0961641	-0.432424	-0.779412	-1.36225	-1.42346	-1.80396	-1.88124	-2.05674
GDS1	P41913	363	T	2	0.999548	KPGKQTKSQSLSVLSTPKKGSSASLSTFASS	-0.684763	-0.0709641	-0.0961641	-0.432424	-0.779412	-1.36225	-1.42346	-1.80396	-1.88124	-2.05674
GFD1	Q04839	111	S	2	0.998628	NPFSQKATEISPPPVSPSKMKTTKTQSKQDT	1.0954	1.19759	1.09892	0.769184	-0.149402	-0.652944	-0.831795	-0.450162	-0.268346	-0.0935518
GIN4	Q12263	460	S	2	0.917341	NFSSKKKLSTIVNQSSPTPASRNKRASVINV	1.19379	1.07973	1.1154	1.09654	0.807678	0.616846	0.342641	0.0979423	0.104558	-0.190639
GIN4	Q12263	719	S	2	0.998147	EKKILETIRRSKFLGSSFNIDKELKLSKMEY	0.875505	0.910373	0.773171	0.6237	0.226876	-0.466667	-1.04097	-1.32813	-1.45698	-1.90256
GIN4	Q12263	883	S	2	1	TGNSSNDERLYDVGDSTIKDKSALKLNFADR	1.16485	0.982042	0.973904	0.602505	0.372266	-0.758673	-1.18143	-1.12932	-1.32418	-1.59089
GIN4	Q12263	471	S	2	1	VNQSSPTPASRNKRASVINVEKNQKRASIFS	0.528948	0.564973	0.482738	0.317895	0.00687396	-0.634521	-0.740646	-0.230767	-0.174232	-0.0907144
GIN4	Q12263	617	S	2	1	KRKQEELKKQIEIDISDLEQELSKHKEEKLD	0.739738	0.652096	0.688268	0.432521	0.422445	-0.0854472	-0.547972	-0.859366	-1.14691	-1.31228
GIN4	Q12263	486	S	2	0.970173	SVINVEKNQKRASIFSTTKKNKRSSRSIKRM	0.136518	0.178902	0.139339	-0.143883	-0.212234	-0.633231	-1.21476	-1.6993	-1.62872	-1.84505
GIN4	Q12263	884	T	2	1	GNSSNDERLYDVGDSTIKDKSALKLNFADRF	1.09415	0.949025	0.998952	0.632436	0.300102	-0.640159	-0.909445	-1.00807	-1.3123	-1.56229
GIT1	P25346	488	S	2	1	NGWTGKMGFDETDEESMVRTIEVEENGTNCS	1.77185	1.58262	1.47748	0.754692	-0.275229	-0.78444	-0.858866	-0.895698	-0.963357	-1.29287
GLN3	P18494	689	S	2	0.894295	ISNHKFNNRLSSDSTSPIKYEADVSAGGKIS	1.10842	1.3729	0.838652	-0.083858	-0.946527	-0.453017	-0.775973	-0.683261	-0.825117	-0.929411
GLN3	P18494	288	S	2	0.945778	SSTSLANFKRAASVSSSISNMEPSGQNKKPL	0.577565	0.473546	0.557086	0.410457	0.164595	-0.710248	-1.5939	-0.393213	-1.97442	-2.12581
HAL5	P38970	277	S	2	0.942065	GNRIYMRGRNHSDSISASSLPKFQEIECKCI	0.857727	0.729874	0.549096	0.27887	-0.126153	-0.302544	-0.690965	-0.0277364	0.123313	0.394384
HAL5	P38970	280	S	2	0.981923	IYMRGRNHSDSISASSLPKFQEIECKCILDL	0.872606	1.17938	1.03979	0.729447	-0.0959102	-0.447102	-0.76443	-0.30937	-0.200629	-0.076884
HAP4	P14064	271	S	2	0.99996	NLNFHKIPHKASFPDSPADFSPADSVSLIRN	0.387322	0.198923	0.207742	-0.427658	-0.190414	-0.452707	-0.921154	-1.04301	-0.79618	-1.13051
HER1	Q12276	102	S	2	0.999518	VSQQGQVPTRRTRSHSVSYGLLQKKNNNDDT	-0.26092	-0.551199	-0.504598	-0.226911	-0.306482	-0.600457	-1.07309	-1.45214	-2.39662	-2.04408
HOF1	Q05080	369	S	2	0.917709	RNETKVVANPTLSLRSSPVQLQSNVDDSVLR	-0.158294	-0.1961	-0.339566	-0.452894	-0.866943	-1.46548	-1.68899	-2.04879	-2.03882	-2.22122
HSF1	P10961	528	S	3	0.914279	LANNLSNYNSNNNAGSPIRPYKQRYLLKNRA	1.96028	1.9498	2.16888	1.69534	1.50427	1.08735	0.883492	0.529585	0.296452	0.105165
HSL1	P34244	1220	S	3	1	IPRETTEEILSKLRLSPENPSNTHMQKRFSS	0.414471	0.318427	0.348655	0.139869	-0.00272596	-0.60858	-1.09287	-1.21745	-1.55847	-1.73972
HSL1	P34244	997	S	2	1	LPSSFLNTSMTFKNLSQILADDGDDKHLSVP	-0.536253	-0.544769	-0.567508	-0.45526	-0.712283	-1.61353	-2.15671	-2.5353	-2.53297	-3.08197
HSL1	P34244	685	S	2	1	ASKRSLYSLQSISKRSLNLNDLLVFDDPLPS	0.345474	0.340517	0.290677	0.0163539	-0.246763	-0.995191	-1.45022	-1.65884	-1.79482	-1.98774
HSL1	P34244	1195	S	2	1	MATTNVLTPATNVRVSLYWNNNSSGIPRETT	-0.212447	-0.29635	-0.366932	-0.443784	-0.468619	-0.952481	-1.16682	-1.34827	-1.34698	-1.70155
IES1	P43579	567	T	2	1	EITSAAIIDKNDLNLTPLKKYNSSATVNKVD	0.57889	0.549446	0.506017	0.350867	0.357255	-0.0768277	-0.376002	-0.604631	-0.807674	-0.729479
IES2	P40154	84	S	2	0.990808	EVDEDYDEEEDVLSPSKKRHLHTRSMDKRQV	0.249226	0.295671	0.284509	-0.560828	-0.966211	-1.18695	-1.1325	-0.99784	-0.880142	-0.929141
IES2	P40154	176	S	2	0.997971	EEQDGESGGYEDNEPSISKESDELVSVVNGN	0.699912	0.515343	0.605468	0.522461	0.499821	0.176114	-0.113288	-0.288636	-0.514722	-0.71799
INP52	P50942	1016	S	2	0.990527	SKLLSPTKEISIVSVSPRKGESNLPALERHS	0.414707	0.382796	0.41095	-0.406962	-1.01664	-1.36437	-1.47037	-1.63372	-1.50511	-1.44338
IPP1	P00817	251	T	2	0.997035	SDSKGIDLTNVTLPDTPTYSKAASDAIPPAS	0.247902	-0.688561	-1.24897	-0.601357	-0.767922	-0.925084	-0.657079	-0.427487	-0.388965	-0.476521
KEL1	P38853	503	S	2	1	NMNVPISAAPLASAPSPAPKDFSDADRLNRE	1.73326	1.75426	1.46694	1.26722	0.474628	0.110102	-0.0624184	-0.164988	-0.153696	0.0319301
KIC1	P38692	735	S	2	0.986695	HKASSPSRPLFGVGTSPNRKPAGSPTQNIGH	1.11769	1.11156	1.11995	1.18917	-0.0786175	-0.546114	-0.648475	-0.421906	-0.617616	-0.450702
KIC1	P38692	734	T	2	0.969069	THKASSPSRPLFGVGTSPNRKPAGSPTQNIG	1.25619	1.23081	1.16708	1.07352	-0.115157	-0.415552	-0.332736	-0.237306	-0.417902	-0.115512
KIN4	Q01919	9	T	3	0.998664	_______MASVPKRHTYGGNVVTDRDRHSLQ	0.0552918	0.10394	-0.0481926	-0.142429	-0.234678	-0.699426	-0.864337	-1.37083	-1.01964	-1.14867
LEE1	Q02799	21	S	3	0.964073	NMSVSNHPGGNARRNSQSANEMLASQIQDFQ	1.12303	1.36177	1.39518	1.03242	1.01798	0.757851	0.389898	0.0155279	-0.244837	-0.0472049
LEE1	Q02799	282	S	3	1	NQNLRYRTGPAIQEESDNEIEDLLIHNFNSR	1.87624	1.89049	1.95507	1.65874	1.45437	1.03694	0.9073	0.633116	0.274904	-0.0283349
LRE1	P25579	373	S	2	0.999995	KRQDFSGESRRRRSGSPISHMQHRNLIDNMK	1.04019	0.904208	0.360204	0.436597	0.0550625	-0.699646	-0.608126	0.355574	0.0204728	0.0868976
LRE1	P25579	371	S	2	0.999999	SDKRQDFSGESRRRRSGSPISHMQHRNLIDN	0.828694	0.680273	0.327053	0.189845	-0.340978	-0.847311	-0.33469	0.342094	-0.0359977	-0.0949892
LRS4	Q04087	146	S	4	0.999923	NSKAAHTSKPTIHLLSPIVNRDKPNNQTNDR	0.682706	0.612993	0.350761	0.329601	0.425788	-0.0226414	-0.42231	-0.613201	-0.856256	-0.759346
LTE1	P07866	689	S	2	0.998446	TKKSRKVRNIVNNTDSPTLKTKTGFLNLREF	0.513062	0.282478	0.18448	-0.183812	0.123065	-0.408584	-0.446283	-0.698925	-0.523016	-0.584026
LTE1	P07866	200	S	3	0.999905	SLKDFTQLESLHKRGSRLSIYARQSFASPDF	0.0850704	0.163628	-0.0484372	-0.197521	-0.266201	-0.688104	-0.92708	-1.48993	-1.04356	-1.13842
LTE1	P07866	203	S	3	0.999278	DFTQLESLHKRGSRLSIYARQSFASPDFRNQ	0.0850704	0.163628	-0.0484372	-0.197521	-0.266201	-0.688104	-0.92708	-1.48993	-1.04356	-1.13842
MCD1	Q12158	175	S	2	0.994992	NSMERKVQGAAPWDTSLEVGRRFSPDEDFEH	-0.231493	-0.290059	-0.199523	-0.700271	-1.31897	-2.13303	-2.1807	-2.56091	-2.59313	-2.89447
MCM3	P24279	781	S	2	0.995902	PKKRQRVRQPASNSGSPIKSTPRRSTASSVN	0.258302	0.274428	0.339021	-0.0508753	-0.682196	-1.14042	-1.32647	-1.62025	-1.71719	-1.8228
MCM3	P24279	777	S	2	0.997776	PQKSPKKRQRVRQPASNSGSPIKSTPRRSTA	0.137304	-0.130816	0.0835386	-0.670724	-0.557366	-1.04138	-1.16282	-1.38237	-1.35617	-1.72433
MCM3	P24279	779	S	2	0.981094	KSPKKRQRVRQPASNSGSPIKSTPRRSTASS	-0.161621	-0.157515	-0.0254114	-0.61574	-0.589956	-1.26776	-1.73387	-1.77981	-1.96354	-2.21583
MIG1	P27705	278	S	3	1	LSPRYSNTVILPRPRSLTDFQGLNNANPNNN	2.23962	0.491714	0.936946	0.826279	0.584943	0.693979	0.640949	0.718677	0.314188	0.523998
MIH1	P23748	144	S	3	0.999996	NNRDNDLLSRIKYPGSPQRSSSFSRSRSLSR	0.132332	0.18685	0.180321	-0.351409	-0.877299	-1.17968	-1.03627	-0.948214	-0.74779	-0.689457
MIH1	P23748	82	S	2	1	SPLLTNHRSKEIDGPSPNIKQLGHRDELDEN	-0.129221	-0.18535	-0.254642	-0.616787	-1.06514	-1.58731	-1.83972	-2.11871	-2.23655	-2.3132
MKS1	P34072	442	S	2	0.998878	KPSLKTSNVTALASLSPPQPSNNERLSMDIQ	1.27119	0.764206	-1.72372	-0.969231	-1.20754	-1.66439	-1.3314	-0.769011	0.745019	-1.97575
MLC2	Q06580	6	S	2	0.999822	__________MDHSESLTFNQLTQDYINKLK	-0.414209	-0.440842	-0.156497	-0.189069	-0.720624	1.32963	-0.593274	-1.49802	-1.47265	-2.02453
MLF3	P32047	56	S	2	0.999993	SHSSRSNSFYNLQTISPIPISGSEVRTPSLR	1.04774	1.26561	0.829773	0.361885	0.00821513	-0.291124	-0.404417	-0.588587	-1.04048	-1.24754
MLF3	P32047	297	S	2	0.999998	PFIKTTELPATSPYVSPQQSARQYSNNANNN	0.984826	0.743102	0.867568	0.286265	-0.0984483	-0.271233	-0.411894	-0.97279	-0.586117	-0.72529
MLF3	P32047	293	S	2	0.999839	TFSNPFIKTTELPATSPYVSPQQSARQYSNN	1.29013	1.18125	1.40057	1.21966	0.825428	0.580786	0.424477	0.679334	0.241461	0.089848
MLF3	P32047	43	S	3	0.862427	DLFLQPPVSASNTSHSSRSNSFYNLQTISPI	-0.58356	-0.443394	-0.437596	-0.365983	-0.847143	-1.67766	-2.78666	-3.29687	-3.24316	-3.95195
MLF3	P32047	44	S	3	0.986352	LFLQPPVSASNTSHSSRSNSFYNLQTISPIP	-0.190105	-0.316348	-0.179504	-0.0104887	-0.774051	-1.62447	-2.20755	-0.0266378	-1.8178	-3.52744
MLP2	P40457	1514	S	2	0.986275	KGSGEDAEEELWNSPSKGNSERPSAVAGFIN	-0.293116	-0.43274	-0.466257	-0.999226	-1.30764	-1.5493	-1.7702	-1.85151	-1.90153	-1.86796
MMR1	Q06324	37	S	2	0.999528	LDDQRNAGSFQNLLNSPTKLKLDTGPIGNSL	-0.0926712	-0.299834	-0.390271	-0.956786	-1.38284	-1.66634	-1.88465	-1.99007	-2.11904	-1.9247
MMR1	Q06324	16	S	2	0.999983	MNSPTMKSEQLTPKLSPMSFCLDDQRNAGSF	-0.742005	-0.744936	-0.68675	-1.16215	-1.41761	-1.43701	-1.89467	-1.78672	-1.79579	-1.69186
MOB1	P40484	36	S	2	0.999856	FKWNTANAANNAGSVSPTKATPHNNTINGNN	0.851316	0.984743	0.732095	0.589179	-0.273777	-0.645791	-0.522725	0.0542419	0.298024	0.408043
MOB1	P40484	10	S	2	1	______MSFLQNFHISPGQTIRSTRGFKWNT	0.875505	0.910373	0.773171	0.6237	0.226876	-0.466667	-1.04097	-1.32813	-1.45698	-1.90256
MOB1	P40484	2	S	2	0.961107	______________MSFLQNFHISPGQTIRS	0.71757	0.700522	0.645657	0.487828	0.147018	-0.337971	-0.845144	-1.18366	-1.45892	-1.88443
MOB1	P40484	85	T	2	0.999676	GYNESDHGRMSPVLTTPKRHAPPPEQLQNVT	1.51384	1.64897	1.36706	1.32686	0.841602	0.366571	0.452023	0.0287757	0.0624532	0.203608
MOB1	P40484	84	T	3	0.975739	NGYNESDHGRMSPVLTTPKRHAPPPEQLQNV	1.13811	1.19757	0.865198	1.12049	0.437613	-0.135386	-0.175655	-0.102396	-0.202341	-0.218315
MRC1	P25588	997	S	3	0.994678	EKRPEDEDEVENGDTSLVGVFKHPSIIKSFA	0.0624974	-0.177792	-0.12495	-0.525783	-0.344762	-0.0618551	-0.929542	-1.11162	-1.25402	-1.85488
MSB1	P21339	538	S	3	1	KFQAEVPQQSTVRRDSAPDNQGIYHTVISKN	-0.0665395	0.131628	-1.0684	-1.45997	0.121761	0.0408203	0.0934139	0.141407	-0.047427	-0.281713
MSC3	Q05812	46	S	2	1	SPQLSAAAASAASAASPDRTNYSRSHSLVSH	0.132332	0.18685	0.180321	-0.351409	-0.877299	-1.17968	-1.03627	-0.948214	-0.74779	-0.689457
MSN4	P33749	161	S	4	0.999928	LNDELKNLEQLEKVFSPMNPINDSHFNENIE	2.49519	1.46334	1.75128	1.18577	1.31119	1.38369	1.40783	1.37819	1.27798	1.56813
MUK1	Q02866	245	S	2	0.999847	RDVFKKILIVGTSVSSPNKMKTFKPHQLQTF	1.28337	1.24689	1.06468	1.03309	0.233524	-0.35593	-0.797463	-0.827717	-0.747972	-0.77334
MVB12	P42939	94	S	3	0.995854	YLSKKPPGIVGNTLLSPSRKDNS________	0.774256	0.892663	0.981996	0.563996	0.205618	-0.201808	-0.650576	-0.574425	-0.58531	-0.576203
NAB2	P32505	254	T	2	0.997848	LAKALGMAGESNMNFTPTKKEGRCRLFPHCP	0.278869	0.616608	0.515676	0.748092	0.455262	0.078149	-0.662398	-1.35244	-1.48346	-1.85083
NBA1	Q08229	194	S	2	0.999742	TSKKVEGRGSLKLLSSPLRQEKVMRSSIGSG	0.394208	0.430463	0.389755	-0.0514293	-0.947216	-1.5003	-1.49432	-1.73654	-1.63332	-1.5934
NBA1	Q08229	403	T	3	1	TNKQDDDMYEDIIEETPKKTKLKKDTKKKLN	0.570616	0.682091	0.388074	0.0518194	-0.525197	-0.873689	-0.709896	-0.718646	-0.354713	-0.573267
NBP1	P52919	253	S	2	1	RENDEIKPLKIDLSPSPIRRTNSLFTSSPMK	0.589005	0.552414	0.504316	-0.538114	-0.861843	-1.06872	-0.992135	-0.981314	-0.542211	-0.777413
NBP1	P52919	251	S	2	1	LARENDEIKPLKIDLSPSPIRRTNSLFTSSP	0.68855	0.863548	0.435326	-0.151089	-0.49438	-0.98718	-0.897034	-0.896815	-0.382898	-0.681985
NBP1	P52919	169	S	2	0.999995	RSGSSDGSSGKDRNQSLYLDREILLQRQIKK	0.300695	0.202409	0.198062	-0.296441	-0.980341	-1.23561	-1.42919	-1.35737	-1.16735	-1.08224
NDC1	P32500	401	S	2	1	PSMMAPLRDNGLLDESPNRLRVRTDDSVLLN	0.698987	0.805405	0.808485	0.716429	-0.0567802	-0.559905	-0.759314	-0.973355	-1.04451	-1.12825
NDD1	Q08887	168	S	3	0.999792	FLVASPEQFKEFLLDSPSTNFNFFHKTPAKT	0.219841	0.293982	0.191699	-0.24884	-0.533035	-0.731746	-0.958602	-1.21613	-1.30441	-1.2658
NDD1	Q08887	265	T	2	0.999951	PLPTSPSKRFSSLSLTPYGRKILNDVGTPYA	-0.0319397	0.0203532	0.00171581	-0.241517	-0.552739	-1.07154	-1.28554	-1.46932	-1.58047	-1.64067
NDD1	Q08887	277	T	2	0.999978	LSLTPYGRKILNDVGTPYAKALISSNSALVD	0.285147	0.256108	0.0328161	-0.299005	-0.748701	-0.956085	-1.17757	-1.29168	-1.18165	-1.13345
NDD1	Q08887	332	T	3	0.999767	QRTPLRSNNKKLFIKTPQDTINSTSTLTKDN	-0.132268	-0.147459	-0.194215	-0.403659	-0.531474	-1.11398	-1.3035	-1.4504	-1.4589	-1.63913
NET1	P47035	447	S	2	0.999998	ASLQRSQSSIADNNGSPVKNSPLGDAMPHNV	0.363887	0.357765	0.392977	-0.618489	-1.29115	-1.29107	-1.43965	-1.47886	-1.63501	-1.6612
NET1	P47035	166	S	2	1	VSLYKSVKRSKLNNGSPQSVQPQQQIPSSSG	0.834682	0.900011	0.714181	-0.119818	-0.86277	-0.446333	-0.636966	-0.823221	-0.869601	-1.04348
NET1	P47035	60	S	2	0.99996	GDASLQYANLRSANVSFTPSYFNQSRFRKFL	-0.481454	-0.581802	-0.508983	-0.300612	-0.205637	-1.57681	-1.91694	-2.42359	-2.25207	-2.51235
NET1	P47035	744	S	2	1	KRKNMSVPNNGPKDISLHSLKGSVVPVKDSK	-0.703054	-0.845683	-0.746272	-0.0686599	-0.0291314	-0.818869	-0.755335	-2.11351	-2.70733	-2.69692
NET1	P47035	747	S	2	1	NMSVPNNGPKDISLHSLKGSVVPVKDSKIIN	-0.624424	-0.752521	-0.678766	-0.0558402	0.172988	-0.490464	-1.19092	-1.83331	-2.39891	-2.4783
NET1	P47035	1034	S	2	0.996583	REPVRSSSKIEAPSPSVNKKINATPDKIPVT	0.65767	0.567712	0.657251	0.412369	0.377044	-0.0484586	-0.418835	-0.706961	-0.953568	-0.916287
NET1	P47035	242	S	2	1	VSNNSDDEDEDIGERSFLPPPTQPQSPPIRI	1.09456	0.995455	1.25599	1.14387	1.19306	1.14744	0.305991	-0.736082	-0.316958	-0.564258
NET1	P47035	304	T	2	0.999996	KQQRLLSGTPIMSTMTPNRVTLTGQRVVSEH	0.397234	0.581518	0.627427	-0.183724	-1.58831	-1.88752	-1.95605	-2.36022	-2.51899	-2.69629
NET1	P47035	602	T	2	0.863369	NGTIEDDGNDNDEVDTTVRIVPQDSDSSSFP	-0.649819	-0.53372	-0.485808	-0.365321	-0.736094	-1.37937	-2.38191	-2.75313	-2.99032	-3.64223
NHP6A	P11632	47	T	2	1	ANENRDIVRSENPDITFGQVGKKLGEKWKAL	-0.241964	-0.209438	-0.294251	-0.521212	-0.921182	-1.4692	-1.90236	-2.23859	-2.33115	-2.56494
NHP6B	P11633	53	T	2	1	ANENRDIVRSENPDVTFGQVGRILGERWKAL	0.218721	0.262632	0.228783	0.0808762	-0.236966	-0.865877	-1.34103	-1.62946	-1.73977	-2.03834
NPR1	P22211	353	S	2	0.999996	SSVHDHLPPSQSVPRSQHSSIGDLKRFFKKS	0.805645	0.423895	0.84224	-0.865057	-0.66318	-1.27329	-1.06182	-0.789493	-1.26123	-1.27718
NPR1	P22211	169	S	2	0.999004	TTSHTSGRAIPSLSSSIPYSVPNSNKDNNSS	2.75675	2.80184	2.09949	2.35681	1.64056	1.54149	1.32783	1.48368	1.72674	1.29821
NRD1	P53617	271	S	2	0.945058	YNSRRNRSRSPPAPFSQPSTGRKDRYPSVAQ	0.62489	1.33648	-0.211339	-1.10205	-1.04391	-1.30144	-1.4204	-1.32491	-0.870933	-1.83977
NSP1	P14907	5	T	2	1	___________MNFNTPQQNKTPFSFGTANN	0.244234	0.298217	0.319778	-0.0152893	-0.650102	-1.2247	-1.42842	-1.64798	-1.79676	-1.83602
NSP1	P14907	281	T	2	0.997142	LSFGTATSDNKTTNTTPSFSFGAKSDENKAG	0.0256201	0.126356	0.25672	0.878758	0.564305	-0.139378	-0.420554	-0.781412	-1.02241	-1.12095
NUD1	P32336	140	S	2	1	VPESDLIVSDLVKDLSGVLETNTFKRHLDMK	-0.111447	-0.0968575	-0.0833268	-0.360717	-0.818581	-1.53424	-1.63633	-2.11695	-2.38401	-2.54817
NUP1	P20676	161	S	2	0.999967	KSDEGGSYLCTSSTPSPIKNGSCTRQLAGKS	-0.238757	-0.392334	-0.505548	-1.00484	-1.2399	-1.48426	-1.10289	-1.04892	-1.00333	-0.952324
NUP1	P20676	603	S	3	0.997728	KPTFSFSKSEEERKSSPISNEAAKPSFSFPG	0.0458395	0.11644	0.182106	-0.176832	-0.487821	-1.02879	-1.3213	-1.66568	-1.74802	-1.90617
NUP1	P20676	138	S	2	0.926444	ELGLIQSTEFPSITSSVILGSQSKSDEGGSY	0.595106	0.481251	0.580726	0.497113	0.411742	0.00892642	-0.384598	-0.640204	-0.89998	-0.86829
NUP1	P20676	43	S	3	0.962725	TNPNKKRPSSKKVFSSNLSYANHLEESDVED	-1.0868	-0.971617	-0.762263	0.344912	0.0515248	0.926005	-0.705412	-1.97001	-2.3455	-2.58104
NUP1	P20676	46	S	4	0.871977	NKKRPSSKKVFSSNLSYANHLEESDVEDTLH	-0.616639	-0.475862	-0.228021	0.319496	-0.0958388	-1.19095	-1.6513	-2.23563	-2.3432	-2.71071
NUP1	P20676	602	S	3	0.999932	AKPTFSFSKSEEERKSSPISNEAAKPSFSFP	0.0702015	0.232877	0.218313	0.120814	0.529417	-0.671113	-0.946609	-1.35381	-1.67407	-1.81112
NUP1	P20676	344	T	3	0.884009	IVLPTVGFDFIKDNETPSKKTSPKATSSAGA	0.783401	0.770484	0.807039	0.575232	0.281767	-0.943435	-0.931699	-0.753645	-1.21552	-1.39979
NUP159	P40477	819	S	3	1	PSDEDGEVVEEEAQKSPIGKLTETIKKSANI	0.698033	0.525908	0.598165	0.523296	0.267322	-0.169506	-0.37468	-0.347057	-0.482579	-0.526226
NUP2	P32499	284	S	2	0.999146	EATKTNVDNNSKAEASFTFGTKHAADSQNNK	-1.03823	-0.849307	-0.653171	0.285176	0.0004206	-1.16487	-1.85657	-2.39913	-2.62723	-3.00549
NUP60	P39705	382	S	2	0.998274	ARSSSLRSNVVVAETSPEKKDGGDKPPSSAF	0.487605	0.368225	0.47838	-0.958348	-1.43159	-1.57942	-1.72684	-1.91372	-2.05147	-2.21745
NUP60	P39705	222	S	2	1	SIGSRKYSFNYSSLPSPYKTTVYRYSAAKKI	1.01879	1.01316	1.03831	0.552619	-0.269824	-0.795751	-0.916137	-1.0614	-1.13788	-1.26093
NUP60	P39705	473	S	2	1	SVTPQKSSSKGFVFNSVQKKSRSNLSQENDN	0.0240557	-0.0724454	-0.0134025	-0.624464	-1.33075	-2.24234	-2.53873	-2.95232	-3.2639	-3.55194
NUP60	P39705	84	S	2	0.97301	SSMPGGYFHSEISPDSTVNRSVVVSAVGEAR	-0.109951	-0.00137062	0.0131003	0.382436	0.204889	-1.62996	-1.36973	-2.11514	-2.49012	-2.83252
NUP60	P39705	197	S	2	0.96978	ISISNAPTFNPKYDTSNASMNTTLGSIGSRK	-0.506029	-0.31787	-0.54594	-0.589968	-0.891949	-1.66534	-1.94276	-2.35016	-2.32528	-2.81547
NUP60	P39705	89	S	2	1	GYFHSEISPDSTVNRSVVVSAVGEARNDIEN	-0.686722	-0.597834	-0.531459	-0.280385	-0.589881	-1.19453	-2.23204	-2.59126	-2.86131	-3.43324
NUP60	P39705	460	T	2	0.999872	LTKGDSTPVQPDLSVTPQKSSSKGFVFNSVQ	1.05463	1.20942	1.03414	0.786355	0.426356	-0.577677	-1.0805	-1.26742	-1.59896	-1.94104
NUP60	P39705	381	T	2	0.991898	PARSSSLRSNVVVAETSPEKKDGGDKPPSSA	0.31089	0.167927	0.376819	-0.895713	-1.62	-1.87936	-2.11537	-2.23498	-2.46483	-2.78986
NUP60	P39705	85	T	2	0.992007	SMPGGYFHSEISPDSTVNRSVVVSAVGEARN	-0.148846	-0.19105	0.289756	0.432459	-0.495229	-1.31448	-1.7176	-2.2341	-2.15302	-2.64405
NUP60	P39705	112	T	3	0.999974	EARNDIENKEEEYDETHETNISNAKLANFFS	-0.435391	-0.517736	-0.555617	-0.294922	-0.53893	-0.935405	-1.33812	-1.37428	-1.74004	-1.81659
NUP60	P39705	245	T	2	0.997224	RYSAAKKIPDTYTANTSAQSIASAKSVRSGV	-0.433201	-0.351925	-0.260622	0.598901	0.317781	-0.448078	-1.02369	-1.40117	-1.62396	-1.74343
PCT1	P13259	59	T	2	0.999987	KDESKNQDENKDTQLTPRKRRRLTKEFEEKE	0.761251	0.66692	0.776311	0.470508	0.392046	-0.114256	-0.504175	-0.814224	-1.11313	-1.15153
PDR12	Q02785	52	S	2	1	DNEDLAATSQLSRHLSNILSNEEGIERLESM	0.25994	0.432504	0.515788	1.27323	0.218086	-0.698239	-0.476389	-0.556064	-0.766436	-0.953737
PDS1	P40316	37	S	3	0.997116	INFPQTPAHLLKRSHSNILKPPVRLDQLKRD	0.645271	0.610239	0.597942	-0.0333971	-0.360093	-0.339559	-0.488004	-0.796781	-0.91082	-0.91889
PDS1	P40316	98	S	2	1	QGRLPLAAKDNNRSKSFIFPETSNQSKDADL	-0.0792558	-0.152729	-0.222943	-0.453742	-0.588687	-0.943213	-1.14749	-1.11608	-1.101	-1.18652
PFK2	P16862	171	S	2	1	APEASAESGLSSKVHSYTDLAYRMKTTDTYP	0.705071	0.259372	-0.00699032	-0.306071	-0.965589	-0.93951	-1.11933	-1.04334	-1.00216	-1.21555
POL1	P13382	240	S	2	0.999811	RYANDVQDLLDDVENSPVVATKRQNVLQDTL	0.317712	0.427988	0.413995	0.378745	0.106208	-0.364406	-0.588149	-0.734108	-0.88248	-1.01481
POL32	P47110	279	S	3	0.998749	DVPKIQQTKPSETEHSKEPKSEEEPSSFIDE	0.900705	0.778498	0.875397	0.905733	0.715744	0.322436	0.377462	0.0608155	-0.126217	-0.228226
PRE8	P23639	13	S	2	0.999352	___MTDRYSFSLTTFSPSGKLGQIDYALTAV	-0.171332	-0.185685	-0.285871	-0.423367	-0.591399	-1.03002	-1.25775	-1.27622	-1.19869	-1.42296
PRK1	P40494	434	S	2	0.999999	PFQKSQTFKSVESFQSPQRKSMPPLSLTPVN	0.668627	0.763461	1.09501	0.56995	0.0362266	-0.298195	-0.433874	-0.447239	-0.40464	-0.508141
PSY4	P38193	434	S	2	0.973423	KMVAIAGITYRENISSPLGKKSR________	0.578647	0.504729	0.540069	0.483386	0.280496	-0.132892	-0.397174	-0.422679	-0.579341	-0.559046
PTK2	P47116	727	T	3	0.881908	EDDSTMKELKSMLNSTPTTPTHNGPTPLPAK	0.691165	1.12197	-0.637219	0.206728	0.28368	-0.955393	-1.46163	-0.459386	-1.15022	-1.89518
RCK2	P38623	46	S	2	0.999781	RSSGTNNKDVSQITSSPKKSFQDKNIVQYPS	0.51583	0.61165	0.406079	0.144803	-0.445474	-1.0556	-0.854724	-0.95964	-0.711735	-0.504519
RFC1	P38630	63	T	2	0.995328	TPKKMPVSNVIDVSETPEGEKKLPLPAKRKA	0.805155	0.817622	0.70973	0.549111	0.261197	-0.385882	-0.902172	-1.25354	-1.46528	-1.89746
RIM4	P38741	525	S	2	0.999995	SYSTFMKGMMPLRRKSMPNSWSSPSSKSVNS	-0.707915	-0.552377	-0.258314	-1.11201	-1.68552	-1.72689	-2.398	-2.01728	-2.09315	-1.87327
RLF2	Q12495	515	S	2	0.999779	RSNSDLQAQTASQSQSPEKKQKAMITDPMDL	0.81358	0.781467	0.801798	-0.359277	-0.956278	-1.14802	-1.18518	-1.2333	-1.12651	-1.38222
RLM1	Q12224	668	S	2	0.999987	QTPLGTKFFNFSTDISGEKNSSKI_______	1.96028	1.9498	2.16888	1.69534	1.50427	1.08735	0.883492	0.529585	0.296452	0.105165
RPC37	P36121	18	T	2	1	IDNKLFVTEEDEEDRTQDRADVEDESNDIDM	-0.30133	-0.433781	-0.493916	-0.663411	-0.543963	-1.01919	-1.329	-1.56203	-1.52914	-1.97183
RPL12A;RPL12B	P0CX53	38	S	2	1	GASAALAPKIGPLGLSPKKVGEDIAKATKEF	0.367694	0.408369	0.299472	-0.111302	-0.70805	-1.28887	-1.53116	-1.72504	-1.76783	-1.82596
RPN1	P38764	19	S	2	1	ESDKKQQTIDEQSQISPEKQTPNKKDKKKEE	0.518798	0.449804	0.334735	0.296305	0.0022431	-0.125774	-0.16675	-0.561551	-0.594979	-0.628164
RPS14A;RPS14B	P06367	125	S	2	0.895794	LRIGRIEDVTPVPSDSTRKKGGRRGRRL___	0.64754	0.599648	0.758422	0.221993	-0.0786136	-0.804155	-0.716059	-0.952082	-1.30255	-0.790141
RSA3	Q05942	7	S	2	1	_________MSAGDISAINIKSVKKNRRRKK	-0.327649	-0.361256	-0.233659	-0.513013	-1.01141	-1.94922	-2.52813	-3.07117	-3.35187	-3.70544
RSC2	Q06488	243	T	3	0.957955	INPYTRKPLRDNRSTTPSHSGTPQPLGPRHR	2.12284	2.15261	1.78543	1.20252	0.992185	0.998536	1.35088	1.70499	2.30783	1.81742
RTS1	P38903	257	T	2	1	TPTKLNPDTDLELIKTPQRHSSSRFEPSRYT	0.980613	0.979859	0.874838	0.603734	0.124029	-0.239208	-0.340208	-0.285523	-0.29937	-0.484984
RTS1	P38903	250	T	2	0.997303	HSFERLPTPTKLNPDTDLELIKTPQRHSSSR	0.908121	1.01293	0.933586	0.574121	0.085152	-0.242036	-0.370287	-0.337838	-0.300403	-0.505867
RTT103	Q05543	297	S	2	0.999986	DDDDDDKNYDDRSNDSNYGVTNISTTDKKNE	-0.395185	-0.339067	-0.32873	-0.346282	-0.402495	-0.917048	-1.31975	-1.44905	-1.70543	-1.89815
SCD5	P34758	80	S	2	0.999025	NNHSNTAADNATNVSSPQKDNPPNGEVRTLS	1.07498	1.17527	1.15671	0.829122	-0.0748457	-0.496506	-0.688075	-0.305557	-0.250793	-0.0310645
SEC16	P48415	1515	S	2	1	ANLPYTHRIGDSLQGSPQRIHNTQFAAAEPQ	0.165023	0.126166	0.0561893	-0.664061	-0.94384	-1.24612	-1.20838	-0.98228	-0.907682	-0.731694
SEC16	P48415	1511	S	2	1	GLVEANLPYTHRIGDSLQGSPQRIHNTQFAA	0.0861521	0.099489	0.116233	-0.48217	-0.935885	-1.20219	-1.09746	-0.940536	-0.812276	-0.688963
SEC65	P29478	29	T	3	0.94662	DDLDMELAELDPSLRTPIAPKITPKVVRSQD	1.12233	1.09582	0.95513	0.502914	-0.340765	-0.402203	-0.416355	-0.445014	-0.487089	-0.587963
SEC9	P40357	190	S	2	0.998995	SNSWVNANGRNSLNHSNSTLNVGPSRQTRQP	0.957827	0.975789	0.957198	0.833724	0.057084	-0.595697	-0.684339	-0.215379	-0.121798	-0.0871301
SEC9	P40357	192	S	2	0.959332	SWVNANGRNSLNHSNSTLNVGPSRQTRQPPV	0.796521	0.787433	0.760404	0.725149	0.0400929	-0.567217	-0.385186	0.0466517	0.0387641	0.148136
SGT1	Q08446	171	S	2	1	SIENRGDNNSSHSPISPLKIETAPQESPKFK	0.984289	0.949217	0.912334	0.569817	0.150537	-0.243782	-0.343991	-0.337404	-0.343057	-0.484219
SHE1	P38200	314	T	2	0.99963	SKEHTNVKTRLVKSKTSGSLSSNLKQSTATG	-0.163331	-0.203869	-0.268987	-0.331164	-0.61924	-1.18363	-1.46936	-1.68637	-1.63108	-1.76085
SHE3	P38272	28	S	3	0.917072	KLAPHHNIFMANLESSPTKDRNTSSQNASSS	1.18081	0.99616	0.987747	0.678195	0.278063	-0.735619	-1.10492	-1.02408	-1.26637	-1.41421
SHP1	P34223	155	S	2	0.940912	DDEDQPRNTFAGGETSGLEVTDPSDPNSLLK	-0.119596	0.147328	0.295842	1.21604	1.12159	0.129664	-0.55671	-0.951655	-1.15197	-1.26449
SHS1	Q07657	416	S	3	1	EDNGEHDSAENEQEMSPVRQLGREIKQENEN	0.578705	0.588867	0.529113	0.186803	-0.533428	-1.07204	-1.28073	-1.3487	-1.646	-1.43463
SHS1	Q07657	447	S	2	1	LIRSIKTESSPKFLNSPDLPERTKLRNISET	0.307206	0.325133	0.300932	0.120247	-0.119233	-0.897845	-1.2973	-1.46727	-1.71704	-1.94796
SIR4	P11978	514	T	2	0.98401	QGESHIDSRNNTLNVTPSKRPQLGEIPNPMK	0.277499	0.32179	0.295871	-0.0879405	-0.625663	-1.18566	-1.45221	-1.67009	-1.78463	-1.8347
SKG1	P36169	280	S	2	1	DALEDVFATPKSAAQSQLPNTFDKDNEGMDA	1.25585	1.34118	1.27854	1.10497	0.773334	0.52813	0.489447	0.414775	0.218643	0.175526
SKG3	Q06315	623	S	2	0.971405	ANAAELSALYDKYSTSPFGKSEANSSPKPQK	0.384701	0.282292	0.262379	0.0920738	0.0891103	-0.590932	-0.826734	-0.857351	-0.869058	-1.12334
SKG3	Q06315	580	S	2	0.999757	SERSFGSGLKLKITDSNLENMEDVEAKSANE	0.0552918	0.10394	-0.0481926	-0.142429	-0.234678	-0.699426	-0.864337	-1.37083	-1.01964	-1.14867
SKG6	P32900	395	S	3	1	TMKKEEDKADNANDISQEENRVDNIVQNPLP	0.401146	0.0666752	0.2643	-0.471285	-0.955565	-0.550912	-1.02617	-1.15917	-0.339345	-1.03177
SLA2	P33338	298	T	2	0.999988	PSVTPARTPARTPTPTPPVVAEPAISPRPVS	3.31397	1.67022	1.52303	2.16998	1.70455	1.59315	1.22797	1.43088	1.3605	1.51686
SLI15	P38283	335	S	2	1	NVGHKYSSSSIDLTGSPMKKVSQKFKSINST	0.505159	0.56721	0.444338	-0.538986	-0.934638	-1.18251	-1.19418	-1.15234	-1.11628	-1.24088
SLI15	P38283	268	S	2	1	TKSSGSIPKVRTVKESPIAFKKKSTINSPAI	0.688874	0.638365	0.664168	-0.50508	-1.01917	-1.15505	-1.12633	-1.1111	-0.898127	-1.16299
SLI15	P38283	280	S	2	0.999999	VKESPIAFKKKSTINSPAIRAVENSDTAGST	0.626038	0.581817	0.677279	0.179172	-0.0389724	-0.306435	-0.431386	-0.681963	-0.85801	-0.829829
SLI15	P38283	474	T	2	0.999974	ASISPNKNKNLTTSQTPHRLKIKEKTLRKLS	0.665467	0.595936	0.62876	-0.77494	-1.15085	-1.54654	-1.5622	-1.98395	-2.08813	-2.2037
SLK19	Q08581	128	S	2	1	GGASTSDKHVLALNYSPIRVEMNSSEKRSDK	0.230548	0.250829	0.0214685	-0.374447	-0.733426	-0.932339	-1.07894	-1.21356	-1.09836	-1.09648
SLK19	Q08581	216	S	2	1	SPNKFIINDGVERNDSFNINTDTLKLENDIN	-0.141618	-0.1372	-0.200377	-0.470802	-0.919478	-1.5162	-1.69633	-2.16589	-2.38532	-2.53295
SLK19	Q08581	265	T	3	0.99999	IDNAYKEKEDEENDITNSHINRLTPLYETSA	-0.0562804	-0.270418	-0.253864	-0.980506	-1.50951	-1.82571	-2.03307	-2.11836	-2.29731	-2.07279
SNU66	Q12420	155	S	3	1	IDLHNVQVSYNIEALSPKKDTILTLKESSIF	0.411518	0.42597	0.38463	-0.609797	-1.00132	-1.19194	-1.14749	-0.892333	-0.571214	-0.560302
SPA2	P23201	585	S	3	1	PRKPASFLNDVEEEESPVKPLKITQKAINSP	0.670273	0.675155	0.67698	0.306934	-0.59009	-1.11001	-1.39658	-1.33053	-1.70185	-1.58285
SPA2	P23201	961	S	3	0.999995	SLGMTGKITAQESIKSPEAARKLASSGEVDK	-0.250976	-0.317897	-0.390866	-0.59158	-0.476858	-1.06433	-1.37824	-1.53794	-1.48013	-1.90902
SPA2	P23201	979	S	3	0.99993	AARKLASSGEVDKIESPRMVRESESLEAVGN	0.376405	0.1232	0.0954932	-0.197224	0.130222	-0.540486	-0.605089	-0.814827	-0.668092	-0.752265
SPA2	P23201	883	S	2	0.999998	SVRKKNFQEPLGNVESPDMTQKVKSLGMTGK	0.534383	0.452749	0.405291	0.22165	0.318438	-0.0235171	-0.328114	-0.605279	-0.863249	-0.735692
SPA2	P23201	254	S	2	1	RTPTTTHKNYWDVNDSPIIKVDKDIDNEKGP	0.281528	0.298431	0.285107	0.0842204	0.0301314	-0.529804	-0.897604	-1.15184	-1.43041	-1.59887
SPA2	P23201	1080	S	2	1	TLKKSGLPEPNSQIVSPELAKNSPLAPIKKN	0.57889	0.549446	0.506017	0.350867	0.357255	-0.0768277	-0.376002	-0.604631	-0.807674	-0.729479
SPA2	P23201	954	T	3	0.954753	GMKEQIKSLGMTGKITAQESIKSPEAARKLA	-0.26414	-0.435928	-0.539176	-0.71545	-0.558947	-0.903891	-1.30383	-1.47511	-1.54425	-1.91363
SPC29	P33419	59	S	2	0.999194	ELGNKKHYRAQERMSSPLHRLSPTGKSDDRK	0.6332	0.565218	0.493712	-0.4133	-0.994288	-0.982215	-0.848998	-0.728714	-0.539073	-0.970205
SPC29	P33419	58	S	2	0.995813	SELGNKKHYRAQERMSSPLHRLSPTGKSDDR	0.799582	0.806694	0.366023	0.186682	0.0814193	-0.186651	-0.47227	-0.569601	-0.850088	-0.983813
SPC42	P36094	326	S	2	0.998938	NHATHRHSSQSSRDYSPSSDACLECSNDLYE	2.18746	0.830597	1.10315	0.810716	0.253731	0.657483	0.609051	0.592117	-0.0358817	0.41642
SPC42	P36094	357	T	3	0.999932	KNRVKPENNMSETFATPTPNNR_________	1.27752	1.23475	1.35332	1.16824	0.848369	0.621162	0.496034	0.567513	0.249171	0.16558
SPT5	P27692	200	S	2	1	AEVSDDEDEDEDEEDSELVREGFITHGDDED	-1.297	-1.43449	-1.4676	-1.35358	-1.54546	-2.10416	-2.12852	-2.69002	-2.6911	-3.20645
SRC1	Q03707	231	S	2	1	KKRKTSDLNQEHGNGSAILGKLSVKTPIKNT	-0.42415	-0.439038	-0.483936	-0.485191	-0.926243	-1.97379	-2.23691	-2.6872	-2.27562	-2.89433
SRC1	Q03707	291	T	2	0.941093	HNPKELGTANGTGHSTPLSKLKVSASFADKL	0.348801	0.316439	0.221286	0.042209	-0.364323	-1.47634	-1.54396	-1.7734	-1.96938	-2.0608
SRC1	Q03707	283	T	2	0.997899	DPFVPNIRHNPKELGTANGTGHSTPLSKLKV	-0.162574	-0.224111	-0.307433	-0.364053	-0.698029	-1.22793	-1.53074	-1.78637	-1.73784	-1.9285
SRC1	Q03707	287	T	2	0.985748	PNIRHNPKELGTANGTGHSTPLSKLKVSASF	-0.137832	-0.211422	-0.300602	-0.456603	-0.636362	-1.07003	-1.31787	-1.19287	-1.06151	-1.16474
SRL3	P36167	212	S	2	1	SSKHAKSNRVDNVNVSPLRWSSHRRTQSTQE	1.92761	1.9383	2.0938	1.63178	1.44198	1.09235	1.02271	0.624275	0.331793	0.0314261
SSD1	P24276	286	S	2	1	NSNWRNQSQQPQQQLSPFRHRGSNSRDYNSF	1.59568	1.64023	1.38075	1.09596	0.013091	-0.265233	-0.329435	-0.274132	-0.230206	-0.0811223
SSD1	P24276	492	S	2	0.998141	RKRSSTINNDSDSLSSPTKSGVRRRSSLKQR	1.78423	1.9338	1.97197	1.59026	1.06785	0.475499	0.481398	0.204392	0.246025	0.486425
SSK1	Q07084	673	S	3	1	WKQGESRMTDSVLVKSPQKPIAPSNPHSFKQ	1.47797	1.63955	1.46668	1.35169	0.837608	0.300203	0.385156	0.0663332	0.102997	0.340719
STB1	P42845	7	S	2	1	_________MSQPQMSPEKEQELASKILHRA	0.670273	0.675155	0.67698	0.306934	-0.59009	-1.11001	-1.39658	-1.33053	-1.70185	-1.58285
STB1	P42845	89	S	2	1	AKKPLHDDTNKMTVISPVKFVEKPNTPPSSR	0.412827	0.436623	0.350422	-0.00539113	-0.867406	-1.49145	-1.49154	-1.76185	-1.78567	-1.7167
STB1	P42845	72	S	2	1	AEDVDEDHKTLLEAISPAKKPLHDDTNKMTV	0.543103	0.487538	0.472818	0.157097	-0.699628	-1.40248	-1.63828	-1.7901	-2.05025	-1.95962
STB1	P42845	199	S	2	0.996185	SDNTAGADLLMYLATSPYNKSSHHGTPMAVR	1.09234	1.01862	0.968132	0.587136	-0.0630028	-0.752323	-1.23613	-1.3193	-1.36299	-1.66731
STB1	P42845	341	S	3	1	RTPNFNMGDYLHNLFSPSPRVPAQQGASNTS	0.974544	0.880751	1.02903	0.097752	-0.766379	-0.976279	-1.19167	-1.35067	-0.971837	-1.54097
STB1	P42845	343	S	3	1	PNFNMGDYLHNLFSPSPRVPAQQGASNTSAS	0.971667	0.982842	0.825714	0.460276	-0.628001	-0.597243	-0.329843	-0.42156	-0.384752	-0.492288
STB1	P42845	204	S	2	0.999573	GADLLMYLATSPYNKSSHHGTPMAVRMPTTP	0.14787	0.00302861	-0.0123628	-0.961589	-1.61892	-2.24973	-2.31008	-2.73736	-2.86502	-3.28296
STB1	P42845	205	S	2	0.999573	ADLLMYLATSPYNKSSHHGTPMAVRMPTTPR	0.281483	0.131338	0.098106	-0.969042	-1.66758	-2.24576	-2.3362	-2.69826	-2.87295	-3.34602
STB1	P42845	245	S	2	1	LNGNTASTSNDAVRFSHIKPSASSPQSTFKS	0.407771	0.40947	0.388421	-0.269169	-1.04405	-1.42867	-1.22794	-0.787847	-0.547395	-0.632046
STB1	P42845	256	S	3	0.853522	AVRFSHIKPSASSPQSTFKSNLLPNFPDESL	0.40337	0.640123	0.607471	-0.0742078	-1.27544	-1.8707	-2.08604	-2.20431	-2.30892	-2.54847
STB1	P42845	102	S	2	0.998416	VISPVKFVEKPNTPPSSRQRKAEDRSQQIKP	1.09193	1.04817	1.02048	0.466567	-0.327753	-0.886993	-1.03924	-1.16948	-1.19142	-1.47098
STB1	P42845	103	S	3	0.998125	ISPVKFVEKPNTPPSSRQRKAEDRSQQIKPR	1.03087	1.04177	1.08146	0.350742	-0.587035	-1.02146	-1.11969	-1.30627	-1.08203	-1.56138
STB1	P42845	209	T	2	0.999999	MYLATSPYNKSSHHGTPMAVRMPTTPRSYHY	0.0311472	0.0810799	0.368169	0.539553	-0.111931	-1.76831	-1.52672	-2.61634	-2.87538	-3.00959
STB1	P42845	327	T	3	1	TPSRELNGTNFNLLRTPNFNMGDYLHNLFSP	0.984536	1.15594	0.89597	0.398717	-0.170517	-0.74358	-0.69462	-0.287057	-0.862957	-1.45261
STE20	Q03497	517	S	3	0.942427	SPLKQTHAPTTPNRTSPNRSSISRNATLKKE	0.788086	0.949768	1.10442	0.779071	0.191729	-0.302428	-0.807068	-0.498454	-0.570516	-0.494425
STE20	Q03497	502	S	2	1	APIIKSPVMNSAANVSPLKQTHAPTTPNRTS	0.663041	0.53266	0.511876	-0.0548744	-0.740895	-1.17524	-1.66232	-1.98935	-2.01112	-1.83318
STE20	Q03497	511	T	2	0.977328	NSAANVSPLKQTHAPTTPNRTSPNRSSISRN	1.00028	0.95545	1.01203	0.570714	0.148369	-0.239706	-0.629408	-0.696598	-0.668834	-0.625613
STF2	P16965	28	S	3	1	KADPKYFSHTGNYGESPNHIKKQGSGKGNWG	0.222184	0.240157	0.338421	0.0510813	-0.540356	-1.02898	-1.28801	-1.59479	-1.72381	-1.8882
SUB1	P54000	263	S	2	1	TLQAKKEDIVSNINESKDANSSDEEFAQSLE	-0.510496	-0.608571	-0.663118	-0.66837	-0.821377	-1.17719	-1.35413	-1.53715	-1.64306	-1.78428
SUB1	P54000	194	T	2	1	PHEENIQNAEREANATLIIPGQAGRKQQEER	-0.140802	-0.248078	-0.105149	-0.816169	-1.44169	-2.02126	-2.25331	-2.52585	-2.63276	-2.60085
SUI1	P32911	15	T	3	0.999999	_MSIENLKSFDPFADTGDDETATSNYIHIRI	0.775102	0.658634	0.674132	0.305687	-0.425508	-1.24209	-1.31578	-1.38505	-1.67865	-1.62621
SUM1	P46676	738	S	2	0.999627	AGDDGALDQTENTSISPKKRRTEDHTKGEED	0.363887	0.357765	0.392977	-0.618489	-1.29115	-1.29107	-1.43965	-1.47886	-1.63501	-1.6612
SWI3	P32591	176	T	2	1	MEDVKIQKEEEPENNTVIEGVKEESQPDENT	0.049265	0.0907635	0.0797272	0.006939	-0.113159	-0.37168	-0.748661	-1.12577	-1.46708	-1.55189
SWI4	P25302	806	S	2	1	VIKDIKSTPSKILENSPILYRRRSQSISDEK	0.340049	0.351119	0.318414	0.00163913	-0.58887	-1.30134	-1.57687	-1.7789	-1.92824	-1.8915
SWI4	P25302	166	S	2	0.988505	KNSILRKTSPGTKITSPSSYNKTPRKKNSSS	0.261271	0.0376746	0.343479	-0.459435	-0.611795	-1.07701	-1.20149	-1.54829	-1.53424	-1.82694
SWI5	P08153	664	S	2	0.997344	KRGRPRKDGTSSVSSSPIKENINKDHNGQLM	0.375929	0.626015	0.635098	-0.113172	-1.39544	-1.97078	-2.07051	-2.24242	-2.20471	-2.50043
SWI5	P08153	522	S	2	0.977617	QFGTHIKEINTYTTNSPSKITRKLTTLPRGS	0.613773	0.328911	0.645806	-0.143684	-1.26981	-0.729096	-2.14602	-2.35467	-2.37663	-2.91166
SWI5	P08153	376	S	4	0.978001	KPLGLGIELLGKPGPSPTKSVSLKSASVDIM	1.42381	1.31844	1.32182	0.477958	-0.508029	-1.07039	-1.15067	-1.26801	-1.27182	-1.52427
SWI5	P08153	300	S	3	0.999994	LCFQELNEGFNDSLISPKKIRSNPNENLSSK	0.879383	0.823607	0.789682	0.105228	-0.892304	-1.45512	-1.70427	-1.99786	-2.02182	-2.20522
SWI5	P08153	225	S	2	1	QLQATLENSDGPQFLSPKRKISPASENVEDV	1.09667	1.11262	1.10584	0.480046	-0.427248	-0.98628	-1.30246	-1.6172	-1.59407	-1.74788
SWI5	P08153	702	S	2	1	RRERSYDGNGTGIMVSPMKTNQR________	0.532213	0.47527	0.514894	-0.165227	-0.843044	-1.13813	-1.53963	-1.91838	-1.8023	-1.62133
SWI5	P08153	492	S	2	1	EENEPESRFVISETPSPVLKSQSKYEGRSPQ	0.999911	1.09131	0.983442	0.470183	-0.128109	-1.02276	-1.28726	-1.50954	-2.08581	-1.98186
SWI5	P08153	505	S	2	1	TPSPVLKSQSKYEGRSPQFGTHIKEINTYTT	0.559818	0.603296	0.508534	-0.0887528	-1.00406	-1.62553	-1.9955	-2.11416	-2.41884	-2.56731
SWI5	P08153	659	S	3	0.866097	KRSPRKRGRPRKDGTSSVSSSPIKENINKDH	0.406125	0.461816	0.384415	-0.37744	-1.08507	-1.10236	-0.689074	-0.549225	-0.675062	-0.766732
SWI5	P08153	660	S	2	0.991877	RSPRKRGRPRKDGTSSVSSSPIKENINKDHN	0.757253	0.780904	0.630489	0.236168	-0.426126	-0.798792	-1.20568	-1.62854	-1.5043	-1.51976
SWI5	P08153	663	S	2	0.865044	RKRGRPRKDGTSSVSSSPIKENINKDHNGQL	0.334339	0.383598	0.53869	-0.295006	-1.19762	-1.5854	-1.64565	-0.801184	-0.876467	-0.633584
SWI5	P08153	488	S	2	0.999992	GDDNEENEPESRFVISETPSPVLKSQSKYEG	0.76483	0.749905	0.789081	0.443604	-0.400615	-1.18462	-1.26231	-1.57737	-1.82208	-1.7068
SWI5	P08153	397	S	2	0.999999	SLKSASVDIMPTIPGSVNNTPSVNKVSLSSS	1.04057	1.13761	1.01049	0.494566	-0.214891	-1.10958	-1.30524	-1.63389	-1.92943	-1.91133
SWI5	P08153	339	T	2	1	PKSRVSSATSNSANITPNNLRLDFKINVEDQ	0.40596	0.324461	0.311732	-1.00162	-1.81436	-2.16389	-2.35397	-2.61326	-2.62555	-3.13401
SWI5	P08153	490	T	2	0.999999	DNEENEPESRFVISETPSPVLKSQSKYEGRS	0.431312	0.220688	0.584223	0.312259	-0.774127	-1.41187	-1.8479	-2.28374	-2.25431	-2.57111
SWI5	P08153	401	T	2	0.999934	ASVDIMPTIPGSVNNTPSVNKVSLSSSYIDQ	1.08024	1.15321	0.992831	0.466551	0.187786	-0.922256	-1.30442	-1.31002	-1.84624	-1.954
SWI5	P08153	418	T	2	1	SVNKVSLSSSYIDQYTPRGKQLHFSSISENA	0.325652	0.220725	0.255774	-0.585264	-1.52434	-2.09654	-2.42023	-2.72908	-2.92924	-3.36919
SWI6	P09959	160	S	2	1	LQDMSLDSDAHRELGSPLKKLKIDTSVIDAE	0.82415	0.927312	1.17285	0.627835	0.0540607	-0.134491	-0.363682	-0.344822	-0.329774	-0.414204
SWI6	P09959	149	S	3	0.993374	KDNISSKRINNLQDMSLDSDAHRELGSPLKK	-0.301935	-0.472931	-0.520452	-0.303141	-0.512265	-0.988073	-1.60689	-1.88306	-2.34111	-2.38457
SYF2	P53277	61	S	2	0.999141	MEDVNDADESVGDTESPEKEKAFHYTVQEYD	0.64943	0.659173	0.420803	-0.18322	-0.731352	-0.972489	-0.840635	-0.669969	-0.192298	-0.705101
TAF4	P50105	36	S	3	1	KYQHTVPETKPAFNLSPGKASELSHSLPSPS	1.03874	1.01818	1.03056	0.577789	0.0676324	-0.27933	-0.566669	-0.576777	-0.461925	-0.519133
TAF4	P50105	19	T	2	0.989648	SPKKPSDGTGVSASDTPKYQHTVPETKPAFN	0.737613	0.775858	0.584132	0.263333	-0.516126	-0.857298	-0.696452	-0.210868	-0.630532	0.717731
TDA11	P38854	29	S	2	0.999905	DLDVDTSTRNSIISMSPVRKTGRKIRSASSN	1.05081	1.10214	1.10978	0.684151	0.0389135	-0.370525	-0.629941	-0.525514	-0.323904	-0.397247
TDA11	P38854	263	S	2	0.991245	QNIPLESRTENAGNSSLPSSVSKPKNMGHQS	0.826725	0.817003	0.900279	0.587909	0.687789	-0.211703	-0.572181	-0.548965	-0.23946	-0.594088
TDA11	P38854	266	S	2	0.900321	PLESRTENAGNSSLPSSVSKPKNMGHQSTNQ	1.06246	0.97395	0.984119	0.664316	0.122652	-0.369014	-0.735944	-0.883994	-0.902535	-0.843039
TDA11	P38854	267	S	2	0.992736	LESRTENAGNSSLPSSVSKPKNMGHQSTNQS	0.886305	0.780476	0.884994	0.617845	0.173028	-0.298332	-0.686842	-0.914507	-1.10226	-1.02224
TDA11	P38854	236	T	2	0.998997	ELKEQVSKHLDPSLNTPVKNRAFSPVYQNIP	0.982013	0.978287	0.873508	0.943587	0.499018	-0.167803	-0.237366	-0.147504	-0.261852	-0.369599
TFG1	P41895	655	S	2	1	TKAVDSSNNASNTVPSPIKQEEGLNSTVAER	0.943778	0.944531	0.948831	0.526771	0.125108	-0.224062	-0.379364	-0.348458	-0.307299	-0.458626
TGL4	P36165	713	S	2	0.999545	NSLLLLRENASTYGRSPSGFRPRYSITSASL	0.33597	0.296632	0.245951	0.0296088	-0.0295055	-0.537267	-0.919776	-0.996548	-1.06416	-1.26946
TIP20	P33891	86	T	2	1	DLQILNKLEKVAVQQTQMQAGVDKLDSFERQ	0.441811	0.517219	0.507057	0.148467	-0.493805	-1.60085	-1.78397	-2.37116	-2.66493	-2.68598
TOD6	P34219	341	S	2	1	EPISRRASLVVSPYMSPRRLSTSQSVHYHPQ	1.18308	1.4431	0.71269	0.370652	-0.0271973	-0.564013	-0.249399	0.210912	0.311069	0.14842
TSA1	P34760	174	T	3	0.998917	FQWTDKNGTVLPCNWTPGAATIKPTVEDSKE	-0.33405	-0.551375	-0.732794	-0.846957	-0.705232	-0.914063	-1.32287	-1.54942	-1.44962	-2.07888
UBX2	Q04228	316	S	2	0.997911	NTPEIFLIANVANKASHSETLPSQRLSILGK	0.805596	0.868637	0.476058	0.513973	-0.182224	0.351581	-0.0969445	0.122363	-0.332859	-1.76052
UTP14	Q04500	726	S	2	0.955142	GKSNDDEDLLLTADDSTRLKIVDPYGGSDDE	-1.3801	-1.599	-1.51446	-1.533	-1.86785	-2.52226	-2.34817	-3.16346	-3.03165	-3.60159
VAC14	Q06708	819	S	2	1	YSSDMIRLDHGANNKSLLLGSFLDGIDEDKQ	0.211823	0.446102	0.427516	0.694726	0.585583	0.278618	-0.502871	-1.14209	-1.31363	-1.52102
VHS2	P40463	409	S	2	0.999959	NTNKHKNTINNNIKNSPAFTNSNPSSKSNSN	0.532126	0.754177	0.201217	0.127336	0.0601146	-0.820019	-1.3528	-1.47351	-1.62472	-2.24986
VHS2	P40463	53	S	2	0.999999	FERNVEDPSYLYKTVSNNAANSLSRQSSRTS	0.936673	0.795033	0.848372	0.229448	-0.0567698	-0.166089	-0.460391	-0.894602	-0.455069	-0.695007
VHS2	P40463	4	S	3	0.874733	____________MDTSNHNQDHDSHVAAQRE	0.236761	0.273767	0.237049	0.286821	0.110818	-0.420017	-1.00038	-1.47308	-1.73507	-2.02924
VHS2	P40463	182	T	2	0.938709	LGRTRSLSSQSFDNETSPAHPRSPNDHGSRL	0.659973	0.992089	0.786304	0.512015	-0.221986	-0.477386	-0.526286	0.0164036	-0.232004	0.68751
VHS2	P40463	3	T	4	0.873426	_____________MDTSNHNQDHDSHVAAQR	-0.0434763	0.0649505	0.0846482	0.412239	0.361458	-0.271499	-0.679427	-1.39515	-1.54218	-1.74252
VTS1	Q08831	149	S	2	1	STLSSTSMYLDSFQRSPNNILGIPSQSGSIP	0.120608	0.150869	-0.00557084	-0.204362	-0.341279	-0.746057	-1.0154	-1.45737	-1.17977	-1.16995
WHI5	Q12416	262	S	2	0.999471	PREEATAVETLMLLSSPTKKQQHRPVPATSA	0.231531	0.109788	0.228058	-0.446076	-1.1224	-1.35055	-1.51745	-1.3019	-1.07232	-0.967713
WHI5	Q12416	88	S	3	1	SRRRPSTTSLQGIFMSPVNKRRVGITAHGRV	0.724911	1.00757	1.10456	0.963586	0.168164	-0.312561	-0.837323	-0.477818	-0.590008	-0.501921
WHI5	Q12416	156	S	2	1	PTTPKSRRSEVFLSPSPRLRSPPTAARRSTG	0.364359	0.508796	0.386222	0.722051	-0.320797	-1.16292	-1.90605	0.556438	-1.97254	-2.01558
WHI5	Q12416	154	S	2	1	LPPTTPKSRRSEVFLSPSPRLRSPPTAARRS	0.454205	0.3347	0.382115	0.479948	0.284166	-0.508581	-1.47347	-0.537878	-1.87552	-2.18064
WHI5	Q12416	149	S	2	0.962696	VSMPLLPPTTPKSRRSEVFLSPSPRLRSPPT	0.425479	0.357548	0.301916	-0.0181741	-0.725743	-1.50435	-1.68517	-1.95757	-2.19316	-2.17055
WHI5	Q12416	215	T	2	1	KTLPELETELAPAVQTPPRRYHNRFPDSADA	1.07484	0.922413	0.947843	0.693137	0.155174	-0.591462	-1.03421	-1.03494	-1.13532	-1.1219
WHI5	Q12416	164	T	2	1	SEVFLSPSPRLRSPPTAARRSTGERPIREIS	0.719868	0.410984	0.706475	-0.0746648	-1.0956	-0.435754	-1.94992	-2.28036	-2.07488	-2.3073
WHI5	Q12416	80	T	3	0.938463	GITKSITKSRRRPSTTSLQGIFMSPVNKRRV	0.679128	0.729162	0.902418	0.46991	-0.0633988	-0.9244	-0.80874	-1.00575	-1.3348	-0.909815
YAP1	P19880	372	S	2	0.967303	TPANVIATDATKYENSFSGFGRLGFDMSANH	-0.261724	-0.46317	-0.464773	0.0768707	0.0101738	-0.609538	-1.05787	-1.14112	-1.37594	-1.64223
YBR225W	P38321	105	S	2	0.999347	HLPNFRLADDLFSNSSRRSSDSAASSSVSKL	-0.981644	-1.64627	-1.56499	-1.60585	-1.56796	-1.92601	-2.03472	-2.43878	-2.39533	-3.17989
YFR016C	P43597	180	S	2	0.999996	NVPPIKESTGIEVGNSPITRRKKNKKKKTTN	-0.275008	-0.353007	-0.365588	-0.393437	-0.49997	-0.904155	-1.02196	-1.24971	-1.24706	-1.65532
YFR016C	P43597	172	S	2	0.918498	NNVAEGTENVPPIKESTGIEVGNSPITRRKK	-0.14533	-0.257999	-0.30503	-0.258448	-0.316701	-0.769797	-0.904105	-1.17941	-1.22846	-1.62814
YKL105C	P34250	815	S	3	0.999999	KQKYDQSSSHQIPVMSPKRLDDKRKITNRSC	0.334516	0.220128	0.381628	-0.276237	-1.09662	-1.42685	-1.57465	-1.58904	-1.28718	-1.1672
YKL105C	P34250	524	S	2	1	IGGNQVGLKIPQDDDSEKQEERTKGKKSGLV	0.132332	0.18685	0.180321	-0.351409	-0.877299	-1.17968	-1.03627	-0.948214	-0.74779	-0.689457
YML119W	Q03208	61	S	2	0.972315	KATFDSNQQFFYYPESPTKNLRPRFNSISQV	0.591461	0.59822	0.450882	-0.04752	-0.623924	-1.13913	-1.03373	-0.419526	-0.183516	-0.272928
YML119W	Q03208	310	S	2	1	NESFELSFDGKAMDRSDIFRMVDSFSIAISD	-1.10448	-1.05618	-0.905583	0.458684	0.3033	0.552207	-0.675289	-1.8476	-2.23967	-2.56557
YML119W	Q03208	63	T	2	0.956261	TFDSNQQFFYYPESPTKNLRPRFNSISQVNK	0.61411	0.560249	0.456201	-0.261115	-0.863299	-1.17216	-1.10846	-0.6476	-0.23514	-0.483699
YMR086W	Q04279	675	T	2	1	PEKINNKRHSAIPLGTPEKGKPKRNSVMASL	0.458744	0.381122	0.278008	-0.0908253	-0.701304	-1.46531	-1.70896	-1.97968	-2.18102	-2.16923
YMR124W	P39523	586	S	2	0.975544	ANRASLSTFSSTFSDSPSKQRIINTRTGMYK	0.674736	0.754815	0.728816	-0.0797212	-1.17537	-1.76002	-2.08535	-2.17691	-2.31963	-2.65858
YMR124W	P39523	619	S	2	1	NSTDINEYVTAQEFPSPGKYNSNSDNGEMNT	0.967227	0.979236	0.912337	0.586149	-0.0767627	-0.601848	-0.852969	-0.773711	-0.635374	-0.501804
YMR124W	P39523	747	S	3	0.951353	DSASESDNFVPHMDGSPSKTKSAPVSYDKDG	1.40357	1.56314	1.40653	0.919554	-0.181086	-0.358139	-0.475981	-0.276996	0.271633	0.0355477
YMR144W	P40214	222	S	3	0.97201	NNLAKVLNQHAISDTSQIDSFSSSVKKTPSS	-0.40585	-0.567562	-0.557334	-0.516315	-0.805241	-1.36693	-1.49129	-1.76655	-1.69569	-1.82448
YMR144W	P40214	234	T	2	0.972942	SDTSQIDSFSSSVKKTPSSTTTPQEMKSDML	-0.0469807	0.0108497	0.148313	-0.336928	-0.668862	-1.42874	-1.6175	-1.83648	-1.95285	-2.64328
YMR295C	Q03559	41	S	3	0.974764	KISEDDKARLKMRTASVADPILDAVQEAQPF	3.69624	0.342553	1.48703	2.36307	1.93979	2.05772	1.82785	1.95299	1.52305	1.26808
YNL058C	P53947	195	S	2	1	SPFNPIQDPFTDNRRSLFISPTLQVSQYEKS	1.10494	1.15049	0.986187	1.08057	0.586548	-0.0561114	-0.188438	-0.0390215	-0.0891878	-0.115463
YOL036W	Q08206	606	S	3	0.99927	NRASTSLPESSTDDISPLREEGKINVPKRTS	0.160352	0.095513	0.160587	-0.463091	-0.823774	-1.09901	-1.02512	-0.954953	-0.908417	-0.820271
YOL036W	Q08206	317	S	2	0.950711	QQNNAPLRERSRSNSSALASTLRDTIISGLP	0.126455	0.106841	0.0946327	0.0658654	-0.16563	-0.381382	-1.05127	-1.88906	-1.76082	-2.02538
YPR174C	Q06616	158	S	3	1	NIERDNLKPTENLPPSPVRAVNPLVTSSPIH	1.21974	1.18194	1.17228	0.324408	0.0698041	0.113694	0.363356	0.635445	0.832007	0.881112
YPR174C	Q06616	170	S	3	0.979833	LPPSPVRAVNPLVTSSPIHMSPLQSRQRPVS	0.289203	0.562962	0.612214	-0.137034	-1.5047	-2.01491	-1.95035	-2.34821	-2.29254	-2.45918
YPR174C	Q06616	175	S	2	0.999976	VRAVNPLVTSSPIHMSPLQSRQRPVSSLQPP	0.482078	0.564206	0.648509	0.403462	-1.27576	-1.86906	-1.85432	-1.93329	-2.27972	-2.39416
YPR174C	Q06616	169	S	3	0.979833	NLPPSPVRAVNPLVTSSPIHMSPLQSRQRPV	0.703975	0.733463	0.81121	-0.761883	-1.43598	-1.73671	-1.65798	-2.25748	-2.30275	-2.43004
YPR174C	Q06616	77	S	2	0.999902	IQAFVWGSPADEEEESVVPLSKNSQDCVPLQ	-0.0564845	-0.185873	-0.118015	-0.767469	-1.38081	-2.17141	-2.43681	-2.88842	-3.18795	-3.57666
YPR174C	Q06616	85	S	2	1	PADEEEESVVPLSKNSQDCVPLQWQAKFAQL	-0.425566	-0.565245	-0.605785	-0.644114	-0.790511	-1.30867	-1.47222	-1.70678	-1.66545	-1.85094
YPR174C	Q06616	168	T	3	0.97856	ENLPPSPVRAVNPLVTSSPIHMSPLQSRQRP	-0.110244	0.266438	0.387981	0.249099	-0.348146	-0.410972	-1.10246	-2.08689	-1.37669	-2.08238
YRA1	Q12159	8	S	2	1	________MSANLDKSLDEIIGSNKAGSNRA	-0.612283	-0.542421	-0.434383	-0.332768	-0.78273	-1.55568	-2.50978	-2.92065	-3.18398	-3.74533
YSC84	P32793	311	S	2	0.999997	YGDFDSEDEDYDYGRSPNRNSSRNRGPQIDR	0.132245	0.159571	0.126056	-0.273221	-0.546331	-0.951123	-1.15922	-1.24687	-1.44528	-1.30171
YTA7	P40340	304	S	2	1	EFIDKNNNALSFHNPSPARRGRGGWNASQNS	0.237782	0.139004	0.0138249	-0.822378	-1.10533	-1.33739	-1.34689	-1.06158	-0.984659	-0.812116
YTA7	P40340	259	S	2	1	EALTLADEIRELQEDSPIREKRFLRERTKPV	0.152634	0.105742	0.0583833	-0.33772	-0.69208	-0.902357	-1.01964	-1.11218	-1.16529	-1.08186
YTA7	P40340	299	S	3	0.989739	ASNAEEFIDKNNNALSFHNPSPARRGRGGWN	0.293103	0.152556	0.0440238	-0.831557	-1.13778	-1.35817	-1.45495	-1.22119	-1.06169	-0.929013
ZDS1	P50111	413	S	3	1	KLTKNTIKVEIDPHKSPFRQQDEDSENMSSP	-0.13056	-0.13737	-0.186113	-0.288839	-0.640215	-1.21186	-1.41726	-1.62828	-1.63804	-1.69146

## Sheet: sites phosphorylated
Gene	Proteins	Position	Amino acid	Charge	Localization prob	Sequence window	log 2(L/H ratio t0)	log2(L/H ratio t5)	log2(L/H ratio t10)	log2(L/H ratio t15)	log2(L/H ratio 20)	log2(L/H ratio 25)	log2(L/H ratio t30)	log2( L/H ratio t35)	log2(L/H ratio t40)	log2 (L/H ratio t45)
ACE2	P21192	713	T	3	0.897689	KLTSPKKSLLDSPHDTSPVKETIARDKDGSV	-0.970469	0.14601	-0.0785098	-0.0386435	-0.0170333	-0.0418846	0.0182933	0.102526	0.0850644	0.953549
ACE2	P21192	709	S	2	1	SINKKLTSPKKSLLDSPHDTSPVKETIARDK	0.934908	1.17345	0.925594	1.41094	2.29162	2.87391	1.93239	2.2538	1.90013	0.943231
ACE2	P21192	122	S	2	0.999996	SHYSKKSMSSHKRGLSGTAIFGFLGHNKTLS	-1.13949	-1.26425	-1.08656	-0.898812	0.551365	1.33958	1.10122	0.914475	0.809517	0.777656
ACE2	P21192	137	S	2	0.99999	SGTAIFGFLGHNKTLSISSLQQSILNMSKDP	-0.928697	-0.938069	-0.795276	-0.968573	0.648963	1.16845	0.544032	0.596753	0.504	0.602263
ACF4	P47129	9	S	2	1	_______MSEDQRVISQPIELHKLSIVDKHS	1.68339	2.45941	2.2636	2.15101	3.01248	4.45523	3.41006	3.03948	2.65174	1.79054
ACF4	P47129	74	S	3	0.999998	PISSPQRSTTNQSPVSDHASPISTDQDLIYK	0.369656	0.487076	0.545706	0.610402	1.08114	1.08464	0.865669	1.20922	1.27597	1.28526
ACF4	P47129	71	S	3	0.999872	LAIPISSPQRSTTNQSPVSDHASPISTDQDL	0.443073	0.457608	0.515262	0.484593	0.962369	1.46136	1.5478	1.70245	2.2324	1.8702
AIM21	P40563	83	S	2	0.911389	QESLPKVPLQRPVRRSTTEELNNVMNNTSKE	0.457438	1.18238	1.45824	1.1303	1.27557	1.0713	0.64574	0.458106	0.651583	0.280745
AIM21	P40563	206	S	4	1	KQKVHAALDNEAGDRSHFEEKLIPGDMKVQV	-0.561512	-0.650711	-0.570606	0.519147	0.595356	0.112831	-0.505478	-1.14456	-1.32532	-1.76756
AIM3	P38266	857	S	3	0.881334	SSPVPSDLDEKYVSASGSITPPRPPPSRSSP	-0.374371	-0.00513306	0.573667	0.434358	-0.116612	1.2344	0.476599	0.73584	0.784599	0.509078
AIM3	P38266	669	S	3	0.865269	IQNFQPPPKPFRRSQSSNSSDSSYTIDGPEA	0.460082	1.58355	1.34166	0.963521	0.914638	1.16088	1.00004	1.03387	0.882543	0.945045
ALY1	P36117	573	S	2	1	SNIFFPKEVLSSPVLSPNVQKMNIRIPSDLP	0.192766	0.27615	0.589487	0.585156	0.978892	0.862531	0.935467	0.926782	1.00257	1.17033
ALY2	P47029	890	S	2	0.906228	NRHSTNTSSTPASARSSFDYSGINISKDKLN	-0.481287	-0.606384	-0.561752	-0.715317	-0.423612	-0.298133	-0.467034	0.29621	0.115769	0.187854
ARO4	P32449	4	S	2	0.924313	____________MSESPMFAANGMPKVNQGA	0.458438	1.86146	1.35467	1.03761	1.13648	1.12888	0.875338	1.18003	0.611901	0.683667
ARO4	P32449	2	S	2	0.88446	______________MSESPMFAANGMPKVNQ	-0.938852	-0.906674	-0.810667	-0.671864	0.260391	-0.339938	-0.573922	0.246553	-0.441249	-0.46331
ASH1	P34233	465	S	2	1	TPSPRSPNYHRFALDSPPQSPRRSSNSSITK	-0.0796741	-0.255765	-0.298568	-0.317525	0.325392	0.598672	1.08626	1.22787	1.49775	1.67557
ASH1	P34233	429	T	2	0.938847	ASYSSVSASSSPSPSTPTKSGKMRSRSSSPV	0.556339	0.627955	0.567767	0.288516	0.0767285	0.978234	1.18742	1.16849	0.908148	0.612425
ASH1	P34233	56	S	2	1	ISRNNITTDNNINSASPRKYSFHSLNVSPIL	-1.31805	-1.35547	-1.12552	-1.57545	-1.09298	-1.10421	-0.760228	-0.470415	-0.333749	-0.162605
ASK10	P48361	1023	T	2	0.982822	KTVAADQSATAPSSPTMNSSVTTINRESPYQ	0.519456	1.11067	1.10673	0.712898	1.20398	0.846094	1.02353	1.13988	1.28289	1.42039
ASM4	Q05166	457	S	3	0.960516	DDNTPAGHAGNPTNISSPIVANSPNKRLDVI	1.74325	2.90644	2.4278	2.50539	2.95379	3.10681	2.91777	3.11596	3.04137	3.18802
ASM4	Q05166	458	S	3	0.998681	DNTPAGHAGNPTNISSPIVANSPNKRLDVID	2.46335	2.60119	2.65828	2.53088	2.47908	2.15926	2.7435	3.22928	3.22174	3.24206
AVT1	P47082	50	S	3	1	SVSQFQSDGFMTRRQSILDHPVGSFKGVNSL	0.560361	1.24832	1.19702	1.13754	1.11711	1.95586	1.27962	1.58797	1.48433	1.12671
AZF1	P41696	61	S	2	1	QPASSQPQHQQQRNESISYYTNFNQPRYSTD	-0.396698	0.0096004	0.575568	0.175455	0.251832	0.266492	0.160066	0.117444	0.321631	0.227751
BAP2	P38084	16	S	2	0.971233	MLSSEDFGSSGKKETSPDSISIRSFSAGNNF	0.0684561	0.823881	1.47893	1.31807	0.894653	1.34984	1.20608	0.82353	0.880337	0.727883
BCY1	P07278	129	T	2	0.999086	THQQAQEEQQHTREKTSTPPLPMHFNAQRRT	1.3483	1.21373	1.96252	2.07131	1.97032	2.24439	2.25386	2.26217	2.31885	2.3547
BCY1	P07278	74	S	3	0.972996	IVLFPEPEESFSRPQSAQSQSRSRSSVMFKS	1.20115	1.05244	0.981176	1.0394	1.18898	1.79423	0.714726	2.30324	2.90141	1.99688
BCY1	P07278	68	S	3	0.872832	EFKAKNIVLFPEPEESFSRPQSAQSQSRSRS	1.1225	0.728504	1.13076	1.03503	1.18408	1.31188	1.31347	2.27083	2.68751	2.66212
BCY1	P07278	84	S	2	0.990158	FSRPQSAQSQSRSRSSVMFKSPFVNEDPHSN	-0.131896	-0.12861	0.148537	0.0586275	-0.0694873	0.147423	0.371099	0.50357	0.637993	0.814853
BEM1	P29366	21	S	3	0.998922	KLSKRDSNGSKGRITSADISTPSHDNGSVIK	-0.146931	-0.315952	-0.218824	0.158768	1.76509	2.22387	1.80178	1.42339	0.681047	0.699327
BNI4	P53858	281	S	2	0.999999	RKYTDSSAQRTTSAGSVLEDTSMHKKKKSIF	-0.254825	-0.484048	-0.422519	0.052064	0.987536	1.12274	0.606359	0.0540806	-0.557381	-0.468396
BNI4	P53858	500	S	3	1	GEVLFPKFLDNHEVDSIVSLERTRSTKSNKR	-0.0262723	0.00792549	-0.012414	0.0770142	0.48139	0.63578	0.836705	1.22288	1.30507	1.18166
BNI5	P53890	257	T	2	1	GDNEYNHESSRLADQTPHDDNSENCPNRSGG	1.69421	3.35672	2.81005	2.94246	3.507	3.38715	2.8925	3.64268	3.45759	3.29416
BNI5	P53890	251	S	3	0.882603	QTIVVGGDNEYNHESSRLADQTPHDDNSENC	-0.37632	-0.166433	0.170659	1.28377	1.07388	-0.0574274	-0.624356	-0.696234	-1.19582	-1.35406
BOI1	P38041	644	S	3	1	YSHARSQSYSHSRKHSLVTSPLKTSLSPINS	0.342724	-0.806323	-0.370881	-0.63397	1.07479	1.16339	1.37832	1.02783	1.13862	0.422594
BOI1	P38041	737	S	2	0.999915	TKESFVGSKEFKRSPSELTQKSTKSILPRSN	-0.0109467	-0.175798	-0.104866	0.283047	1.77303	2.29292	1.86477	1.36398	0.673487	0.71615
BOI1	P38041	525	S	2	0.999999	PNRNSVVYNNHKRTESGSSFVDLFNRISMLS	-1.25725	-1.27091	-1.30133	-1.16297	-0.591989	-0.547368	-0.453793	-0.330327	-0.331756	-0.316364
BOI1	P38041	527	S	2	0.95609	RNSVVYNNHKRTESGSSFVDLFNRISMLSPV	-1.08133	-1.11111	-1.18588	-1.22431	-0.450342	-0.378192	-0.239155	-0.0729875	-0.166512	-0.0609161
BOI2	P39969	24	S	2	0.999976	TLSQLNTTVSRDKDVSDTLSPDFDSKGSATG	-1.34205	-0.118507	-0.275997	0.564396	0.294062	-0.733774	-0.304735	-0.42215	-0.957082	-0.712294
BOI2	P39969	546	S	2	1	NEDSEGKLTSSSKRNSVPYYGYAPESSSDRK	-0.47944	-0.197838	-0.143297	0.0285605	-0.484793	-0.0137028	-0.290773	0.248723	0.150909	-0.0754703
BOP3	P53958	231	S	2	1	SPLNKKPTSLHSRNLSLPIGKFTNPNIPSTM	-2.72055	-3.05581	-2.84671	-2.67568	-2.10384	-2.01076	-1.60088	-1.3172	-1.50685	-1.44326
BSP1	Q06604	480	S	2	1	NNLKKRPPTAPQRKISLPEALRKVELMKKSK	-0.106286	-0.107236	0.0794893	0.920625	2.78302	3.23277	2.43288	1.95156	1.36228	0.831545
BUD3	P25558	1515	S	2	0.987111	SSNKTVLGNAQKVQESPSGPLIYVLPQSSTK	-0.077569	0.255905	0.265672	0.348659	0.174517	0.943214	0.375123	0.516297	0.678006	0.536929
BUD4	P47136	805	S	2	1	DEQKLPTNTQDEAEISIREIESAGDITFNRG	-3.28512	-3.31276	-3.04017	-3.37028	-3.07023	-3.07685	-2.84871	-2.95145	-2.61537	-2.65255
BUD6	P41697	347	S	2	0.985545	TPLPIENVRASPRRLSSVVTTSPDKAMNGTC	-0.232631	-0.232343	0.0237618	-0.153942	0.688151	1.08386	1.29446	1.45903	1.63878	1.19008
BUL2	Q03758	22	T	2	0.95979	TSSRKNGRPPLKSVSTEDNIHLLRKRRQQQL	0.419991	1.56122	1.24705	0.920776	0.83584	1.0149	0.741425	0.863009	0.424804	0.547141
CAF20	P12962	102	T	2	0.989787	KKKGSGEDDEEETETTPTSTVPVATIAQETL	0.965292	0.431381	1.42432	1.97987	1.60858	2.23898	1.80442	1.46314	2.00139	1.81497
CBF1	P17106	156	S	3	0.983304	NEGVKPNTSLEGMTSSPMESTQQSKNDMLIP	0.666371	0.912703	0.978498	1.03164	1.20994	1.30726	1.62829	1.43037	1.76477	1.68751
CDC12	P32468	326	T	3	1	RLEGHENTGEGNEDFTLPAIAPARKLSHNPR	-0.738813	-0.600085	-0.434078	0.131732	0.0689466	-0.88284	-1.54843	-2.07369	-2.44104	-2.7191
CDC14	Q00684	467	S	3	0.998674	PTSHANRKVVIESNNSDDESMQDTNGTSNHY	-1.04831	0.263611	0.222419	0.0838389	0.0469111	0.140483	0.362758	0.311453	0.273964	0.54781
CDC37	P06101	17	S	4	1	AIDYSKWDKIELSDDSDVEVHPNVDKKSFIK	-0.273236	-0.416709	-0.135976	-0.114227	0.329524	0.571695	0.428121	0.457948	0.241746	0.425642
CIN5	P40917	196	S	2	1	ASYFPSNSTPATRKNSATTNLPSEERRRVSV	-0.582847	-0.785167	0.113526	0.457478	0.260566	0.0825451	0.248214	0.0560323	0.0987893	-0.244486
CIN5	P40917	210	S	3	0.954591	NSATTNLPSEERRRVSVSLSEQVFNEGERYN	-0.782654	-0.760672	0.112539	0.392248	0.0768029	-0.0357898	-0.159214	-0.171415	-0.127745	-0.508724
CLC1	P17891	52	S	2	1	DEFKTEQDDILETEASPAKDDDEIRDFEEQF	1.95325	2.79244	2.63306	2.70527	2.31433	2.89577	2.5716	2.44909	2.41733	2.39182
CRN1	Q06440	522	T	2	0.922179	DDEPAPIKIETPVTPTETKKDRTPKVEPSKE	-2.91678	-3.21245	-2.94974	-2.55502	-2.25427	-1.97975	0.0734124	-0.553308	-0.321987	-1.32961
CRP1	P38845	271	S	2	1	EPVAGPIVESSVTEKSPALPQADDPIVETKE	0.724514	0.972546	1.17811	1.0833	1.26666	1.3723	1.72997	1.49112	1.93639	1.77535
CRP1	P38845	313	T	3	0.999993	VEAVTPLINEPEPLPTPEAQISIPESSKVEP	1.14086	1.15721	1.68293	0.0197883	1.44965	1.59345	1.58191	1.77867	1.87002	1.83388
CUE5	Q08412	227	S	3	0.991724	EREQHHEDSEEEDSWSQFVEKDLPELTDRAG	-0.180093	0.166104	0.454288	0.261313	0.408509	0.481589	0.309047	0.329374	0.507088	0.350252
DAT1	P13483	230	S	2	0.999592	LSTSTAASNQPRTQPSPAAHITKNSDSTEKN	1.41726	3.09958	2.44156	2.5818	3.04248	3.08146	2.91848	3.09085	3.00821	3.17821
DBF2	P22204	374	S	2	1	KMYNQLREKEINYANSMVGSPDYMALEVLEG	0.355047	0.675589	0.772632	0.700872	1.09643	0.999525	1.01077	1.49865	1.58287	1.51137
DEF1	P35732	357	T	3	1	LEQEQDNVAAPEEEVTVVEEKVEISAVISEP	0.0632802	0.463747	0.371092	1.16365	1.20744	1.09066	0.874495	1.00343	1.13285	0.884593
DIG1	Q03063	330	S	1	0.999999	MIPAEEYHFERDALLSANTKARSASTSTSTS	1.44494	2.87714	2.24784	2.44341	2.91794	3.00689	2.73423	2.80507	2.80648	2.87823
DIG1	Q03063	142	S	2	1	SNSAHFPPVANQNVKSAPAQVTQHSKFQPRV	1.83142	3.662	3.23678	3.43599	3.78409	3.74138	3.66032	4.14183	4.09865	4.11411
DIG1	Q03063	237	T	3	0.874727	IMTPYVSYPYPMGPRTSIPYAMQGGNARPYE	0.161982	2.22138	1.33344	1.68403	1.70561	2.23675	1.45669	1.91712	1.92616	1.536
DIG1	Q03063	275	S	2	0.999278	NYRNKRVNDSYDSPLSGTASTGKTRRSEEGS	-0.034879	-0.23138	0.121272	-0.431633	0.818163	0.921649	1.13269	1.41725	1.46687	0.968458
DIG1	Q03063	279	S	2	0.966044	KRVNDSYDSPLSGTASTGKTRRSEEGSRNSS	-0.800746	-0.955932	-1.68649	-0.870461	0.223018	0.641578	0.89622	0.977838	1.27826	1.17395
DIG1	Q03063	395	S	2	0.998913	PTFTTFQRTSQPQQQSPSLLQGEIRLSSHIF	1.79241	1.75705	2.05229	1.98058	2.18886	2.26714	2.26626	2.42593	2.38516	2.59822
DIG2	Q03373	34	S	3	1	ENDPRNLQQLGMLLVSPGLDEDRLSEKMISK	-0.335546	1.47178	1.14132	1.47392	1.20454	1.77684	1.29532	1.32055	1.28193	0.742721
DOT6	P40059	481	S	3	0.974492	QRTEVEIQWRLNALSSDADMLSPTHSPQKTL	0.289324	0.801673	0.379663	1.05508	0.926538	1.08496	0.892682	1.04732	0.962739	0.870912
DSF2	P38213	469	S	2	0.999999	KNSKARPNRTHLRTFSDFHTTEKDSKIGELS	-1.00361	-0.975173	-0.893102	-0.70812	-0.385626	-0.0210568	0.100331	0.104341	-0.121139	-0.111349
EAP1	P36041	281	S	2	0.999205	HETPTDLRPVIPRGPSSITDFLNLKRQDKKE	1.69273	2.79436	2.37968	2.24868	2.19398	2.21021	2.06351	2.03369	2.06492	1.98045
EDE1	P34216	1307	T	2	0.999997	FAGFGNSKAEPTKVATPSIPQQPIPLKNDPI	1.84158	3.01423	2.3005	2.84728	3.12922	3.22022	3.18865	3.97956	4.12006	3.7292
EDE1	P34216	251	T	2	0.996861	RTTPLSANSTGVSSLTRHSTISRLSTGAFSN	-2.01811	-1.17328	-0.873298	-0.50745	0.119507	-1.36625	-0.486634	0.294499	0.102763	-0.0347352
EDE1	P34216	487	T	2	0.999999	QPPPLTHSSSGLKKFTPTSNFGQSIIKEEPE	1.52892	1.89483	1.6355	1.81348	1.92997	1.93689	1.24589	2.30543	2.48537	2.31953
EIS1	Q05050	761	T	2	0.96414	GDGVPVSTAAKEATETSSAVQTKEPEEKISI	-1.33918	-1.25727	-1.25626	-1.09089	-0.69186	-0.598148	-0.499686	-0.509508	-0.480001	-0.393502
EIS1	Q05050	401	S	2	1	FLSPEDITKIASGLISPVLGEVSERAEAQRA	0.115175	0.260166	0.306985	0.2074	0.63438	0.730809	0.849699	1.049	1.23467	1.06354
EIS1	Q05050	584	S	2	1	ISRLQDAIVDHKRKISGYGNDLDAQKNRNIR	-2.60422	-2.67582	-2.622	-2.45588	-2.18721	-2.21435	-1.84457	-1.64569	-1.56903	-1.45755
ENT4	Q07872	182	S	2	0.999494	SHLKLEEMRSELTRQSLEKKAKPPTTSTSLD	-1.2482	-1.39126	-1.10272	-1.64775	-0.95556	-0.94184	-0.536375	-0.342853	-0.187687	-0.198846
ESC1	Q03661	526	S	3	0.999999	INDVEGYDVTGKSVESDLHEHSPDNLYDLAA	-0.395443	-0.706793	-0.601465	0.216725	0.270958	-0.286473	-0.701917	-0.80883	-1.03423	-1.15687
ESC1	Q03661	1290	S	3	1	VEGLQSEQHFEKKDHSENEEEFDTIYGDITS	-0.863696	-0.990275	-1.00856	-0.651404	0.458464	0.687143	0.682074	0.662124	0.749552	0.791177
ESC1	Q03661	1214	S	3	1	DASVNMKSVSSKERDSDEDEAVILGGVTAEA	-1.54626	-1.51939	-1.39749	-1.21575	-1.372	-1.39124	-1.1442	-0.789341	-0.779424	-0.295653
ESF1	Q06344	225	S	2	1	NKNKTSKKKKTDDSDSDMDIGIKDLYEEGDA	-0.647843	0.180744	0.0093098	-0.0687352	-0.0576465	-0.169892	-0.0277011	0.0667419	0.0764551	0.17857
FAR1	P21268	174	S	2	0.999259	DEDYRIDGDSYYEEDSPTFMISLERNIKKCN	-0.56957	-2.29894	-0.512719	-1.64838	0.55255	1.06548	1.28821	1.18309	1.40446	0.879204
FAR1	P21268	346	S	2	1	NQFEAVSYLDSPFLNSPFVNKMATTDPFDLS	1.66843	1.72531	1.85401	1.74134	2.03324	2.15715	2.02588	2.69151	2.69917	2.80095
FBP1	P09201	12	S	2	0.999749	____MPTLVNGPRRDSTEGFDTDIITLPRFI	-2.26611	-2.07537	-2.16476	-2.36285	-1.98449	-2.09116	-1.71262	-1.53062	-1.5664	-1.34454
FHL1	P39521	104	S	2	1	NLKLELPDNLDNADFSKLLEFDAKNDEALFN	-0.230672	-0.389964	-0.34129	-0.125835	0.609394	0.903809	0.554404	0.464422	0.331944	0.512931
FIP1	P45976	50	S	2	1	GASSNPDIVKRQKFDSPVEETPATARDDRSD	0.0838829	0.715379	0.354311	0.954639	1.01377	1.03168	0.90332	0.989341	1.12995	1.10132
FPR4	Q06205	82	S	3	1	YNQDNNDGLEEDESESEQEADVPKRSVKSKK	-0.261819	0.210606	0.273974	0.306841	0.145359	0.331901	0.421401	0.327389	0.380092	0.38608
FRK1	Q03002	766	S	3	0.999975	SKSSLYSSMDSKRKPSPPSQRRPKKDDSYQT	2.21546	2.87112	2.57379	2.7017	3.02582	2.88995	3.04237	3.60285	3.54543	3.34884
FUN12	P39730	49	S	2	0.95831	NPESSAGADDTSREASASAEGAEAIEGDFMS	-0.29958	0.156771	0.306563	0.509218	0.193493	0.122423	0.321248	0.407073	0.538119	0.261719
FUN30	P31380	33	T	3	0.853041	TSSPTKVASSSPLKPTSPTVPDASVASLRSR	0.549465	0.576059	0.756018	1.0396	1.36878	1.8299	2.00868	1.91602	1.83848	1.84924
FYV8	P46949	675	S	3	0.905119	LAARSASFKSENRTVSQGEMTSVHEPSTEEM	0.136834	0.373967	0.249903	0.740981	0.9746	1.51816	1.06449	1.02836	0.9006	0.659758
GAT1	P43574	418	S	2	1	VAPLKSQDIPIPKIASPSIPQYLRSNTRHHL	2.26545	3.70856	3.04123	3.48891	3.70467	3.79664	3.88545	4.16155	4.24353	4.25094
GAT1	P43574	262	S	2	1	SASTNTNSPLLRRNPSPSIVKPGSRRNSSVR	1.71025	1.91223	2.27843	2.49559	2.2127	2.54964	2.20036	2.60739	2.58009	1.13107
GDS1	P41913	359	S	2	0.999958	TKTTKPGKQTKSQSLSVLSTPKKGSSASLST	-0.684763	-0.0709641	-0.0961641	-0.432424	-0.779412	-1.36225	-1.42346	-1.80396	-1.88124	-2.05674
GDS1	P41913	363	T	2	0.999548	KPGKQTKSQSLSVLSTPKKGSSASLSTFASS	-0.684763	-0.0709641	-0.0961641	-0.432424	-0.779412	-1.36225	-1.42346	-1.80396	-1.88124	-2.05674
GGA1	Q06336	378	S	2	1	DLLGDFNKVSLSSPKSPQENDTVVDILGDAH	0.588785	0.653211	0.646156	0.612729	0.821082	0.964545	0.864025	1.25672	1.24316	1.40629
GGA1	Q06336	372	S	4	0.88323	SLQPFDDLLGDFNKVSLSSPKSPQENDTVVD	0.588785	0.653211	0.646156	0.612729	0.821082	0.964545	0.864025	1.25672	1.24316	1.40629
GIC2	Q06648	44	S	3	1	EAEKLYGLQAQQFMGSDDEENLGITFINSDK	-0.468895	-0.675256	-0.431869	-0.264718	0.254425	0.486794	0.626915	0.724645	0.947798	0.928823
GIC2	Q06648	345	S	2	0.999999	AFFPSRQSPLPKRRNSIATPSPQSKFSYSDS	-0.0616238	-0.161285	-0.123214	-0.118065	0.575045	0.873958	1.19613	1.50823	1.49475	1.44836
GIC2	Q06648	367	S	2	1	QSKFSYSDSPVNHRKSFDDVLYSFNQLEPLQ	1.41212	1.65102	1.79256	1.75882	2.11235	2.56837	1.48231	1.50111	1.69724	0.666906
GIC2	Q06648	360	S	2	0.992521	SIATPSPQSKFSYSDSPVNHRKSFDDVLYSF	-0.146523	-0.259153	-0.206217	-0.160166	0.218185	0.982379	1.14216	1.70482	1.6394	1.53713
GIP2	P40036	51	S	2	0.96356	GYRVNSDLYNKERDGSTEETLNSLKFLHKPQ	-0.335141	-0.100743	-0.264382	-0.113537	0.18421	0.259024	0.298393	0.336463	0.561784	0.630786
GIT1	P25346	511	S	2	1	EENGTNCSKKNAEIISVRQVDQS________	2.70968	3.54518	3.41516	3.65998	3.7404	4.36686	3.42656	4.24157	3.7541	3.12802
GIT1	P25346	7	T	2	0.988089	_________MEDKDITSVNEKEVNENTNPRI	-0.0691375	-0.451245	-0.346134	0.362552	0.129876	-0.33637	0.514136	1.4261	1.06904	1.38233
GLN3	P18494	469	S	2	0.999983	ASNANLNSNNLMRHNSNTVTPNFRRSSRRSS	0.0606632	0.21139	0.429953	0.558762	0.89783	1.41233	1.19238	1.01989	0.642977	0.810309
GON7	P46984	75	T	2	0.999986	DGSQLTYLGQLRTQLTGLQDDINEFLTGRME	-1.47841	-1.46353	0.42688	-1.1994	-0.686993	-0.00081308	0.0636613	0.10552	0.0529224	0.173063
GPH1	P06738	31	T	2	1	EPTSPHQIPRLTRRLTGFLPQEIKSIDTMIP	0.729915	1.45266	1.63032	1.12858	1.24935	1.26459	1.54818	1.71268	1.93092	1.75529
GPI11	Q06636	16	S	2	0.999244	MPAKKRTRKTVKKTVSFSDDTTLTTHQNREK	-0.0142899	0.805577	0.602073	0.409491	0.49142	0.378049	0.219096	0.61118	0.448274	0.35961
GPT2	P36148	632	S	2	0.99945	LATEIFSKRDGYDVSSDAESSISRMSVQSRS	-0.465648	-0.310735	-0.117905	-0.17209	0.0549517	0.0282712	0.140919	0.210938	0.208582	0.262014
GPT2	P36148	668	S	2	1	HSIGSLASNALSRVNSRGSLTDIPIFSDAKQ	-0.370237	-0.252678	-0.282597	-0.141535	0.00279237	0.0197984	0.204568	0.189966	0.354078	0.430731
GTT3	P39996	116	S	3	0.99999	LEKAYIKEDDDEKPQSGDETSATKPLSSRNA	-0.293504	0.228252	0.246666	0.455659	0.577159	0.875635	0.949538	1.38242	1.12394	1.39585
HAA1	Q12753	231	S	2	1	INETNQNHSNHQHSKSGNNWQDSSVSLPAKA	-2.22622	-2.14914	-2.09622	-2.18085	-1.69974	-1.56917	-1.40449	-1.31844	-1.47385	-1.15753
HAL1	Q01766	242	S	2	1	SHKQIVKTPIPKSGLSPIERCPFNGQNIKCY	2.17578	3.35524	2.67488	3.14645	3.29997	3.51799	3.5403	4.02524	4.20073	3.93485
HAL5	P38970	273	S	2	0.990904	GNGTGNRIYMRGRNHSDSISASSLPKFQEIE	0.038682	-0.257508	-0.314746	-0.0831293	0.634144	0.806635	0.721151	0.638533	0.624917	0.521734
HAP2	P06774	31	S	3	1	DLQSDTAAATSTAAASRSPSLQEKPIEMPLD	0.407155	0.492815	0.394817	0.528953	0.512599	1.06556	1.10996	1.10762	0.931373	0.5496
HBT1	Q07653	962	S	2	1	ETTSQGRKVSVGSMGSGKSKHHHNHHRHSRQ	-3.01102	-2.63617	-2.67621	-2.57019	-2.11587	-2.58126	-2.0982	-2.23229	-2.1433	-2.19938
HBT1	Q07653	1005	S	3	0.984841	STHSAEHTPRHHQYGSDEGEQDYHDDEQGEE	-3.1116	-3.03483	-2.90373	-2.89701	-2.69456	-2.78088	-2.41209	-2.27278	-2.31721	-2.29283
HBT1	Q07653	41	S	2	0.997081	PGSYDSNSDSAQRKKSFSTTKPTEYNLPKEQ	-2.60422	-2.67582	-2.622	-2.45588	-2.18721	-2.21435	-1.84457	-1.64569	-1.56903	-1.45755
HBT1	Q07653	959	S	2	1	IHNETTSQGRKVSVGSMGSGKSKHHHNHHRH	-2.45129	-2.41111	-2.16455	-2.48427	-2.35194	-1.9423	-1.82518	-1.87584	-1.67781	-1.64378
HBT1	Q07653	363	S	2	0.999909	VYTDTSSKSADRRKYSGNTATGPPQDTIKEI	-2.43818	-2.33129	-2.32313	-2.48274	-2.10105	-2.0967	-1.7019	-1.49353	-1.56114	-1.33459
HBT1	Q07653	991	T	3	0.88791	RQNSSKGSDYDYNNSTHSAEHTPRHHQYGSD	-3.0318	-2.77017	-2.55729	-2.68522	-2.64714	-2.7798	-2.37941	-2.22631	-2.25935	-2.41123
HBT1	Q07653	561	S	2	1	GSQAGSQNTNNNIDMSPRHEAEWSGLSNDAT	-2.95987	-2.81406	-2.63271	-2.74702	-2.68878	-2.83652	-2.49228	-2.3638	-2.36841	-2.39492
HBT1	Q07653	671	S	2	1	DTLSKSVQKQDEDPLSPRQTTNRAGMETARD	-2.43337	-2.4689	-2.39043	-2.44307	-2.1699	-2.19522	-1.89406	-1.65678	-1.59118	-1.54202
HBT1	Q07653	983	S	3	0.999845	HHNHHRHSRQNSSKGSDYDYNNSTHSAEHTP	-2.59104	-2.71483	-2.62001	-2.44657	-2.20822	-2.36842	-2.05977	-1.76339	-1.56547	-1.64938
HBT1	Q07653	301	S	3	0.903694	VKDNSSATKGYSNTDSNSDRDVIPGSFRGMT	-2.95987	-2.81406	-2.63271	-2.74702	-2.68878	-2.83652	-2.49228	-2.3638	-2.36841	-2.39492
HBT1	Q07653	1036	S	2	0.999999	QAGKQSFMGRVRKSISGGTFGFRSEI_____	-3.14108	-3.15699	-2.91944	-3.18881	-2.94445	-2.97954	-2.69072	-2.75305	-2.50248	-2.50875
HBT1	Q07653	366	T	2	0.890171	DTSSKSADRRKYSGNTATGPPQDTIKEIAQN	-2.26611	-2.07537	-2.16476	-2.36285	-1.98449	-2.09116	-1.71262	-1.53062	-1.5664	-1.34454
HER1	Q12276	157	S	2	0.962281	LAEPIVSKKGRSRSSSISTSLNERSKKSLFG	-0.387352	-0.415972	-0.336041	-0.427333	-0.253119	-0.475144	-0.257401	-0.120616	1.03975	0.26857
HOT1	Q03213	360	S	2	1	QVLIHNTNTHQQVNRSPISFPNASTDKPFKL	0.555351	0.733372	0.73784	0.158138	0.283123	0.388452	0.928838	1.36989	1.37485	1.28234
HPC2	Q01448	307	S	2	0.920752	LTKAPAEKVSLKRSISSVTNSDSNISSSKKP	-3.0318	-2.77017	-2.55729	-2.68522	-2.64714	-2.7798	-2.37941	-2.22631	-2.25935	-2.41123
HRP1	Q99383	3	S	3	1	_____________MSSDEEDFNDIYGDDKPT	-0.427461	-0.418185	-0.393188	-0.483908	-0.382579	-0.536869	-0.310302	-0.302749	0.89866	0.233429
HSP12	P22943	21	S	2	1	RKGFGEKASEALKPDSQKSYAEQGKEYITDK	-2.61186	-2.54629	-2.41424	-2.38345	-2.39087	-2.49509	-2.17288	-2.07745	-1.82644	-1.95452
HSP42	Q12329	214	S	4	0.859086	NQLEESSRPPLAKKSSSFAHLQAPSPIPDPL	2.09854	2.75651	2.7191	2.5649	2.58331	2.68768	2.5047	2.49953	2.51879	2.39679
ICS2	P38284	145	S	2	0.966379	PSGRRKSYHRKSHAISFSRSCKPNFIDGYDS	0.750751	1.10932	0.947267	1.35702	1.03148	1.82961	1.44284	1.41777	1.67998	1.23335
ICS2	P38284	120	S	3	0.980297	SPLRVESNELSSHSHSRSLSHELTKPSGRRK	0.896566	0.575271	0.980322	0.984353	1.14854	1.27399	1.69399	2.22508	2.56531	2.51013
IES4	Q08561	25	S	2	0.999078	ESQEQLANNPKIEDTSPPSANSRDNSKPVLP	-0.601458	0.122067	0.470016	0.276577	0.133284	0.205844	0.573692	0.417804	0.296027	0.499443
IGO1	P53897	7	S	2	0.999051	_________MSNENLSPNSSNPDLTKLNNGE	-2.95028	-2.68834	-2.69622	-2.45512	-1.73226	-2.4512	-1.88967	-1.86907	-1.99134	-1.45276
INN1	P53901	372	S	3	0.982491	PSRLDSSSPNSHPHPSGLNSPKLPPLPTTSN	0.420834	1.44721	1.23745	0.863694	0.620968	0.332891	0.205802	0.307424	0.394576	0.571402
ISF1	P32488	284	S	2	0.999993	LSNGSSSSPLQTRNNSYSNSLVKSPSNSSLN	-0.807778	-0.890435	-0.67447	-0.435818	-0.332252	0.0539363	-0.0655434	-0.109006	-0.215869	-0.236999
ISF1	P32488	157	S	3	0.89115	SCFDHKCIKPRSRHSSCYGIPTHLYGLEKYV	-0.949542	-0.964072	-0.74064	-0.553474	-0.611815	-0.457025	-0.374489	-0.411532	-0.0401885	-0.358586
KEL1	P38853	94	S	2	0.999999	SRIQPSAVPPQQRNVSGPSTTLHKQLSKQRE	-0.444534	-0.46471	-0.0825949	0.601949	2.5222	3.22422	2.55902	1.74338	0.03288	0.652866
KIC1	P38692	724	S	3	0.881046	TNPGNVTKLSTHKASSPSRPLFGVGTSPNRK	1.19887	1.02953	1.02536	0.984215	1.08957	1.5367	0.762224	2.28614	2.95651	2.31877
KIN1	P13185	677	S	2	1	NSINKPVQKTHSRAVSDFVPGFAKPSYDSNY	-1.09861	-0.993331	-0.969293	-0.845098	0.423863	0.777801	0.516931	0.556969	0.47248	0.530257
KIN2	P13186	663	S	3	0.999576	EHQEKNTIGGIFRRISQSGQSQHPTRQQEPL	0.799903	0.789719	0.963096	1.16203	1.57024	1.61873	1.29979	1.27251	1.34174	1.29415
KIN2	P13186	706	S	2	0.999953	NEISIKVPKSHSRTISDYIPSARRYPSYVPN	-0.551176	-0.634633	-0.434459	-0.651059	0.0809161	0.261411	0.212539	-0.0822602	-0.241774	-0.375086
KSP1	P38691	884	S	3	0.999994	HNSVNFGGSYNSRRSSANESNPLHMNKALEK	-0.477938	-0.513134	-0.322401	-0.599525	0.14415	0.201398	0.214242	-0.100958	-0.223281	-0.267313
LCP5	P40079	288	S	2	0.999953	GIKSLRDTEKERRVTSFEEDNFTRLNITNKA	-0.767637	-0.718441	-0.896044	-0.477263	0.567372	0.896926	0.870068	0.818667	0.665835	0.661614
LDB7	P38210	142	S	3	0.999974	AGAGQLSLPFQSHIESPRNSEAKRKRKVIIC	0.583608	0.786433	0.827098	0.683112	0.929643	0.840571	0.875337	1.37499	1.32387	1.37385
LEU1	P07264	503	S	4	0.940017	SPKVEVTSEDEKELESAAYDHAEPVQPEDAP	1.3197	1.1324	1.36741	1.27166	1.08655	1.50598	1.46899	1.66819	1.98506	3.16374
LRE1	P25579	125	S	2	0.997846	TPSPRFFISEEPSFSSPVKGVPDAIINLDDA	-1.12468	-0.399324	0.184102	0.457295	-0.545441	-1.27079	-1.3898	-1.70097	-1.90732	-2.05381
LSB3	P43603	383	S	2	0.970315	DDLSNRFSKSRISSASTPQTSQGRFTAPTSP	-1.39463	0.026327	-0.052782	0.270651	0.312913	0.16424	-0.448817	0.465841	0.344779	0.83213
LSB3	P43603	375	S	2	0.999595	DRTKDREVDDLSNRFSKSRISSASTPQTSQG	-1.32381	-1.37776	-1.34543	-1.07421	-1.03935	-1.0328	-0.793394	-0.659673	-0.508338	-0.301698
MAK5	P38112	135	T	3	1	SSDEDEQGNIESSKLTDPSEDVDEDVDEDVL	0.729811	0.690878	0.689556	0.722849	0.973172	0.976278	0.899726	1.52065	1.41446	1.23038
MAL31	P38156	600	S	2	0.995001	AAEINVKDPKEDLETSVVDEGRNTSSVVNK_	-0.0431204	-0.071619	-0.130713	-0.00884715	0.559478	1.04591	0.94091	1.41411	1.49702	1.27747
MBR1	P23493	177	S	2	1	NGLLVNGRSSSSSRQSIPELFSGACTKKKNN	-0.566722	-0.273403	-0.0753317	-0.00508412	-0.186036	-0.17302	0.0601299	0.0223077	0.0218073	0.150952
MCD1	Q12158	276	S	2	0.999999	DNSVEQGRRLGESIMSEEPTDFGFDLDIEKE	0.507732	0.91409	1.00573	1.60111	1.9145	1.75567	1.28328	1.39802	1.09597	1.03417
MIG1	P27705	371	T	2	0.999999	QDYLQEQSRKKSKTSTPTTMLSRSTSGTNLH	-0.764831	-0.0136932	-0.134461	-0.204784	-0.222213	-0.2334	-0.253855	-0.47653	-0.388443	-0.402017
MLF3	P32047	257	S	2	1	NNTPTSRPPMKSQAYSCPFILKRSPPQAYSS	2.09854	2.75651	2.7191	2.5649	2.58331	2.68768	2.5047	2.49953	2.51879	2.39679
MLF3	P32047	74	S	2	1	PISGSEVRTPSLRKNSNNVSSPLDNVIPTSR	0.995312	0.912135	0.866754	1.23202	1.70727	2.02814	1.79386	1.91243	1.65328	1.67186
MLF3	P32047	78	S	2	0.985711	SEVRTPSLRKNSNNVSSPLDNVIPTSRSASN	0.658048	1.04304	1.09949	1.03947	0.92623	1.90986	1.10467	1.48925	1.51392	1.09617
MRH1	Q12117	299	S	3	0.994696	KAPVASPRPAATPNLSKDKKKKSKKSKKSKK	-2.65826	-2.53669	-1.54986	-2.01054	-0.41081	-0.532393	-0.518667	-0.609482	-0.253387	-0.217164
MRH1	Q12117	289	S	3	1	PSDAEAVMAPKAPVASPRPAATPNLSKDKKK	-0.89799	-0.948543	-0.778286	-0.759529	0.29078	0.662126	0.907614	0.960542	1.17713	1.25416
MRH1	Q12117	295	T	2	0.999994	VMAPKAPVASPRPAATPNLSKDKKKKSKKSK	-0.925194	-1.1597	-1.78112	-0.978675	-0.259242	0.298506	0.467349	0.744611	0.90069	0.795443
MRL1	Q06815	339	S	2	0.940225	NSRQGGIRLRSSPSASSSSLANREFFRDMEA	-1.48468	-1.69506	-1.06818	-0.174219	0.059423	-0.540309	-1.16214	-1.77805	-1.9193	-1.35848
MSA1	Q08471	167	S	2	0.973799	ITESGKAVIAGSLPFSPSSKSSHLMNNNNKK	0.645411	0.762322	0.699997	0.286129	0.64625	0.588451	0.873262	1.37487	1.6346	1.34846
MSA2	P36157	292	S	3	1	HFNSNFAQASMLRRPSLPHIDEVIPQDSNPA	0.776965	1.06167	0.960067	1.18636	1.28675	1.66813	1.55774	1.75267	1.76354	1.64061
MSN4	P33749	533	S	2	0.895204	KQATVSPNTRRRKSSSVTLSPTISHNNNNGK	-0.689763	0.456422	0.632307	0.247611	0.672754	0.731709	0.661529	0.759636	0.432227	0.684173
MSO1	P53604	100	S	2	1	TQVKHDMKKQNSRHFSPSFSNRRKASSEDPM	-0.249643	-0.273554	-0.0277632	0.692324	2.44506	2.94495	2.46241	1.91244	1.17263	0.884265
MTC1	P47018	266	T	3	1	RIFVDEWGHPNNNGITPVEKKPSVADGELGN	1.47585	1.96469	1.70762	1.83466	1.75443	1.89092	1.52083	1.93003	2.11928	2.16285
NBA1	Q08229	120	S	2	0.999998	QTQERRTSKDSNSLYSLKEPVSKNELPSLPM	-0.217892	0.0386053	0.0476449	-0.0843663	0.165296	0.209718	0.473593	0.809492	0.691311	0.0060087
NBA1	Q08229	38	S	2	0.999481	MIDSLNNEKDDRLFPSPTTTRTMITEEKADQ	0.694353	0.993603	0.983035	0.83893	0.958479	0.776102	0.974838	1.42415	1.41422	1.43601
NBA1	Q08229	117	S	2	0.996038	NRQQTQERRTSKDSNSLYSLKEPVSKNELPS	0.308894	0.24282	0.189101	0.184066	0.554456	0.507489	0.47479	0.791727	0.95984	0.917273
NBA1	Q08229	21	S	2	1	EENGISRATLNTQRLSAMIDSLNNEKDDRLF	0.209901	0.117262	0.0101138	-0.0385832	0.26776	-0.0001972	0.771268	1.20452	1.22488	1.37846
NET1	P47035	64	S	2	0.999985	LQYANLRSANVSFTPSYFNQSRFRKFLLFTK	-1.3029	-0.342956	-0.0445058	0.363833	-0.088253	-0.407295	-0.291606	-0.194156	-0.201906	-0.484742
NET1	P47035	295	S	2	1	SATVDPDKTKQQRLLSGTPIMSTMTPNRVTL	-0.484045	-0.506181	-0.261546	0.415738	1.30624	1.35806	0.489498	0.0370014	-0.995058	-1.1955
NET1	P47035	48	S	2	1	LLPNRTNMAQSAGDASLQYANLRSANVSFTP	-0.998809	-1.02029	-0.971429	0.120193	0.314237	-0.157261	-0.909643	-1.60209	-1.88454	-2.27376
NET1	P47035	269	S	2	1	PIRISSGIDAGKKIKSSIVEEDIVSRSATVD	-0.557798	-0.568444	-0.154917	0.637429	2.28789	3.14826	1.6501	0.59368	0.127135	0.0739693
NET1	P47035	497	S	2	0.999568	ESWGKQQEHQPPRKSSLETIVEKKSQAEPSG	-0.878048	-0.993942	-0.823606	-0.578544	0.715075	1.08306	0.907784	0.933469	0.900088	0.734331
NET1	P47035	439	S	2	0.99909	PETEPHSKASLQRSQSSIADNNGSPVKNSPL	-0.430597	-0.372058	-0.394743	-0.154987	0.470873	0.809034	0.384797	0.310255	0.0550434	0.38353
NNT1	Q05874	2	S	3	1	______________MSDIESLGEAAGLFEEP	-0.0942942	-2.15886	-0.226789	-2.31157	0.498574	0.617271	0.750528	0.830148	1.21759	0.639698
NOP12	Q08208	181	T	2	0.999999	YKEFKKLFGTNPIAETEESGNEKEEESSKKS	0.517791	2.98694	1.82615	0.735838	0.753584	0.781282	1.06808	0.744427	1.18496	1.53454
NOP13	P53883	105	T	2	0.988528	GASEKDAQGEESTINTPTGDESGEVVKKKKK	-1.64128	0.427583	0.118872	0.131454	0.818874	0.992446	0.60725	0.80586	0.939518	0.638752
NOP6	Q07623	45	S	3	1	KDVKKEQAPEGKRPNSAAGNDGEEPVKKKRK	1.06824	0.779546	1.20564	1.13994	1.19927	1.269	1.57388	2.1429	2.46474	2.85434
NTH1	P32356	83	S	2	1	FKKTGFGKLQQTRRGSEDDTYSSSQGNRRFF	0.280475	0.390223	0.396057	0.575457	0.46455	0.533998	0.920246	0.714683	0.902051	0.949897
NTR2	P36118	153	S	2	0.999995	IAKLKAQKSLSRRKISESDVTTERDYVKLLD	-0.33047	-0.49627	-0.15258	0.0473118	1.36235	1.8265	1.55826	1.39104	1.01231	0.887195
NUM1	Q00402	2162	S	2	1	NRVELQNNEDYTDIISKSSTVKDATIFIPAY	-1.08947	-1.21368	-0.91648	-1.15411	-0.711157	-0.892302	-0.700843	-0.465895	-0.48163	-0.348336
NUP1	P20676	43	S	3	0.962725	TNPNKKRPSSKKVFSSNLSYANHLEESDVED	-1.0868	-0.971617	-0.762263	0.344912	0.0515248	0.926005	-0.705412	-1.97001	-2.3455	-2.58104
NUP1	P20676	42	S	4	0.975727	FTNPNKKRPSSKKVFSSNLSYANHLEESDVE	-0.484076	-0.540983	-0.134073	0.560357	1.98296	2.56389	1.59035	1.90608	1.86717	1.22327
NUP159	P40477	657	S	3	0.997806	ELFGSNFTISKPTVDSPKEVDSTSPFPSSGD	0.877481	1.10419	1.14147	1.18007	1.35826	1.56437	1.59462	1.76856	1.86011	1.83001
NUP2	P32499	361	T	3	0.999994	NDSNPSFSFSIPSKNTPDASKPSFSFGVPNS	0.662414	0.842657	0.943065	1.2994	1.60562	1.58665	1.36482	1.26594	1.31257	1.27907
NUP2	P32499	284	S	2	0.999146	EATKTNVDNNSKAEASFTFGTKHAADSQNNK	-1.03823	-0.849307	-0.653171	0.285176	0.0004206	-1.16487	-1.85657	-2.39913	-2.62723	-3.00549
NUP2	P32499	392	T	2	0.999924	SKNETSKPVFSFGAATPSAKEASQEDDNNNV	-0.364086	-0.168858	0.209591	1.14787	0.979818	-0.0775196	-0.635768	-0.875766	-1.19591	-1.2714
NUP60	P39705	400	S	3	0.997575	KKDGGDKPPSSAFNFSFNTSRNVEPTENAYK	-0.4839	-0.258761	0.0442718	1.30163	1.13859	0.0688156	-0.570749	-0.676207	-1.22056	-1.46163
NUP60	P39705	118	S	2	1	ENKEEEYDETHETNISNAKLANFFSKKGNEP	-0.483737	-0.575022	-0.554265	0.265996	0.338651	-0.428506	-1.13112	-1.04982	-0.789577	-1.30747
NUP60	P39705	214	S	2	0.999999	ASMNTTLGSIGSRKYSFNYSSLPSPYKTTVY	0.422442	0.238856	0.478964	1.09269	1.90714	2.19912	1.89537	2.01736	1.65122	1.75601
NUP60	P39705	245	T	2	0.997224	RYSAAKKIPDTYTANTSAQSIASAKSVRSGV	-0.433201	-0.351925	-0.260622	0.598901	0.317781	-0.448078	-1.02369	-1.40117	-1.62396	-1.74343
NUP60	P39705	10	S	2	0.999998	______MHRKSLRRASATVPSAPYRKQIISN	0.200662	0.252767	0.507551	0.337668	1.22277	1.60132	1.31276	1.02273	1.00947	0.791536
NUP60	P39705	69	S	2	0.887296	VANKQPRNESFNRRISSMPGGYFHSEISPDS	0.449654	0.455638	0.645649	0.265529	1.20075	1.34201	1.09852	0.974344	1.05781	0.738819
NUP60	P39705	70	S	3	0.881721	ANKQPRNESFNRRISSMPGGYFHSEISPDST	1.0298	1.09529	0.918002	1.19629	1.84992	2.5706	1.98451	1.85404	1.55542	1.42701
NUP60	P39705	162	S	2	1	QKSSKSMITSEGEQKSAEGNNIDQSLILKES	-0.972277	-0.943686	-1.02545	-0.891731	-0.45689	-0.203059	-0.0393344	0.178594	-0.0151382	0.0131945
OPY2	Q06810	299	T	4	0.971275	ESDKEIQDLDVIEEQTEADDLSHMAKSEASH	0.599742	0.675832	0.738358	0.623827	0.73505	1.04881	1.02005	1.2712	1.26843	1.24647
PAL1	Q05518	195	S	2	0.994443	YPKEKVSRPSSHREHSNSGTYISRRSSSHHH	0.201443	1.949	1.61974	1.10457	1.06286	1.2146	1.30162	1.02226	1.16497	0.851907
PAL1	Q05518	202	S	2	0.998924	RPSSHREHSNSGTYISRRSSSHHHREASSSS	-0.411356	-0.655035	-0.0574731	-0.674425	-0.514986	0.458601	0.201165	0.150774	-0.592101	0.0761369
PAR32	Q12515	174	S	2	1	RGGAGNIFFNKKKVASNGGNEEDEIRGGNIE	-0.394598	-0.286351	-0.254367	-0.180582	0.186842	0.545824	0.324137	0.388345	-0.402212	0.672417
PBS2	P08018	250	S	2	0.948487	PTKTAQQPQQFAPSPSNKKHIETLSNSKVVE	1.4963	2.4781	2.13078	1.93608	2.0011	1.84745	1.69419	1.86741	1.9355	2.06482
PHD1	P36093	165	S	2	0.999183	TSVARPNNLKSIAAASPTVTATTRTPGVSST	0.720199	0.896135	1.11293	-0.00597826	1.13121	-0.109217	1.36368	1.42795	1.78088	1.49517
PIK1	P39104	236	S	2	0.998012	SRSKRVSSNRSSTPTSPIDLIDPIKTKEDAS	1.38206	1.92696	1.74732	1.87513	1.69831	1.88144	1.37827	1.94625	2.304	2.19744
PKH2	Q12236	619	S	2	0.999999	TYKRTSSTESKPFAKSPPLSASVLSSKVPMP	-0.343339	-0.469554	-0.231924	-0.19018	0.13772	0.35712	0.613176	0.954832	1.02578	1.03785
POG1	P40473	314	S	2	0.999998	ERDQSRKSFSHRRSQSANISMANFRSPMRNP	-2.72055	-3.05581	-2.84671	-2.67568	-2.10384	-2.01076	-1.60088	-1.3172	-1.50685	-1.44326
POL32	P47110	284	S	2	1	QQTKPSETEHSKEPKSEEEPSSFIDEDGYIV	0.0837561	-0.063524	-0.141114	-0.204003	0.491889	0.594008	0.798167	1.26128	1.3201	1.43729
PSP2	P50109	340	S	2	1	VNETSKKGTPLSKLDSPALELQSKPDKSDEF	0.460796	0.572758	0.592924	0.624476	0.98703	0.923001	0.814602	1.17139	1.23204	1.23319
PTK2	P47116	57	S	2	0.976917	AEQLGNGRSLRKRPTSPSISGSGSGGNSPSS	0.819726	0.831722	0.911189	0.719965	0.858208	0.757904	0.864391	1.51467	1.75589	1.288
PUF4	P25339	205	T	3	0.999999	KGRESNNKASSFRRQTFHALSPTDLINAANN	0.982936	1.49361	1.58273	1.23405	1.43128	1.57162	1.58814	1.64803	1.84703	1.69539
PUF4	P25339	210	S	3	0.979639	NNKASSFRRQTFHALSPTDLINAANNVTLSK	1.00982	1.29199	1.39456	1.24946	1.41528	1.5393	1.62651	1.71455	1.93369	1.80268
PXL1	P36166	193	S	2	1	FEQEDAGNTEREQDLSPIERSFMMLTQNDTA	-2.92222	-2.88194	-2.28776	-2.4868	-0.916512	-0.849035	-0.777033	-0.90037	-0.766458	-0.724992
PXL1	P36166	63	S	2	1	QASVKSPPITRQRNVSAAPSVPVTMKSAYTA	0.172415	0.207121	0.0879447	0.540624	1.45074	2.08829	1.56501	1.19058	0.665818	0.613688
PXL1	P36166	128	S	2	0.998772	SNFTSSRPSDISRSISRPSERASQEDPFRFE	-0.468981	-0.3966	-0.18281	-0.166308	0.198921	0.593454	0.371089	0.376504	-0.221558	0.511445
PXL1	P36166	43	S	2	0.99973	FDTKPRNPFSSQRNASTGSLQASVKSPPITR	-0.204233	-0.507835	-0.413189	0.11478	0.863599	1.00313	0.617383	-0.0187803	-0.889919	-0.695868
REG1	Q00816	898	S	2	1	ASDSSQSFRIVNNTPSPAEVGASDVAIEGYF	0.347985	1.89964	1.31136	1.05618	0.872154	1.08519	0.711768	0.748807	0.485269	0.499168
REG1	Q00816	896	T	2	1	PKASDSSQSFRIVNNTPSPAEVGASDVAIEG	1.02427	1.55611	1.46357	1.43675	1.65892	2.02302	1.81501	1.94777	1.86426	1.7014
REG1	Q00816	421	S	3	1	NSTNDRKANLDQNLNSPDNNRFPSSTSSSNR	0.141274	0.233723	0.610241	0.441313	0.826554	0.749087	0.799048	0.805015	0.825445	1.06844
RLF2	Q12495	501	S	2	0.915424	DPFKEPKTSSLPSKRSNSDLQAQTASQSQSP	0.0306892	0.387287	0.456473	0.515658	0.730977	0.801572	0.817584	0.894382	0.758205	0.808646
RLM1	Q12224	374	S	2	1	SQIMKENKTSRSSKISPLSASASGPLTLQKG	0.349557	0.410796	0.26304	0.129346	0.528886	0.285914	0.416604	0.933788	1.10712	1.26582
ROX1	P25042	178	S	2	0.999936	IPSVNTSNYMVSRSLSGLPLTHDKTARDLPQ	0.0344194	-0.170009	-0.357179	-0.102716	1.12621	1.2601	0.474661	0.13825	-0.473488	-0.546423
RPH1	P39956	430	S	2	0.982894	VGHFSNFKSKSSGVSSPLLSRMKDYSNIVEP	-0.198897	0.117572	0.230286	0.250775	0.146413	0.361176	0.506815	0.368156	0.400155	0.505176
RSA3	Q05942	83	S	3	1	KGNDEDKQEDIAIEVSDVELTDEESKDLKLN	-3.0448	-3.03598	-2.57689	-3.28485	-2.77985	-2.8392	-2.589	-2.55263	-2.18983	-2.22542
RSC3	Q06639	241	T	2	0.998375	EFLTIKKRKLSEDGVTDGDGKPIPESERRPH	0.41057	0.533748	1.3159	0.856884	0.455352	1.23718	1.00337	0.999421	1.2235	1.04986
RTS3	P53289	238	S	2	0.997864	LTESGALLHDRRRRSSNYSLDGSNSLKADLM	0.21583	-0.348296	-0.0659138	-1.28166	0.434898	0.663949	0.788514	0.807868	1.06889	0.842467
SAK1	P38990	1126	S	2	0.995062	QENGAIKQRTHERSRSLTVAELNEEKRRSAL	-0.891496	-1.11076	-0.899712	-1.33947	-0.900119	-0.16427	0.290087	-0.746888	-1.07756	-1.14083
SEC16	P48415	144	S	3	1	QEYEETAAHLSSRNPSLDVVAGELHNNNEHT	-0.0904362	-0.191243	-0.110626	-0.0910951	0.584897	1.11996	1.10443	1.48005	1.57745	1.34391
SEC16	P48415	678	S	3	0.937522	SFSSLDKPIPQSRKGSNNSNRPPVIPLGTQE	1.25543	1.27844	1.09087	1.51106	1.89574	2.03097	1.89269	2.12639	1.67758	1.70024
SEC16	P48415	1986	S	3	0.999991	LESDADKYNDVIEDESDDDNMSTDEAKNRKE	-0.824224	-0.697507	-0.698115	-0.437697	-0.294407	-0.454808	-0.519032	-0.0949234	-0.222016	-0.371599
SEC31	P38968	992	S	2	1	SMVSPPPLHKNSRVPSLVATSESPRASISNP	0.45698	0.57459	0.593353	1.32705	2.87297	3.48293	2.14623	2.06205	1.6684	0.518746
SEC9	P40357	193	T	3	0.979724	WVNANGRNSLNHSNSTLNVGPSRQTRQPPVS	-0.243818	0.806806	0.864023	0.631923	0.379378	0.0122331	0.443151	0.284815	0.270479	0.260095
SEC9	P40357	359	S	3	0.999961	ALDEPDLNAVMTNEDSIDLNASEVDHSSRQQ	-0.586286	-0.317828	-0.405681	0.437101	0.582597	0.101415	-0.284245	-0.651584	-0.859497	-1.17665
SFL1	P20134	556	S	3	0.999807	SVRDYNKPVPQNMAPSPIYPINEPTTRLYSQ	-0.687749	0.410729	0.723673	0.0988254	0.440352	0.684311	0.590075	0.64897	0.385648	0.621428
SFL1	P20134	733	S	2	0.999865	TTKNTGEADNSKRKGSGVYSLLNQEDSSTSS	-0.196928	-0.321165	-0.007802	-0.0383759	0.299923	0.538631	0.427853	0.641512	0.659119	0.66589
SGM1	P47166	549	S	2	1	CSEESQHFDRKNVDFSIDDIPEEAAALQAIR	-0.366035	-0.294005	-0.258409	0.505398	0.588231	-0.127925	-0.468462	-0.77522	-1.03894	-1.2371
SGT1	Q08446	168	S	3	0.991518	PVESIENRGDNNSSHSPISPLKIETAPQESP	0.076855	0.721194	0.720686	-0.0630114	0.84673	0.608412	1.14686	1.12179	1.38248	1.22512
SHE1	P38200	165	S	2	1	VNDITRRIRRLKLRNSLVNGNDIVARARSMQ	0.736292	0.961106	0.929053	1.34437	1.57029	1.66556	1.46944	1.37243	1.23183	1.2469
SHE3	P38272	361	S	2	0.999988	TASPLLSSGSIPKSASPVLPGVKRTASVRKP	0.418491	0.437879	0.334863	0.567449	0.823707	1.14366	1.22253	1.57174	1.89487	1.8265
SHO1	P40073	184	T	2	0.976008	ENSLHRARRRGNRNTTPYQNNVYNDAIRDSG	1.01812	1.47755	1.32734	1.50654	1.77793	2.10015	1.88307	2.03956	1.84807	1.67776
SHP1	P34223	315	S	2	1	TRKLGGFSGQGQRLGSPIPGESSPAEVPKNE	1.3483	1.21373	1.96252	2.07131	1.97032	2.24439	2.25386	2.26217	2.31885	2.3547
SHP1	P34223	155	S	2	0.940912	DDEDQPRNTFAGGETSGLEVTDPSDPNSLLK	-0.119596	0.147328	0.295842	1.21604	1.12159	0.129664	-0.55671	-0.951655	-1.15197	-1.26449
SHP1	P34223	210	S	2	0.876452	EMGANRFTGRGFRLGSTIDAADEVVEDNTSQ	-0.526586	-0.49073	-0.159279	-0.227171	0.109192	0.0477948	0.147052	0.215803	-0.0157204	0.160675
SHS1	Q07657	408	S	3	1	GNFKENEYEDNGEHDSAENEQEMSPVRQLGR	-0.0387263	-0.127422	-0.0102164	0.218805	1.16107	1.7168	1.35902	1.4543	1.23615	1.24215
SHS1	Q07657	545	S	2	1	TRSQIKKNDTYTDLASIASGRD_________	-0.0947344	-0.169212	0.0277417	-0.455664	0.32079	0.515687	0.613454	1.1143	1.04563	1.11171
SHS1	Q07657	548	S	2	1	QIKKNDTYTDLASIASGRD____________	0.167636	0.053791	0.139447	-0.429829	0.406973	0.74403	0.797657	1.09104	1.12214	1.05547
SIC1	P38634	141	S	3	0.917649	DAAEEEEEGEVLLPPSRPTSARQLHLSLERD	0.0743322	0.189944	0.336408	0.279869	1.10369	2.05356	2.26392	2.46575	2.50301	2.27175
SIC1	P38634	201	S	2	0.999999	NWNNNSPKNDARSQESEDEEDIIINPVRVGK	-0.0826457	-0.0581882	-0.0301286	0.0934631	0.829381	1.83894	1.85831	2.3523	2.34237	2.33148
SIP1	P32578	182	S	2	1	ENERNDKPHHERHRSSIIALKKNLLESSATA	-1.09757	-1.23543	-0.677006	-0.881299	-0.68119	-0.685718	-0.524615	-0.228165	-0.511451	-0.585364
SIP2	P34164	133	S	2	0.998446	QTTEPKQDASPDDDRSGHSSPREEGQQQIRA	0.431434	1.74598	1.32872	1.03862	0.893666	0.998878	0.640282	0.68582	0.426845	0.602342
SIP5	P40210	433	T	3	0.985774	ISNRLIDPSHSRRRNTSHSITPIHDESTSAS	-0.5192	-0.941456	-0.963764	-0.265413	0.860082	1.27691	0.467328	0.0738824	-0.148623	-0.322046
SKG6	P32900	369	S	2	1	SLLSPNEEEDIKRMKSIYQVYLDRAKTMKKE	-0.510359	-0.764219	-0.759597	-0.793708	-0.595614	-0.364903	-0.304547	0.371616	0.231161	0.287626
SKO1	Q02100	212	S	2	0.88439	TNDSQMPGFLLNLSKSGLTPNESNIRTGLTP	0.347985	1.89964	1.31136	1.05618	0.872154	1.08519	0.711768	0.748807	0.485269	0.499168
SKO1	Q02100	215	T	2	0.999959	SQMPGFLLNLSKSGLTPNESNIRTGLTPGIL	0.457239	2.1393	1.1309	1.29446	0.963092	1.03353	0.645662	0.73256	0.519969	0.359198
SKO1	Q02100	105	T	3	0.998536	VKKDSPSFLPGQQRPTIISPPILTPGGSKRL	-3.32905	-0.884015	-1.44747	0.257496	0.367641	1.62251	1.95169	1.45258	1.38201	0.702675
SLA1	P32790	887	T	2	0.999999	MMPMITGGDMLPMQRTGGFVVPQTTFGMQSQ	0.375945	0.458186	0.635671	0.724519	1.01331	0.916635	0.938741	1.1043	1.09904	1.22889
SLA2	P33338	294	T	2	1	KKREPSVTPARTPARTPTPTPPVVAEPAISP	3.07745	3.54687	2.99586	3.39407	3.69456	3.59252	3.45895	3.81527	3.95175	3.65031
SLG1	P54867	349	S	2	1	EEHTKGQTDINPFDDSRRISNGTFINGGPGG	-0.37632	-0.166433	0.170659	1.28377	1.07388	-0.0574274	-0.624356	-0.696234	-1.19582	-1.35406
SLG1	P54867	353	S	2	1	KGQTDINPFDDSRRISNGTFINGGPGGKNNV	0.127289	0.339659	0.459445	0.443867	0.84529	1.37638	1.16151	1.16387	0.654205	0.838881
SLI15	P38283	425	S	2	0.999711	SKHSSDVHKTGSRPHSISPTKISVDSSSPSK	0.691862	0.920216	0.831178	1.06741	1.35867	1.32743	1.00776	1.42537	2.22091	1.23977
SLI15	P38283	73	S	3	0.977739	NTLKYEDKKMEESLISPENTHNKMDVEFPKM	0.403792	0.644399	0.530097	0.491508	0.635082	0.888885	0.848788	1.30491	1.26699	1.48052
SMI1	P32566	389	S	3	0.942523	PSTLNAESIKGEDSGSADVQSVQDHESVKIV	-0.526309	-0.0258639	0.182498	0.0971599	-0.206702	-0.271194	-0.231266	-0.447346	-0.413844	-0.410626
SMT3	Q12306	4	S	2	1	____________MSDSEVNQEAKPEVKPEVK	0.154026	0.589248	0.690211	0.0187019	0.767708	0.432685	1.06603	1.08314	1.11346	1.11667
SOK1	P40317	245	S	3	0.999757	SNFLRIFSNKKMRSHSVPTILHSSLRKLSSH	-0.550154	-0.261436	0.127836	0.00193369	-0.0343657	-0.148658	0.082455	0.0977179	0.184825	0.285073
SPC34	P36131	199	T	2	1	GSVLMEEESNNQRRKTIFVEDFPTDLILKVM	0.131766	0.244025	0.503141	0.421751	0.790687	0.750399	0.891867	0.932656	1.05572	1.11988
SPC42	P36094	284	S	2	1	KRKILVRKKHDLRKLSLNNQLQELQSMMDGD	-0.530756	-0.579026	-0.351279	-0.310038	1.0693	1.48125	1.32937	1.36002	1.30542	0.912969
SPL2	P38839	86	S	2	0.999792	CRRLNPASYYTPRRTSQSQSLSGSTFKEYNE	1.08508	1.52255	1.81553	2.22887	1.41572	1.73229	1.92505	1.12833	1.33082	1.44985
SPT6	P23615	136	S	2	1	RLKRVGDEGNAAESESDNVAASRQDSTSKLE	-0.422764	-0.563301	-0.109293	0.0119315	0.0199617	0.456172	0.426152	0.232436	0.148745	0.380123
SRC1	Q03707	85	S	3	0.999999	GIVKMDRPSSSPSIASPRRSRRARREKSASP	-0.060713	0.0523046	-0.125922	0.0175097	0.286571	0.180719	0.330007	0.60562	0.658082	0.762676
SSD1	P24276	228	S	2	0.999368	FPPPPNAHQGHRRATSNLSPPSFKFPPNSHG	-0.306345	-0.404959	-0.25664	-0.425827	0.224106	0.544979	0.814273	1.22433	1.28475	1.34763
SSD1	P24276	164	S	3	1	KTSSQSSIYGHSRRHSLGLNEAKKAAAEEQA	-0.128504	-0.298196	-0.0426815	-0.0202464	0.27443	0.447145	0.516612	0.915282	0.876294	0.729848
SSK1	Q07084	110	S	2	0.999727	SGANLSVNSNTKSSVSPTAGSFGLSKDLAKD	0.329222	0.491868	0.565646	0.595354	1.01426	1.03229	0.716041	1.08499	1.22647	1.11657
SSK1	Q07084	368	S	3	1	QEFKLITDEEQLRRASQELKDEEKDAESPWQ	-0.355222	-0.430338	-0.249014	0.0722399	0.0565536	-0.219983	0.247823	0.566771	0.312398	0.414706
STB3	Q12427	369	T	2	0.920269	SIRSTLFPNKNYLIVTTNPNSKATSVSTSPK	-1.35776	-1.38556	-1.39916	-1.05607	-1.0703	-1.04341	-0.75618	-0.674536	-0.507491	-0.411016
STE12	P13574	641	S	3	1	INLETKARPSAGDEDSAHPDKNKEISMPTPD	0.899265	1.12199	0.919575	1.15836	1.3106	1.73601	1.43923	1.6709	1.55812	1.50694
STE20	Q03497	172	T	2	0.97484	NDTLLSKLSLTDSTETIENNATVKHQQPVAS	-0.407043	-0.328451	0.0288667	-0.694349	0.186973	0.998857	0.289297	0.3207	-0.0932712	0.123945
STU2	P46675	812	S	2	0.921177	EEDVRRKEDVNYERRSSESIGDLPHRVNSLN	-0.114704	-0.64088	-0.577395	-0.714669	0.465059	0.8494	0.973842	0.615185	0.77276	0.575042
SUI2	P20459	52	S	2	0.999949	LEYDNIEGMILLSELSRRRIRSIQKLIRVGK	-0.454879	-0.42601	-0.171649	-0.197411	0.128256	0.188393	0.275338	0.258279	0.0772535	0.287894
SVL3	Q03088	662	S	2	1	DFGRPPNNSSQTRLNSMPTHSIVNQNRLRSQ	0.558843	0.646833	0.404017	0.563182	0.994325	1.09861	1.05907	1.44005	1.16305	1.34488
SYF2	P53277	55	S	2	1	KPRVYSMEDVNDADESVGDTESPEKEKAFHY	-0.603004	-0.251208	-0.221461	0.989128	0.985676	0.0840579	-0.446688	-0.714254	-1.04498	-1.45407
SYP1	P25623	405	S	3	0.999999	SIYQKQRRPTYSSSKSNNWTPGEASDTPPLP	0.278895	1.53849	1.31068	0.831369	0.941484	1.12464	0.816345	0.947155	0.59482	0.733137
SYP1	P25623	297	S	2	1	NTEREKKSPQKDKRKSAFGNIGHRLASASSS	-0.702618	-0.619961	-0.594227	-0.396766	-0.210153	-0.348997	-0.209429	-0.183731	-0.034516	-0.0677522
TAF1	P46677	1011	S	2	0.999946	RQNSKRNGGATRTENSVDNGSDLAGVTDGKA	-0.75612	-0.105299	-0.0494575	-0.387153	-0.600968	-1.20229	-1.31395	-1.59107	-1.75585	-1.91089
TAF3	Q12297	346	S	2	0.998026	WAEQEDMDSTFQRRTSLDYGGYF________	-0.368042	-0.353915	0.0571498	-0.00338748	0.201134	0.45588	0.573429	0.335744	0.227993	0.395642
TCB3	Q03640	1342	S	2	0.980329	AKKSSEKKSFDRRSPSNLNSTSVTPRASLDY	-1.07622	-1.10078	-0.918843	-0.323099	-0.607685	-0.437732	-0.405156	-0.301879	-0.301925	-0.492485
TCO89	Q08921	397	S	3	0.999947	PDDISSAGTKDIEGHSLLENYAPNMILSQST	-0.828712	-0.733461	-0.090268	0.178943	-0.306713	-0.293317	-0.521156	-0.228584	-0.311318	-0.578759
TCO89	Q08921	112	T	3	0.989708	NQGKRSASFHSPVHNTLLSPKNSSHSNTGTA	-0.703453	-0.420265	-0.166181	-0.399844	-0.375209	0.240214	0.153277	-0.0926939	-0.282016	0.157674
TDA11	P38854	284	S	2	1	SKPKNMGHQSTNQSRSVSPQDIQERRQRDDS	-0.535767	-0.200714	0.0902299	-0.525992	0.181153	0.240065	0.282984	0.240532	0.177583	0.20917
TDA7	P53882	532	S	2	0.999977	QAQDSGSQQRNTETASANNPFSNEFNFKARG	-0.342875	-0.69857	-0.172625	-0.0414097	-0.0518126	0.558591	0.590076	0.105499	0.246372	0.541349
TEC1	P18412	325	S	4	0.997833	DGYKCVPSKRPLEQLSPTELHQGDRPNKASF	1.21105	0.9155	1.02061	1.33863	2.05748	1.95713	1.85036	2.0787	1.61661	1.73361
THO1	P40040	22	S	2	1	LTVVQLKDLLTKRNLSVGGLKNELVQRLIKD	-0.938294	-0.929145	-0.902423	-0.736217	-0.419968	-0.113742	0.083017	0.0666306	-0.0974957	-0.0802688
TIF3	P34167	24	S	3	0.960038	KKMDLTSFLNDDTFGSSWAEEDVDLNKITIP	-0.860049	-0.727931	-0.859604	-0.496558	0.311591	0.710663	0.751176	0.719853	0.518594	0.542249
TIF3	P34167	25	S	3	0.980601	KMDLTSFLNDDTFGSSWAEEDVDLNKITIPI	-1.10561	-1.00596	-1.06029	-0.792295	-0.105482	0.338015	0.376888	0.424225	0.229456	0.29961
TOF2	Q02208	397	S	2	1	NDKDIGENCRRIEAFSDEEDFNETDNDRADS	-0.739732	-0.832595	-0.748547	-0.693732	-0.544801	-0.540354	-0.361148	-0.117356	0.100278	0.154849
TOM1	Q03280	1890	S	3	1	FKIEDHDEVEDEVDESDKEEIPDMFKNSALG	-2.43716	-2.19559	-2.1454	-2.89545	-1.15919	-1.0925	-0.982415	-0.996272	-0.79602	-0.971635
TPO2	P53283	381	S	2	0.990706	TGNPKIMTEQEAQGVSMSEMMRACLLRPLYF	-5.56936	-5.84521	-4.11114	-4.04319	-4.40949	-3.926	-3.82197	-4.99401	-5.25324	-5.18651
TSL1	P38427	157	S	3	0.994642	TDRIASPIQHEHDSGSRIASPIQQQQQDPTT	-0.133677	-0.0299572	0.738314	0.490543	2.13423	1.90165	1.4534	1.54047	0.690702	0.64141
TY1B-A;TY1B-LR4;TY1B-PR1;TY1B-DR4;TY1B-MR1;TY1B-MR2;TY1B-PR2;TY1B-JR2;TY1B-ML1;TY1B-ML2;TY1B-OL;TY1B-DR5;TY1B-OR;TY1B-DR1;TY1B-DR3;TY1B-GR3;TY1B-LR1;TY1B-H;TY1B-ER2;TY1B-BR;TY1B-BL	O13527;P0C2I7;P0C2I9;Q07793;Q04214;Q04670;P0C2J0;P47100;Q04711;Q03434;Q12273;P0C2I2;Q92393;Q03855;Q99231;Q12316;Q12088;O13535;Q03619;Q12193;Q12490	960	S	3	0.999337	ELHPEQLRNVLSKAVSPTDSTPPSTHTEDSK;ELHPEQPRNVLSKAVSPTDSTPPSTHTEDSK;ELYPEQPRNVLSKAVSPTDSTPPSTHTEDSK	2.22801	2.44136	2.24874	2.46837	2.81156	2.78199	2.96635	3.28187	3.60835	2.99491
TYE7	P33122	157	S	2	1	NDDSTPLKNEIELNDSFIKTNLDAKETKKRA	-0.372663	-0.298486	-0.135195	0.710716	0.506417	-0.252155	-0.749535	-1.2441	-1.36219	-1.54738
UBP3	Q01477	335	S	2	0.972244	VVDKKEPEESVEENTSKTSSPSPSPPAAKSW	-0.441494	0.120634	0.341106	0.218202	0.170627	0.306239	0.561472	0.399657	0.329361	0.49063
USV1	Q12132	307	S	4	0.978292	TSNINNHLDSFSPPFSPSTTVAEAKPIILPQ	1.20595	1.08175	0.835385	1.20895	1.99236	2.31078	1.82973	1.92617	1.63246	1.52371
UTP22	P53254	10	S	2	0.999978	______MATSVKRKASETSDQNIVKVQKKHS	-0.499808	-0.264492	0.0564444	-0.115623	0.979577	1.37181	1.21802	1.36937	1.53812	0.93316
VAC7	P53950	260	S	3	0.994505	NKPKIIERPTMHVTNSREILLGENLLDDTKA	0.304522	1.84484	1.29792	1.08335	1.00975	1.18398	0.961667	0.987376	1.03101	0.842833
VCX1	Q99385	13	S	2	0.999984	___MDATTPLLTVANSHPARNPKHTAWRAAV	-0.208195	0.0219272	0.00634906	-0.151849	0.137884	0.224189	0.391095	0.56571	0.319033	-0.000624171
VHS2	P40463	51	T	2	0.988019	MIFERNVEDPSYLYKTVSNNAANSLSRQSSR	-0.111685	0.492006	0.75743	0.406988	0.356953	0.0327594	0.222334	0.193196	0.314736	0.310676
VPS27	P40343	495	S	2	0.994887	PQQDVSRQQSVKANSSPTTNIDHLKTIDVTP	0.706476	0.937349	1.07723	0.488803	1.14056	0.38886	1.29734	1.47111	1.53388	1.5565
VRP1	P37370	720	S	2	0.943912	PPPPSPSTMDTGTSNSPSKNLKQRLFSTGGS	0.648378	0.871153	0.970211	1.78095	1.3279	1.37998	1.22746	1.273	1.20594	1.18793
VRP1	P37370	731	S	2	0.999982	GTSNSPSKNLKQRLFSTGGSTLQHKHNTHTN	-0.470236	-0.464731	-0.102012	0.188862	2.32063	3.41041	2.26102	1.30619	-0.238353	0.489583
VRP1	P37370	703	S	2	1	SVRTETESISKNPTKSPPPPPSPSTMDTGTS	0.184066	0.696588	0.557861	0.132244	0.764354	0.931835	1.03988	1.10762	1.28462	1.24744
VTC2	P43585	192	S	2	1	NFNTASEPLASASKFSSIVSNDIDMNFRSFK	-0.243826	1.27825	0.736702	1.19098	1.39776	1.20318	1.18057	1.19996	1.82081	1.10602
VTC3	Q02725	592	S	2	1	SIHDKLDNMRRLSKISVPDGKTTERQGQKDQ	2.99149	3.50264	2.82214	3.25604	3.58564	3.38752	3.23102	3.6923	3.85637	3.5797
YDR239C	Q03780	74	S	2	0.998975	IPPRSPNRNAHSRSHSIQAPLQKETLKNTNP	-1.24991	-1.35334	-1.36413	-1.25427	-0.590168	-0.618547	-0.343619	-0.208088	-0.212193	-0.234208
YER079W	P40052	189	S	3	0.999752	SNADSAPLDNANYPLSDHSPSLNSMDNTTKH	0.355489	1.4261	1.04828	0.84915	0.891931	0.968876	0.674942	0.861289	0.46067	0.585908
YER079W	P40052	164	S	2	0.926899	LNTTSNSNLTSDSTTSLSDQFYFQKSNADSA	-0.819703	-0.97679	-0.81793	-0.719628	-0.386223	-0.126334	-0.0290868	-0.0520064	-0.201305	-0.2463
YFR017C	P43598	8	T	2	0.999915	________MTDPHLNTPQVSTSPTFERSQDF	-1.00167	-1.03468	-1.04034	-0.731776	0.458326	1.14029	0.883368	0.726045	0.747924	0.833481
YHR097C	P38809	69	S	2	1	AHNSSVSNSRQERLPSYEEAAGTPKQQAPYP	1.53166	1.6813	1.87204	2.06976	2.38852	4.00693	2.97396	2.96167	2.36557	1.10941
YIR016W	P40572	87	S	3	1	DGAGAIHAPSLVEDASRNDDDDDDEDDDDSS	-0.229531	-0.72872	-0.261685	0.00118464	1.31694	0.881887	1.54014	1.24816	1.34925	1.06838
YLR257W	Q06146	200	S	2	1	NNSNRPHLAKGESYQSAEQEIDHTAPEKSEK	1.91598	2.40842	2.57854	2.62033	2.10144	2.33346	1.62529	1.82263	1.62502	1.91879
YLR257W	Q06146	48	S	2	0.971353	FNEESEASRLLTPQTSSNHALSKMQKDDDIR	0.96298	1.53722	1.48662	1.16333	1.49205	1.48371	1.55331	1.60235	1.79803	1.69714
YMR295C	Q03559	8	S	3	0.99099	________MMHFRKKSSISNTSDHDGANRAS	-2.3466	-2.69492	-2.51156	-1.98815	-2.15563	-1.9056	-0.926355	-1.22966	-1.15569	-0.991731
YMR295C	Q03559	9	S	3	0.893015	_______MMHFRKKSSISNTSDHDGANRASD	-2.17187	-2.3443	-2.07383	-1.80595	-2.02294	-1.88998	-1.5549	-1.15043	-1.16569	-0.709229
YOR352W	Q08816	2	S	2	1	______________MSEPNTPLHAQPNEQLD	-0.825024	-0.885275	0.295141	0.374032	0.509814	0.657824	0.317526	-0.544488	0.30446	0.442763
YOR352W	Q08816	131	S	2	0.99653	LLPNDHNGTSHPRRLSMSQQSKFISYVDDQL	-1.98256	-1.92787	-2.09232	-2.98646	-1.22724	-1.27099	-1.35013	-0.953612	-0.790947	-1.1349
YPI1	P43587	22	S	2	0.999972	AMGSEQQQTVGSRTVSVEEVPAVLQLRATQD	0.818991	1.20797	1.05933	1.25849	1.48215	2.09823	1.64754	2.1624	1.95482	1.6661
YPR091C	Q06833	674	T	2	0.966627	SNRRPVPRRPSQPLNTLSPKLEGRKEKDTEN	0.632089	1.07217	0.873741	1.32875	1.56187	1.72977	1.46897	1.39266	1.30379	1.25525
YSR3	P23501	16	T	3	0.999408	MTIIQTVTELGVTEDTIKVQMAPSGGKHLLA	-0.277125	-0.662771	0.0752715	0.327941	0.32885	0.0783208	0.487822	0.146314	0.205688	0.0610749
ZDS1	P50111	28	S	2	1	TSSDKAIASQRDKRKSEVLIAAQSLDNEIRS	-1.35776	-1.38556	-1.39916	-1.05607	-1.0703	-1.04341	-0.75618	-0.674536	-0.507491	-0.411016
ZRG8	P40021	62	S	3	1	PSQMNYDSIPPPAKHSPGFESFHRLANKTSK	-0.755544	0.0382035	-0.214342	-0.00993726	-0.18898	-0.493932	-0.111226	-0.0261849	0.0819317	0.186697
YML119W	Q03208	310	S	2	1	NESFELSFDGKAMDRSDIFRMVDSFSIAISD	-1.10448	-1.05618	-0.905583	0.458684	0.3033	0.552207	-0.675289	-1.8476	-2.23967	-2.56557
YBR071W	P38243	75	S	2	0.91925	PTNKRSTSSQSKLKRSSLLLDETLLKDYHSA	0.325888	0.331739	0.626836	0.23436	1.15962	1.47324	1.29889	1.07713	1.07284	0.602231
YNL058C	P53947	276	S	2	0.999725	EKKINSMEGYHKRNQSSLGLIPVASATSNTS	1.0349	0.229344	0.439963	1.26078	2.00804	2.12118	2.59818	2.94236	3.72741	3.11962
YMR086W	Q04279	669	S	2	1	SNSPSPPEKINNKRHSAIPLGTPEKGKPKRN	-1.48019	-1.4337	-1.40236	-1.05435	-0.834866	-0.983257	-0.753953	-0.467561	-0.336307	-0.18639
YMR086W	Q04279	238	S	2	0.999643	NARNGSLLRKKVSQESLHSQPKKTSSLGNTS	-1.13601	-0.933866	-0.773338	-0.808017	-0.592483	-0.302613	0.0571178	0.193844	0.0638122	0.199797
YMR086W	Q04279	870	S	3	0.999909	SLFKSKSKQKENNVVSPGVSSPNHTTTDPAI	-0.22443	-0.294433	-0.13857	-0.112948	0.13823	0.321663	0.576816	1.00878	0.987116	0.98675
YMR124W	P39523	138	S	2	0.858821	PSLSNNRDNVNGKKASSFTQSSFSNFFKHKH	0.379056	0.333061	0.255767	0.102406	0.422336	0.166993	0.713588	0.930168	1.01753	1.07006
YMR124W	P39523	139	S	2	0.993308	SLSNNRDNVNGKKASSFTQSSFSNFFKHKHQ	0.362067	0.321022	0.286024	0.104752	0.276936	0.0057188	0.796794	1.07044	1.13026	1.15527
YDR042C	Q03205	9	S	2	1	_______MEQILYNQSLKISTLSTFQGLKFL	-3.0548	-3.02058	-2.91841	-3.08698	-2.80602	-2.87847	-2.67244	-2.65342	-2.43404	-2.40348

## Sheet: all the data
log 2(L/H ratio t0)	log2(L/H ratio t5)	log2(L/H ratio t10)	log2(L/H ratio t15)	log2(L/H ratio 20)	log2(L/H ratio 25)	log2(L/H ratio t30)	log2( L/H ratio t35)	log2(L/H ratio t40)	log2 (L/H ratio t45)	Amino acid	Charge	Motifs	Localization prob	PEP	Score	Score for localization	m/z	Mass error [ppm]	Position	Intensity	Intensity 00 min	Intensity 05 min	Intensity 10 min	Intensity 15 min	Intensity 20 min	Intensity 25 min	Intensity 30 min	Intensity 35 min	Intensity 40 min	Intensity 45 min	Proteins	Positions within proteins	Leading proteins	Protein names	Gene names	Sequence window
0.0562967	-0.243248	-0.10633	-0.106092	-0.22071	0.0745064	0.0984856	0.189895	0.382502	0.253188	S	2	BARD1 BRCT domain binding motif;Casein kinase II substrate motif	1	3.81e-18	187.07	187.07	967.389	-0.1059	331	7.49999	6.33266	6.67012	NaN	NaN	7.25804	NaN	6.45915	NaN	6.27321	6.28396	P32357	331	P32357	A1 cistron-splicing factor AAR2	AAR2	LLGKDNEDDALIYGISDEERDDEDDEHNPTI
0.0779983	-0.114991	-0.0505032	-0.0527418	-0.100558	-0.138824	-0.401761	-0.174515	-0.19407	-0.663738	S	2	Casein kinase I substrate motif;Casein kinase II substrate motif	1	1.05e-131	287.84	204.31	1034.42	0.3797	720	9.6693	8.85599	8.74844	8.6496	8.44481	8.78672	8.63317	7.96388	8.69073	8.8199	8.58217	P14164	720	P14164	ARS-binding factor 1	ABF1	DVAGLIGKADDEEDLSDENIQPELRGQ____
0.197216	0.0333507	0.220902	0.479626	0.0521119	0.209927	0.110008	0.337813	-0.00518526	-0.334192	S	3	b-Adrenergic Receptor kinase substrate motif;Casein kinase I substrate motif;Casein kinase II substrate motif	0.955668	3.68e-29	84.842	79.489	648.92	0.2057	207	7.10843	6.11634	6.39352	6.16029	5.52817	6.41392	NaN	5.8642	6.03961	6.35249	5.77685	P14164	207	P14164	ARS-binding factor 1	ABF1	DSINKASIDRGLDDESGPTHGNDSGNHRHNE
-0.0653959	-0.160992	-0.0128334	-0.140499	0.0013974	-0.0917449	-0.178076	0.0337309	-0.178924	-0.123639	S	3	b-Adrenergic Receptor kinase substrate motif	0.996066	1.01e-61	73.783	63.682	648.92	0.26069	215	7.67403	6.93462	6.85973	6.76811	NaN	6.92774	6.12911	6.2061	6.79051	6.72166	6.42211	P14164	215	P14164	ARS-binding factor 1	ABF1	DRGLDDESGPTHGNDSGNHRHNEEDDVHTQM
0.00296904	0.0211529	0.24414	0.146553	0.166009	-0.0006969	0.287455	0.00191274	0.0416541	-0.0385287	S	3	b-Adrenergic Receptor kinase substrate motif;Casein kinase I substrate motif;G protein-coupled receptor kinase 1 substrate motif	1	5.35e-160	299.34	62.966	718.628	-0.1937	618	8.5663	7.73881	7.6714	7.59418	7.56062	7.52693	7.74685	6.99422	7.53483	7.5038	7.40659	P14164	618	P14164	ARS-binding factor 1	ABF1	SSRNVVDENLINDMDSEDAHKSKRQHLSDIT
0.291455	0.0732266	0.23045	0.40445	0.162217	0.283865	0.44436	0.378616	0.245201	0.408815	T	3	DNA dependent Protein kinase substrate motif	0.895467	3.68e-29	58.671	46.319	648.92	-0.014432	210	7.02152	6.40145	6.1086	6.09482	5.52817	6.41392	NaN	NaN	6.03961	NaN	6.1564	P14164	210	P14164	ARS-binding factor 1	ABF1	NKASIDRGLDDESGPTHGNDSGNHRHNEEDD
0.0835571	0.106903	0.151919	-0.110374	-0.433116	-0.919249	-1.34011	-1.76191	-1.75531	-1.97506	T	3	b-Adrenergic Receptor kinase substrate motif	0.999977	2.73e-06	103.53	103.53	923.396	0.11098	153	8.07015	7.34122	7.12303	7.47106	NaN	7.4471	6.49079	NaN	7.07467	6.62909	6.7409	P14164	153	P14164	ARS-binding factor 1	ABF1	TDDLEYHLANTHPDDTNDKVESRSNEVNGNN
1.40604	1.37458	1.70337	1.6138	1.6061	1.6197	1.50153	1.72541	1.81375	1.78912	S	2	CDK kinase substrate motif_minimal;CDK kinase substrate motif_minimal_pS;DNA dependent Protein kinase substrate motif;ERK1,2 kinase substrate motif;G protein-coupled receptor kinase 1 substrate motif;GSK-3, ERK1, ERK2, CDK5 substrate motif;PKA kinase substrate motif;PKC kinase substrate motif;WW domain binding motif	1	3.46e-23	198.51	183.22	790.878	0.30306	183	9.47586	8.53447	8.5005	8.30848	8.45719	8.56694	8.44406	7.9001	8.53703	8.72537	8.3807	P15891	183	P15891	Actin-binding protein	ABP1	KSPAPVSKKEPVKTPSPAPAAKISSRVNDNN
-0.157503	-0.154969	-0.11796	-0.159871	-0.10438	-0.0561923	-0.115905	0.0519088	0.178147	0.216689	S	2	Casein kinase II substrate motif;G protein-coupled receptor kinase 1 substrate motif;PKA kinase substrate motif;PKC kinase substrate motif	1	1.49e-17	176.67	161.02	1025.42	-0.28135	365	8.43802	7.80232	7.59051	7.24405	7.60696	7.44182	7.49443	6.68713	7.37511	7.16005	7.07456	P15891	365	P15891	Actin-binding protein	ABP1	PDVKDLKSKFEGLAASEKEEEEMENKFAPPP
2.89625	2.79723	3.26974	2.95456	2.72562	3.54223	2.41617	3.15746	3.06985	2.77266	S	2	CDK kinase substrate motif_minimal;CDK kinase substrate motif_minimal_pS;ERK1,2 kinase substrate motif;Growth associated histone HI kinase substrate motif;GSK-3, ERK1, ERK2, CDK5 substrate motif;PKA kinase substrate motif;PKC kinase substrate motif;WW domain binding motif	0.999999	3.45e-41	133.89	133.89	526.257	0.29587	389	7.95349	6.84545	6.98174	5.92304	7.08664	7.0658	6.99771	6.41881	7.06423	7.20968	6.91363	P15891	389	P15891	Actin-binding protein	ABP1	NKFAPPPKKSEPTIISPKPFSKPQEPVKAEE
-0.495341	-0.467329	-0.351909	-0.216691	-0.438493	-0.195714	-0.37521	-0.207487	-0.295539	-0.0389824	S	3	AMP-activated protein kinase substrate motif;CDK kinase substrate motif_minimal;CDK kinase substrate motif_minimal_pS;ERK1,2 kinase substrate motif;Growth associated histone HI kinase substrate motif;GSK-3, ERK1, ERK2, CDK5 substrate motif;WW domain binding motif	1	4.11e-05	136.33	90.697	503.568	-0.23294	313	7.64856	6.94791	6.89968	6.70551	6.83892	6.77686	6.3598	6.26986	6.29217	6.29791	6.21956	P15891	313	P15891	Actin-binding protein	ABP1	KNDDDKVIKGFRNEKSPAQLWAERKAKQNSG
0.823721	1.12107	0.823464	0.962147	0.677161	0.59759	0.76663	0.757245	-0.0820118	0.47206	S	2	Casein kinase II substrate motif;DNA dependent Protein kinase substrate motif;G protein-coupled receptor kinase 1 substrate motif;MAPKAPK2 kinase substrate motif	0.980073	1.98e-05	123.02	123.02	706.845	0.16242	167	8.27091	7.63595	6.44315	7.07969	7.45855	7.59711	NaN	6.38755	7.42022	7.4986	NaN	P15891	167	P15891	Actin-binding protein	ABP1	QGKASTPPVKKSFTPSKSPAPVSKKEPVKTP
0.949663	0.903722	0.968257	1.06744	0.916861	0.993328	0.917254	0.797457	0.816317	0.901	S	2	CDK kinase substrate motif_minimal;CDK kinase substrate motif_minimal_pS;ERK1,2 kinase substrate motif;Growth associated histone HI kinase substrate motif;GSK-3, ERK1, ERK2, CDK5 substrate motif;WW domain binding motif	1	5.24e-104	276.64	276.64	706.845	0.45781	169	9.34553	8.54274	8.41669	8.19501	8.50085	8.46878	8.24947	7.70151	8.2929	8.49987	7.98969	P15891	169	P15891	Actin-binding protein	ABP1	KASTPPVKKSFTPSKSPAPVSKKEPVKTPSP
1.38458	1.54321	1.51046	1.43155	1.21991	1.05037	1.20854	1.41174	1.28271	1.64667	T	2	CDK kinase substrate motif_minimal;CDK kinase substrate motif_minimal_pT;G protein-coupled receptor kinase 1 substrate motif;Growth associated histone HI kinase substrate motif;GSK-3, ERK1, ERK2, CDK5 substrate motif;WW domain binding motif	1	3.46e-23	198.51	183.22	790.878	0.30306	181	9.4834	8.53755	8.50018	8.31057	8.45696	8.57768	8.45711	7.89817	8.55116	8.74054	8.38385	P15891	181	P15891	Actin-binding protein	ABP1	PSKSPAPVSKKEPVKTPSPAPAAKISSRVND
1.0257	1.10306	1.06245	0.993058	0.684992	0.602536	0.280985	0.093432	-0.0234341	-0.00306987	T	2	Calmodulin-dependent protein kinase II substrate motif;Cdc2 kinase substrate motif;CDK kinase substrate motif_minimal;CDK kinase substrate motif_minimal_pT;CDK1,2,4,6 kinase substrate motif;CDK5 kinase substrate motif_1;Chk1 kinase substrate motif;G protein-coupled receptor kinase 1 substrate motif;GSK-3, ERK1, ERK2, CDK5 substrate motif;PKA kinase substrate motif;PKC kinase substrate motif;pTPxK…	0.996429	6.48e-70	246.12	220.34	746.828	0.46955	165	8.84252	8.11601	7.90187	7.76768	7.79596	8.07335	7.7039	7.25873	7.68128	7.9845	7.51554	P15891	165	P15891	Actin-binding protein	ABP1	KQQGKASTPPVKKSFTPSKSPAPVSKKEPVK
-0.0289033	-0.324286	-0.265629	-0.427006	-0.0392526	-0.299125	-0.153302	0.0814779	0.228208	0.157556	S	2	Casein kinase II substrate motif	1	6.23e-17	172.69	172.69	967.394	-0.03342	321	8.08088	7.40895	7.26276	6.76779	6.95193	7.02682	7.068	6.3667	7.06431	7.31175	6.69489	Q08641	321	Q08641	Uncharacterized methyltransferase ABP140	ABP140	EGRGDNTGDQNAVEKSDFEKSDTEGSRIGRD
1.01394	0.916735	1.01072	0.910819	0.991992	0.843873	0.977967	1.26117	1.10404	1.16693	S	4	Casein kinase I substrate motif;Casein kinase II substrate motif;Plk1 kinase substrate motif	0.974944	5.06e-06	116.19	56.453	843.614	1.2211	93	8.74603	7.75682	7.86022	7.94659	7.68701	7.81535	7.73973	7.42431	7.48951	7.77097	7.73098	Q08641	93	Q08641	Uncharacterized methyltransferase ABP140	ABP140	NLPKPETNEEDEEEGSMSENKIYSKGENADI
0.507034	0.371273	0.351099	0.0807185	-0.862671	-0.328407	-0.013042	0.44306	0.316972	-1.45773	S	3	G protein-coupled receptor kinase 1 substrate motif	0.994111	5.58e-06	113.39	113.39	1119.15	-0.1046	95	7.87042	6.97923	7.04852	6.76791	NaN	6.91942	6.49885	6.44311	7.20039	7.05538	6.79022	Q08641	95	Q08641	Uncharacterized methyltransferase ABP140	ABP140	PKPETNEEDEEEGSMSENKIYSKGENADINV
-0.420455	-0.431389	-0.409805	-0.478739	-0.477016	-0.497677	-0.392679	-0.168744	-0.22479	-0.750674	S	2	14-3-3 domain binding motif;Calmodulin-dependent protein kinase I substrate motif;Calmodulin-dependent protein kinase II alpha substrate motif;Calmodulin-dependent protein kinase II substrate motif;Calmodulin-dependent protein kinase IV substrate motif;Casein kinase II substrate motif;Chk1 kinase substrate motif;Phosphorylase kinase substrate motif;PKA kinase substrate motif;PKC kinase substrate …	0.999983	3.04e-145	298.1	254.87	1030.49	0.10083	1157	9.36406	8.59084	8.45743	8.37361	8.28074	8.45665	8.23195	7.90705	8.33616	8.38707	8.32315	Q00955	1157	Q00955	Acetyl-CoA carboxylase;Biotin carboxylase	ACC1	TFPTVKSKMGMNRAVSVSDLSYVANSQSSPL
0.242905	0.0953101	0.168132	0.296638	0.140347	-0.0613932	-0.0725364	-0.254531	-0.190614	-0.6852	S	2	Cdc2 kinase substrate motif;CDK kinase substrate motif;CDK kinase substrate motif_minimal;CDK kinase substrate motif_minimal_pS;CDK1,2,4,6 kinase substrate motif;ERK1,2 kinase substrate motif;Growth associated histone HI kinase substrate motif;GSK-3, ERK1, ERK2, CDK5 substrate motif;MDC1 BRCT domain binding motif;Plk1 PBD domain binding motif;pSPxK/R;WW domain binding motif	0.993988	3.83e-06	143.46	98.943	745.308	0.51098	10	7.77425	7.13551	6.98956	6.36378	6.15195	7.03201	6.47015	6.38167	6.66429	6.94577	6.43791	Q00955	10	Q00955	Acetyl-CoA carboxylase;Biotin carboxylase	ACC1	______MSEESLFESSPQKMEYEITNYSERH
1.67599	1.68567	1.65769	1.63081	1.51253	1.59219	1.69069	1.46882	1.28746	1.07805	S	2	Casein kinase I substrate motif;Casein kinase II substrate motif;CDK kinase substrate motif_minimal;CDK kinase substrate motif_minimal_pS;DNA dependent Protein kinase substrate motif;ERK1,2 kinase substrate motif;Growth associated histone HI kinase substrate motif;GSK-3, ERK1, ERK2, CDK5 substrate motif;PKA kinase substrate motif;PKC kinase substrate motif;WW domain binding motif	1	1.35e-08	158.52	124.42	637.326	0.39024	80	8.88575	8.0149	7.91373	7.50719	8.02531	7.94026	8.03019	7.21817	8.01225	8.01022	7.4618	P21192	80	P21192	Metallothionein expression activator	ACE2	LLTQELRDLDIPLVPSPKTGDGSSDKKNIDR
0.966833	1.03658	0.879051	0.608696	0.0243663	-0.132016	-0.332116	-0.237888	-0.262556	-0.654182	S	3	CDK kinase substrate motif_minimal;CDK kinase substrate motif_minimal_pS;ERK1,2 kinase substrate motif;GSK-3, ERK1, ERK2, CDK5 substrate motif;WW domain binding motif	0.983355	4.32e-58	172.61	172.61	1170.18	0.11434	342	8.62543	7.84213	7.56034	8.03455	7.35278	7.47522	7.7693	7.3322	7.69741	6.9834	7.19989	P21192	342	P21192	Metallothionein expression activator	ACE2	SSNSGYLRDSELLSFSPQNYNLNLDGLTYND
-1.13949	-1.26425	-1.08656	-0.898812	0.551365	1.33958	1.10122	0.914475	0.809517	0.777656	S	2	14-3-3 domain binding motif;Calmodulin-dependent protein kinase II substrate motif;Casein kinase II substrate motif;PKA kinase substrate motif;PKC kinase substrate motif	0.999996	3.06e-58	242.48	238.83	799.89	0.29198	122	8.86297	7.61048	7.53145	7.34801	7.51597	8.17064	8.06096	7.84983	8.05111	8.00535	7.71461	P21192	122	P21192	Metallothionein expression activator	ACE2	SHYSKKSMSSHKRGLSGTAIFGFLGHNKTLS
1.14483	1.17879	1.04025	1.40308	1.19357	2.68737	1.59146	1.4752	1.11415	1.32491	S	2	G protein-coupled receptor kinase 1 substrate motif;GSK3 kinase substrate motif	0.999721	5.33e-56	215.08	124.19	1014.99	-0.073703	249	8.71893	7.78394	7.7692	7.74058	7.39608	7.84154	7.83419	7.48688	7.87224	7.72869	7.4408	P21192	249	P21192	Metallothionein expression activator	ACE2	EEVAQKLVSGATNSNSKPGSPVILKTPAMQN
1.19302	1.11119	1.02435	1.32824	1.31649	1.56972	1.59845	1.43391	1.23045	1.10754	S	2	CDK kinase substrate motif_minimal;CDK kinase substrate motif_minimal_pS;ERK1,2 kinase substrate motif;GSK-3, ERK1, ERK2, CDK5 substrate motif;MAPKAPK2 kinase substrate motif;PKA kinase substrate motif;PKC kinase substrate motif;WW domain binding motif	1	5.33e-56	215.08	170.1	1014.99	0.56095	253	8.84484	7.90576	7.82221	7.79244	7.68597	7.91838	7.98549	7.48688	8.03084	7.91007	7.63579	P21192	253	P21192	Metallothionein expression activator	ACE2	QKLVSGATNSNSKPGSPVILKTPAMQNGRMK
0.904792	0.996174	0.979755	0.512272	0.0755655	-0.208048	-0.429542	-0.4476	-0.363477	-0.516303	S	2	Casein kinase II substrate motif;Cdc2 kinase substrate motif;CDK kinase substrate motif;CDK kinase substrate motif_minimal;CDK kinase substrate motif_minimal_pS;CDK1,2,4,6 kinase substrate motif;ERK1,2 kinase substrate motif;GSK-3, ERK1, ERK2, CDK5 substrate motif;MAPKAPK2 kinase substrate motif;pSPxK/R;WW domain binding motif	0.981019	2.27e-14	99.055	55.841	665.776	-0.74671	303	7.13171	6.61304	6.27937	6.45085	6.11089	NaN	NaN	NaN	6.15112	NaN	6.30244	P21192	303	P21192	Metallothionein expression activator	ACE2	PTLISPRMSNTSINGSPSRKYHRQRYPNKSP
0.769701	0.518457	0.748765	0.531025	0.225691	0.114601	0.230005	0.176689	1.36592	0.0466704	S	3	Casein kinase II substrate motif;G protein-coupled receptor kinase 1 substrate motif;GSK3 kinase substrate motif;MAPKAPK2 kinase substrate motif;PKA kinase substrate motif;PKC kinase substrate motif;Pyruvate dehydrogenase kinase substrate motif	0.960002	2.44e-65	71.697	71.697	709.324	-0.25523	705	8.16209	7.43764	6.53149	7.38139	7.52648	NaN	7.12457	NaN	7.08001	7.33862	6.98305	P21192	705	P21192	Metallothionein expression activator	ACE2	KLEHSINKKLTSPKKSLLDSPHDTSPVKETI
0.934908	1.17345	0.925594	1.41094	2.29162	2.87391	1.93239	2.2538	1.90013	0.943231	S	2	b-Adrenergic Receptor kinase substrate motif;Casein kinase I substrate motif;Casein kinase II substrate motif;CDK kinase substrate motif_minimal;CDK kinase substrate motif_minimal_pS;ERK1,2 kinase substrate motif;G protein-coupled receptor kinase 1 substrate motif;GSK-3, ERK1, ERK2, CDK5 substrate motif;MAPKAPK2 kinase substrate motif;Pyruvate dehydrogenase kinase substrate motif;WW domain bindin…	1	2.44e-65	187.39	156	738.343	0.7016	709	9.10305	8.27932	8.25096	8.15631	8.19257	8.06123	8.1124	7.47606	8.07759	8.1067	7.89328	P21192	709	P21192	Metallothionein expression activator	ACE2	SINKKLTSPKKSLLDSPHDTSPVKETIARDK
1.17565	1.46754	0.802836	0.714667	-0.0549082	-0.30259	-0.0905232	0.179471	0.423986	0.204323	S	2	Cdc2 kinase substrate motif;CDK kinase substrate motif;CDK kinase substrate motif_minimal;CDK kinase substrate motif_minimal_pS;CDK1,2,4,6 kinase substrate motif;ERK1,2 kinase substrate motif;Growth associated histone HI kinase substrate motif;GSK-3, ERK1, ERK2, CDK5 substrate motif;pSPxK/R;WW domain binding motif	0.999599	2.03e-28	187.39	136.26	778.326	0.43142	714	8.94289	8.23047	7.99631	8.11458	7.69247	7.85049	7.81712	7.21948	7.98244	8.06524	7.79816	P21192	714	P21192	Metallothionein expression activator	ACE2	LTSPKKSLLDSPHDTSPVKETIARDKDGSVL
0.700351	1.06672	1.09616	0.954102	0.133578	-0.3612	-0.777	-0.472606	-0.462119	-0.489283	S	2	Casein kinase I substrate motif;Casein kinase II substrate motif;CDK kinase substrate motif_minimal;CDK kinase substrate motif_minimal_pS;ERK1,2 kinase substrate motif;Growth associated histone HI kinase substrate motif;GSK-3, ERK1, ERK2, CDK5 substrate motif;WW domain binding motif	0.999999	1.47e-27	197.46	192.94	1011.45	0.2336	317	8.22251	7.36491	7.58491	7.72042	7.13678	7.27814	6.80939	NaN	6.89859	NaN	6.75825	P21192	317	P21192	Metallothionein expression activator	ACE2	GSPSRKYHRQRYPNKSPESNGLNLFSSNSGY
0.732473	0.695777	0.589664	-0.180212	-0.995355	-0.950954	-0.705227	-0.536822	-0.410228	-0.903754	S	2	CDK kinase substrate motif_minimal;CDK kinase substrate motif_minimal_pS;ERK1,2 kinase substrate motif;Growth associated histone HI kinase substrate motif;GSK-3, ERK1, ERK2, CDK5 substrate motif;WW domain binding motif	1	4.42e-07	140.78	117.25	522.244	0.071892	402	8.20439	7.47904	7.39571	7.23188	7.18715	7.11548	7.11906	6.54716	7.28495	7.19056	6.91076	P21192	402	P21192	Metallothionein expression activator	ACE2	GGLSISPRINGNSLRSPFLVGTDKSRDDRYA
1.46829	1.29029	1.4428	1.15693	1.15962	0.599697	0.552433	1.15047	0.450064	0.0580553	S	2	Casein kinase II substrate motif;CDK kinase substrate motif_minimal;CDK kinase substrate motif_minimal_pS;ERK1,2 kinase substrate motif;Growth associated histone HI kinase substrate motif;GSK-3, ERK1, ERK2, CDK5 substrate motif;WW domain binding motif	0.993967	4.63e-111	278.58	218.72	1010.46	0.35114	557	8.54709	7.52546	7.83828	7.95679	7.09812	7.61105	7.38446	7.01745	7.49904	7.34106	7.2544	P21192	557	P21192	Metallothionein expression activator	ACE2	ESYPQVPPVTHDIHKSPTLHSTSPLPDEIIP
1.43269	1.46369	1.54229	1.17373	1.12439	0.874523	0.738819	0.691456	0.459941	0.277809	S	2	Casein kinase II substrate motif	0.879679	1.43e-26	199.99	199.99	1010.46	0.48044	562	7.92036	7.27154	7.33019	6.66283	6.83058	NaN	NaN	7.05538	NaN	7.07004	6.93888	P21192	562	P21192	Metallothionein expression activator	ACE2	VPPVTHDIHKSPTLHSTSPLPDEIIPRTTPM
1.71573	1.56095	1.241	1.21832	2.30144	2.0407	0.780021	1.6299	1.39988	0.150192	S	2	CDK kinase substrate motif_minimal;CDK kinase substrate motif_minimal_pS;ERK1,2 kinase substrate motif;GSK-3, ERK1, ERK2, CDK5 substrate motif;WW domain binding motif	0.999696	1.8e-158	288.92	150.23	1010.46	-0.18857	564	8.4455	7.52546	7.60248	7.6651	7.16432	7.32465	7.43329	7.32891	7.331	7.42076	7.43414	P21192	564	P21192	Metallothionein expression activator	ACE2	PVTHDIHKSPTLHSTSPLPDEIIPRTTPMKI
-0.928697	-0.938069	-0.795276	-0.968573	0.648963	1.16845	0.544032	0.596753	0.504	0.602263	S	2	Casein kinase I substrate motif;Casein kinase II substrate motif;Phosphorylase kinase substrate motif;PKA kinase substrate motif;PKC kinase substrate motif	0.99999	4.17e-132	276.26	225.74	955.441	1.7874	137	8.08171	6.67904	NaN	NaN	6.32232	7.53749	7.29629	7.16304	7.43106	7.06356	6.80961	P21192	137	P21192	Metallothionein expression activator	ACE2	SGTAIFGFLGHNKTLSISSLQQSILNMSKDP
0.875948	0.923941	0.892908	1.25468	0.789457	2.37725	1.62617	1.42598	1.11053	0.990132	S	2	Casein kinase I substrate motif;G protein-coupled receptor kinase 1 substrate motif;GSK3 kinase substrate motif;MDC1 BRCT domain binding motif;Plk1 PBD domain binding motif	0.999695	4.17e-132	225.74	225.74	955.441	1.7874	140	7.67348	6.88381	6.11444	NaN	NaN	6.55872	7.18438	6.82844	7.0032	6.39366	NaN	P21192	140	P21192	Metallothionein expression activator	ACE2	AIFGFLGHNKTLSISSLQQSILNMSKDPQPM
0.89016	0.960639	0.67839	0.231211	-0.806057	-0.844559	-0.41743	-0.388988	-0.331284	-0.522604	S	2	CDK kinase substrate motif_minimal;CDK kinase substrate motif_minimal_pS;ERK1,2 kinase substrate motif;GSK-3, ERK1, ERK2, CDK5 substrate motif;WW domain binding motif	1	0.000444313	124.67	110.84	502.252	0.19062	428	8.4718	7.66192	7.67482	7.18583	7.55762	7.42796	7.48372	6.66537	7.59616	7.63723	6.8445	P21192	428	P21192	Metallothionein expression activator	ACE2	DDRYAAGTFTPRTQLSPIHKKRESVVSTVST
1.42838	1.5222	1.23394	1.51176	-0.233908	1.27502	1.10037	1.10701	1.18247	1.20553	S	2	AMP-activated protein kinase substrate motif;Casein kinase I substrate motif;CDK kinase substrate motif_minimal;CDK kinase substrate motif_minimal_pS;ERK1,2 kinase substrate motif;GSK-3, ERK1, ERK2, CDK5 substrate motif;PKA kinase substrate motif;PKC kinase substrate motif;WW domain binding motif	0.896432	1.47e-42	129.01	76.759	576.276	0.61616	385	8.54331	7.77453	7.75585	7.67588	7.48745	7.43533	7.3248	6.88692	7.50247	7.61948	7.40202	P21192	385	P21192	Metallothionein expression activator	ACE2	KNSTGDNIFRLFEKTSPGGLSISPRINGNSL
0.800406	0.827045	0.789346	0.641643	0.671234	-0.727962	0.706701	0.138182	0.830662	0.593225	S	2	Casein kinase II substrate motif	1	0.000372243	112.17	110.97	656.243	0.34939	390	7.70821	6.57393	NaN	6.23694	NaN	NaN	6.7761	6.5544	6.84232	7.30937	6.93957	P21192	390	P21192	Metallothionein expression activator	ACE2	DNIFRLFEKTSPGGLSISPRINGNSLRSPFL
1.28931	1.30402	1.42492	1.8651	1.595	1.73202	1.25208	1.38128	1.32452	1.10488	S	2	CDK kinase substrate motif_minimal;CDK kinase substrate motif_minimal_pS;ERK1,2 kinase substrate motif;Growth associated histone HI kinase substrate motif;GSK-3, ERK1, ERK2, CDK5 substrate motif;PKA kinase substrate motif;PKC kinase substrate motif;WW domain binding motif	1	2.81e-44	129.01	110.97	656.243	0.34939	392	8.56996	7.78774	7.79819	7.68041	7.65731	7.63922	7.44215	6.82392	7.52999	7.41192	7.21415	P21192	392	P21192	Metallothionein expression activator	ACE2	IFRLFEKTSPGGLSISPRINGNSLRSPFLVG
0.960992	0.972838	0.966652	0.428747	-0.390161	-1.07467	-1.27354	-1.67486	-1.87446	-1.83604	T	3	Cdc2 kinase substrate motif;CDK kinase substrate motif_minimal;CDK kinase substrate motif_minimal_pT;CDK1,2,4,6 kinase substrate motif;CDK5 kinase substrate motif_1;G protein-coupled receptor kinase 1 substrate motif;GSK-3, ERK1, ERK2, CDK5 substrate motif;pTPxK/R;WW domain binding motif	1	0.00233447	88.596	68.355	391.525	-0.33259	501	7.51926	6.79148	6.84973	6.37136	6.2304	6.83853	6.51069	NaN	6.65448	6.03894	NaN	P21192	501	P21192	Metallothionein expression activator	ACE2	TPIKNSLPQKHVFQHTPVKAPPKNGSNLAPL
1.71595	1.23671	1.34802	0.9626	0.485945	0.450857	0.406979	0.190747	-0.136962	0.235672	T	3	Casein kinase I substrate motif;Cdc2 kinase substrate motif;CDK kinase substrate motif_minimal;CDK kinase substrate motif_minimal_pT;CDK1,2,4,6 kinase substrate motif;Growth associated histone HI kinase substrate motif;GSK-3, ERK1, ERK2, CDK5 substrate motif;pTPxK/R;WW domain binding motif	0.999605	3.01e-21	102.45	96.881	974.169	-0.061917	531	8.5418	7.96795	7.87518	7.46514	7.47344	7.5233	7.42823	6.81937	7.55912	7.26333	NaN	P21192	531	P21192	Metallothionein expression activator	ACE2	LLNAPDLTDHQLEIKTPIRNNSHCEVESYPQ
-0.970469	0.14601	-0.0785098	-0.0386435	-0.0170333	-0.0418846	0.0182933	0.102526	0.0850644	0.953549	T	3	b-Adrenergic Receptor kinase substrate motif;MAPKAPK2 kinase substrate motif	0.897689	1.64e-28	180.06	80.979	519.22	-0.53796	713	8.81025	8.0604	8.01774	7.93062	8.0329	7.51182	7.62152	6.8559	7.82193	7.68933	7.56894	P21192	713	P21192	Metallothionein expression activator	ACE2	KLTSPKKSLLDSPHDTSPVKETIARDKDGSV
1.43771	1.62994	1.53502	1.36629	1.14459	3.04536	1.61013	1.47399	1.75959	0.813712	T	3	Calmodulin-dependent protein kinase II substrate motif;Casein kinase I substrate motif;Casein kinase II substrate motif;Chk1 kinase substrate motif;DNA dependent Protein kinase substrate motif;G protein-coupled receptor kinase 1 substrate motif;PKA kinase substrate motif;PKC kinase substrate motif	0.917448	1.59e-53	138.05	138.05	647.322	0.029294	559	8.39205	7.53113	7.33019	7.70186	7.1452	7.61011	7.47849	5.41769	7.08728	7.22861	7.42667	P21192	559	P21192	Metallothionein expression activator	ACE2	YPQVPPVTHDIHKSPTLHSTSPLPDEIIPRT
1.02613	1.04743	0.993822	1.08381	0.946552	2.96304	1.11944	1.15536	0.72545	0.50812	T	2	G protein-coupled receptor kinase 1 substrate motif;MDC1 BRCT domain binding motif;Plk1 PBD domain binding motif	0.969931	1.59e-53	222.06	182.15	1010.46	0.23406	563	8.01828	7.24682	NaN	NaN	NaN	7.08221	6.99905	7.0381	7.39018	7.04988	7.25276	P21192	563	P21192	Metallothionein expression activator	ACE2	PPVTHDIHKSPTLHSTSPLPDEIIPRTTPMK
0.59012	0.484498	0.357719	0.187306	0.223787	0.285983	0.668686	1.01439	0.759094	0.849178	T	2	Casein kinase I substrate motif;CDK kinase substrate motif_minimal;CDK kinase substrate motif_minimal_pT;Growth associated histone HI kinase substrate motif;GSK-3, ERK1, ERK2, CDK5 substrate motif;PKA kinase substrate motif;PKC kinase substrate motif;WW domain binding motif	0.999697	1.19e-81	161.67	93.096	532.234	0.88337	422	7.52704	6.8548	6.20925	NaN	6.76509	6.05457	6.63197	NaN	6.92598	6.71619	NaN	P21192	422	P21192	Metallothionein expression activator	ACE2	GTDKSRDDRYAAGTFTPRTQLSPIHKKRESV
1.10299	0.965631	1.03269	0.891853	0.997661	0.859388	0.987492	0.971782	1.16267	0.809613	S	3	BARD1 BRCT domain binding motif;Casein kinase I substrate motif;Casein kinase II substrate motif;G protein-coupled receptor kinase 1 substrate motif	1	6.36e-76	243.23	113.63	858.68	0.50038	288	9.70127	8.87869	8.39185	8.81788	8.58976	8.79416	8.367	8.61613	8.94271	8.01903	8.86214	P47129	288	P47129	Assembly-complementing factor 4	ACF4	YYIKENLGYEYDEVRSEDEDDEEFEPMGDIP
0.484317	0.50054	0.442293	-0.0913349	-0.394397	-0.528151	-0.712597	-1.05289	-1.26161	-1.27527	S	2	CDK kinase substrate motif_minimal;CDK kinase substrate motif_minimal_pS;ERK1,2 kinase substrate motif;GSK-3, ERK1, ERK2, CDK5 substrate motif;WW domain binding motif	1	2.52e-59	237.14	125.03	964.453	0.86925	156	8.29462	7.59839	7.6827	7.55954	7.37273	6.99365	7.20211	6.50911	6.8402	6.84612	6.80872	P47129	156	P47129	Assembly-complementing factor 4	ACF4	TFTKRIQQTFVDVNNSPNMLKGKKSINDFFS
0.846281	0.863535	0.811802	0.65001	0.42577	-0.0031885	-0.115255	-0.039447	-0.105875	-0.336476	S	2	Casein kinase I substrate motif;Cdc2 kinase substrate motif;CDK kinase substrate motif;CDK kinase substrate motif_minimal;CDK kinase substrate motif_minimal_pS;CDK1,2,4,6 kinase substrate motif;ERK1,2 kinase substrate motif;G protein-coupled receptor kinase 1 substrate motif;Growth associated histone HI kinase substrate motif;GSK3 kinase substrate motif;GSK-3, ERK1, ERK2, CDK5 substrate motif;MDC…	0.984661	7.58e-47	186.46	97.734	581.305	-0.069535	62	9.39363	8.59598	8.56011	8.38564	8.54889	8.43569	8.36374	7.67931	8.32358	8.3461	8.13561	P47129	62	P47129	Assembly-complementing factor 4	ACF4	VTTPLKPKRLAIPISSPQRSTTNQSPVSDHA
0.953923	0.905857	0.970083	0.861126	0.849568	0.99787	1.14072	1.19249	1.08489	0.934377	S	3	AMP-activated protein kinase substrate motif;Casein kinase II substrate motif;PKA kinase substrate motif;PKC kinase substrate motif;Pyruvate dehydrogenase kinase substrate motif	0.999999	1.96e-21	160	160	938.438	0.61333	165	8.79495	8.00199	7.99157	8.09426	7.67109	7.70875	7.84505	7.3073	7.54836	7.6882	7.45396	P47129	165	P47129	Assembly-complementing factor 4	ACF4	FVDVNNSPNMLKGKKSINDFFSKPNNNVNSN
1.37393	1.43474	1.53286	1.29693	1.18437	1.33412	1.17469	1.39264	1.36514	1.4836	S	2	Casein kinase I substrate motif;Casein kinase II substrate motif;G protein-coupled receptor kinase 1 substrate motif	0.972927	3.9e-87	152.94	132.51	851.906	0.58272	208	7.57686	6.79546	6.48564	6.7863	6.40497	6.76432	6.6608	NaN	6.50215	6.79363	NaN	P47129	208	P47129	Assembly-complementing factor 4	ACF4	PPNRSQRMQNIAPSRSSESTPTSGPPLLPPR
0.443073	0.457608	0.515262	0.484593	0.962369	1.46136	1.5478	1.70245	2.2324	1.8702	S	3	Casein kinase I substrate motif;Casein kinase II substrate motif;CDK kinase substrate motif_minimal;CDK kinase substrate motif_minimal_pS;ERK1,2 kinase substrate motif;GSK-3, ERK1, ERK2, CDK5 substrate motif;WW domain binding motif	0.999872	1.48e-16	135.8	128.67	922.063	0.30771	71	8.59941	7.58314	7.50915	7.47829	7.56474	7.43414	7.74948	7.23689	7.69161	7.84665	7.6041	P47129	71	P47129	Assembly-complementing factor 4	ACF4	LAIPISSPQRSTTNQSPVSDHASPISTDQDL
0.369656	0.487076	0.545706	0.610402	1.08114	1.08464	0.865669	1.20922	1.27597	1.28526	S	3	G protein-coupled receptor kinase 1 substrate motif;GSK3 kinase substrate motif	0.999998	1.39e-07	135.8	117.03	948.719	-0.16618	74	8.34248	7.19201	7.22438	7.37057	7.15415	7.34784	7.746	6.69732	7.06036	7.61962	7.14167	P47129	74	P47129	Assembly-complementing factor 4	ACF4	PISSPQRSTTNQSPVSDHASPISTDQDLIYK
0.212608	0.264102	0.48447	0.163601	0.293354	0.393618	0.506558	0.591299	0.541525	0.626361	S	3	Casein kinase I substrate motif;Casein kinase II substrate motif;CDK kinase substrate motif_minimal;CDK kinase substrate motif_minimal_pS;ERK1,2 kinase substrate motif;G protein-coupled receptor kinase 1 substrate motif;GSK-3, ERK1, ERK2, CDK5 substrate motif;MAPKAPK2 kinase substrate motif;WW domain binding motif	0.99993	5.93e-11	117.03	117.03	948.719	-0.16618	78	8.22884	7.22076	7.27832	7.44331	7.24155	6.69546	7.44367	6.55463	6.9265	7.5283	7.00212	P47129	78	P47129	Assembly-complementing factor 4	ACF4	PQRSTTNQSPVSDHASPISTDQDLIYKLAAK
1.68339	2.45941	2.2636	2.15101	3.01248	4.45523	3.41006	3.03948	2.65174	1.79054	S	2	14-3-3 domain binding motif;ATM kinase substrate motif;Calmodulin-dependent protein kinase II substrate motif;DNA dependent Protein kinase substrate motif;MAPKAPK2 kinase substrate motif;PKA kinase substrate motif;PKC kinase substrate motif	1	1.84e-08	148.62	118.37	622.326	0.044631	9	8.21659	NaN	NaN	NaN	6.78759	7.57586	7.9408	6.9676	7.30539	6.61551	NaN	P47129	9	P47129	Assembly-complementing factor 4	ACF4	_______MSEDQRVISQPIELHKLSIVDKHS
0.89305	0.923191	0.727691	0.257088	-0.75969	-0.738851	-0.409202	-0.533887	-0.435632	-0.612173	T	2	CDK kinase substrate motif_minimal;CDK kinase substrate motif_minimal_pT;GSK-3, ERK1, ERK2, CDK5 substrate motif;WW domain binding motif	1	9.94e-81	246.34	246.34	943.426	0.12174	239	7.59971	7.12681	6.97038	6.84896	6.73574	6.20262	NaN	6.13539	6.2008	NaN	NaN	P47129	239	P47129	Assembly-complementing factor 4	ACF4	NTMKNANTTATAGENTPFLQRILNKFNQMNM
0.660846	0.629352	0.617259	0.27298	-0.534214	-1.07494	-1.31877	-1.35968	-1.63208	-1.5131	S	2	14-3-3 domain binding motif;Calmodulin-dependent protein kinase II alpha substrate motif;Calmodulin-dependent protein kinase II substrate motif;Calmodulin-dependent protein kinase IV substrate motif;Chk1 kinase substrate motif;PKA kinase substrate motif;PKC epsilon kinase substrate motif;PKC kinase substrate motif	1	3.61e-56	198.14	157.38	609.739	0.28563	202	7.71984	7.07533	6.73023	6.721	7.2274	6.63276	6.91843	5.67547	NaN	NaN	NaN	Q08981	202	Q08981	APC/C-CDH1 modulator 1	ACM1	RSTDDVSEKKVVRKLSFHVYEDE________
0.509397	0.571949	0.742807	0.453484	0.524765	0.654667	0.542523	0.508537	0.376559	0.403021	S	2	14-3-3 domain binding motif;Aurora-A kinase substrate motif;Calmodulin-dependent protein kinase II alpha substrate motif;Calmodulin-dependent protein kinase II substrate motif;Calmodulin-dependent protein kinase IV substrate motif;Casein kinase II substrate motif;Chk1 kinase substrate motif;DNA dependent Protein kinase substrate motif;G protein-coupled receptor kinase 1 substrate motif;PAK2 kinas…	0.982226	2.8e-41	211.78	62.442	1055.5	1.1379	79	8.44719	7.71724	7.72037	7.54087	7.58627	7.45852	7.42101	6.80788	7.31169	7.07309	6.9121	Q03233	79	Q03233	Alpha1-proteinase inhibitor-degradation deficient protein 37	ADD37	NTKTATTPPPVLRRPSVTAAQQESACEGVLV
0.714829	0.683521	0.703913	0.561321	0.696747	0.683735	0.609182	0.673337	0.616216	0.562544	S	3	14-3-3 domain binding motif;Calmodulin-dependent protein kinase II alpha substrate motif;Calmodulin-dependent protein kinase II substrate motif;Calmodulin-dependent protein kinase IV substrate motif;Casein kinase II substrate motif;Chk1 kinase substrate motif;PAK2 kinase substrate motif;PKA kinase substrate motif;PKC epsilon kinase substrate motif;PKC kinase substrate motif	0.995435	2.06e-25	136.77	102.95	872.725	0.40216	230	8.40888	7.65602	7.64742	7.54294	7.60236	7.261	7.40483	6.78145	7.26522	6.98253	7.1474	P07248	230	P07248	Regulatory protein ADR1	ADR1	ANVKRKYLKKLTRRASFSAQSASSYALPDQS
0.671912	0.667482	0.645303	0.499104	0.220862	-0.247351	0.042401	0.146014	0.322365	0.350766	S	2	Casein kinase II substrate motif;Cdc2 kinase substrate motif;CDK kinase substrate motif;CDK kinase substrate motif_minimal;CDK kinase substrate motif_minimal_pS;CDK1,2,4,6 kinase substrate motif;ERK1,2 kinase substrate motif;G protein-coupled receptor kinase 1 substrate motif;GSK-3, ERK1, ERK2, CDK5 substrate motif;pSPxK/R;WW domain binding motif	0.998685	8.98e-234	346.62	234.73	962.41	0.08417	325	8.44237	7.60798	7.55902	7.36871	7.39627	7.49918	7.27147	6.6618	7.45292	7.61134	7.44414	P07248	325	P07248	Regulatory protein ADR1	ADR1	YKLPESANNYTYSSGSPTRAYVGANTNSKNA
0.622205	0.667908	0.683277	0.56798	0.907539	0.791503	0.735166	0.831088	0.762311	0.737698	T	2	AMP-activated protein kinase substrate motif;CDK kinase substrate motif_minimal;CDK kinase substrate motif_minimal_pT;GSK-3, ERK1, ERK2, CDK5 substrate motif;MDC1 BRCT domain binding motif;PKA kinase substrate motif;PKC kinase substrate motif;Plk1 PBD domain binding motif;WW domain binding motif	0.999724	2.47e-17	182.02	169.79	719.865	0.42775	259	8.26498	7.4706	7.40765	NaN	7.33137	7.32201	7.2606	NaN	7.42099	7.62252	NaN	P07248	259	P07248	Regulatory protein ADR1	ADR1	QSSLEQHPKDRVKFSTPELVPLDLKNPELDS
0.150791	0.230193	0.206193	-0.776363	-1.80373	-2.17471	-2.08821	-2.72414	-2.86069	-2.69467	S	2	14-3-3 domain binding motif;Aurora-A kinase substrate motif;Calmodulin-dependent protein kinase II substrate motif;Casein kinase II substrate motif;G protein-coupled receptor kinase 1 substrate motif;GSK3 kinase substrate motif;PAK2 kinase substrate motif;Phosphorylase kinase substrate motif;PKA kinase substrate motif;PKC epsilon kinase substrate motif;PKC kinase substrate motif;Pyruvate dehydrog…	0.999997	9.55e-25	179.79	106.42	673.293	0.84353	526	7.95108	6.40037	6.11156	6.10009	NaN	7.07463	NaN	6.55432	7.37694	7.24878	7.43569	P33304	526	P33304	Protein AFR1	AFR1	LRNDWEYIRFEDRRNSLPDSSFDKVETPPKP
0.645859	0.758974	0.664035	0.649255	0.792986	0.962541	0.923169	1.15911	1.20471	1.39564	S	2	b-Adrenergic Receptor kinase substrate motif;Casein kinase I substrate motif;Casein kinase II substrate motif;PKA kinase substrate motif;PKC kinase substrate motif	0.999953	1.31e-42	118.08	69.716	670.286	0.73871	478	7.28122	NaN	6.17551	NaN	NaN	6.5373	6.15528	5.76284	6.57284	6.71747	6.50484	P33304	478	P33304	Protein AFR1	AFR1	PPPRSSKRPSLDDNESARYFYNISTDLRQSL
0.690052	0.660189	0.604138	0.518031	0.502343	0.529911	0.418509	0.46021	0.432516	0.4133	S	2	Casein kinase I substrate motif;Casein kinase II substrate motif;MAPKAPK2 kinase substrate motif	0.999079	3.72e-227	345.93	329.93	835.922	-0.31545	180	8.99368	8.1336	8.23305	8.10188	7.8185	8.13114	7.81786	7.60567	7.98974	7.87279	7.8611	P40529	180	P40529	ADP-ribosylation factor GTPase-activating protein effector protein 2	AGE2	KTQTQPPSHLLSTSRSNTSLLNLQVSSLSKT
0.818943	0.833751	0.909477	0.668725	0.567671	0.31985	0.465383	0.364407	0.344455	0.293584	S	2		0.99997	4.02e-127	295.35	282.22	875.905	0.38894	183	8.68013	7.80695	7.74081	7.81305	7.62866	7.64396	7.64413	7.16758	7.70946	7.68132	7.69893	P40529	183	P40529	ADP-ribosylation factor GTPase-activating protein effector protein 2	AGE2	TQPPSHLLSTSRSNTSLLNLQVSSLSKTTSN
0.691537	0.776902	0.710812	0.586485	0.605327	0.629421	0.917567	0.582991	0.546239	0.352019	T	2	Calmodulin-dependent protein kinase II substrate motif;MAPKAPK2 kinase substrate motif;PKC kinase substrate motif	0.985176	4.02e-127	295.35	228.01	835.922	0.12563	182	8.50406	7.71864	NaN	7.737	7.28679	7.31773	7.55631	5.85699	7.59885	7.5576	7.77552	P40529	182	P40529	ADP-ribosylation factor GTPase-activating protein effector protein 2	AGE2	QTQPPSHLLSTSRSNTSLLNLQVSSLSKTTS
-0.20552	-0.299042	-0.253468	-0.262909	-0.347219	-0.245292	-0.189342	-0.273959	-0.338703	-0.2721	S	2	14-3-3 domain binding motif;Akt kinase substrate motif;Calmodulin-dependent protein kinase II substrate motif;Casein kinase I substrate motif;Casein kinase II substrate motif;G protein-coupled receptor kinase 1 substrate motif;GSK3 kinase substrate motif;MAPKAPK1 kinase substrate motif;p70 Ribosomal S6 kinase substrate motif;Phosphorylase kinase substrate motif;Pim1 kinase substrate sequence;PKA …	0.999995	3.88e-34	211.09	170.06	876.916	-0.6305	505	8.67389	7.77897	7.81786	7.63491	7.6118	7.70807	7.73623	7.07372	7.73733	7.66974	7.63636	Q12433	505	Q12433	Protein AHC1	AHC1	LSSSLQRKLLRKRKLSLNSSTPMEDLPLRER
0.419413	0.485396	0.581459	0.47975	0.517812	0.564138	0.58039	0.546305	0.520974	0.565635	S	2	Casein kinase II substrate motif;CDK kinase substrate motif_minimal;CDK kinase substrate motif_minimal_pS;ERK1,2 kinase substrate motif;Growth associated histone HI kinase substrate motif;GSK-3, ERK1, ERK2, CDK5 substrate motif;Pyruvate dehydrogenase kinase substrate motif;WW domain binding motif	1	3.54e-87	260.97	173.03	880.348	1.0348	37	8.38821	7.47744	7.47125	7.55943	7.20041	7.42331	7.31057	6.91953	7.45773	7.36389	7.40914	Q12433	37	Q12433	Protein AHC1	AHC1	SSSKMTNVYQVTTPKSPQDLENNMDEPFKMD
0.776786	0.722878	0.66594	0.647818	0.332497	0.567885	0.318121	0.346687	0.452138	0.0165603	S	2	Casein kinase I substrate motif;Casein kinase II substrate motif;G protein-coupled receptor kinase 1 substrate motif;PKA kinase substrate motif;PKC kinase substrate motif	1	4.6e-118	209.9	158	917.387	-0.89521	620	8.46855	7.3697	7.6648	7.61172	7.22008	7.18259	7.84206	6.66509	7.25734	7.54063	7.39489	P40563	620	P40563	Altered inheritance of mitochondria protein 21	AIM21	SQLPQTNAVGNRKAISEESLSPSEAIANRDQ
0.0667608	0.464146	0.216012	0.175546	0.15912	0.116599	0.042396	0.066484	0.168637	-0.266046	S	2	b-Adrenergic Receptor kinase substrate motif;Casein kinase II substrate motif;G protein-coupled receptor kinase 1 substrate motif;GSK3 kinase substrate motif	0.999981	2.58e-41	209.9	195.18	917.387	0.99631	623	8.16605	7.20115	6.61965	6.78883	7.1295	6.97901	7.42852	6.66509	6.9679	7.50236	7.39489	P40563	623	P40563	Altered inheritance of mitochondria protein 21	AIM21	PQTNAVGNRKAISEESLSPSEAIANRDQNDT
2.12982	2.06661	2.08251	2.05258	2.07567	2.22462	2.2428	2.21024	2.14556	1.87753	S	2	Casein kinase I substrate motif;Casein kinase II substrate motif;CDK kinase substrate motif_minimal;CDK kinase substrate motif_minimal_pS;ERK1,2 kinase substrate motif;G protein-coupled receptor kinase 1 substrate motif;GSK-3, ERK1, ERK2, CDK5 substrate motif;WW domain binding motif	0.999979	5.25e-207	312.86	303.86	877.404	0.39353	625	8.88892	8.10636	7.8882	7.72152	8.04222	7.81587	7.83437	7.30722	8.04992	7.91936	7.75692	P40563	625	P40563	Altered inheritance of mitochondria protein 21	AIM21	TNAVGNRKAISEESLSPSEAIANRDQNDTTE
0.975082	1.02881	1.60865	1.38477	1.16953	1.25333	1.06126	1.19471	1.31462	1.37289	S	2	G protein-coupled receptor kinase 1 substrate motif;PKA kinase substrate motif;PKC kinase substrate motif	1	1.98e-53	186.15	147.49	893.412	0.37381	36	8.06648	6.98454	7.19335	7.08682	NaN	7.176	6.82462	6.53772	7.30341	7.40581	6.92335	P40563	36	P40563	Altered inheritance of mitochondria protein 21	AIM21	LFPLSGSESGDIKANSEPPTPAGTPNVPTRR
-0.00622506	-0.0828017	-0.0654607	-0.209537	-0.0494429	-0.139758	-0.0319686	-0.0902813	-0.113274	0.08741	S	2	Casein kinase II substrate motif	0.999984	7.44e-81	252.23	204.47	1016.94	-0.60733	284	8.5771	7.74535	7.51068	7.55409	7.52307	7.74014	7.37577	7.11167	7.51029	7.80378	7.51534	P40563	284	P40563	Altered inheritance of mitochondria protein 21	AIM21	EEKIFQNPTDEESTTSLNEKQEGKDNMEVNS
1.13743	1.66154	1.24016	1.9025	1.07367	1.02653	1.26457	1.55098	1.06771	1.45912	S	2	14-3-3 domain binding motif;Calmodulin-dependent protein kinase II substrate motif;G protein-coupled receptor kinase 1 substrate motif;Pim1 kinase substrate sequence;PKA kinase substrate motif;PKC epsilon kinase substrate motif;PKC kinase substrate motif;ZIP kinase substrate motif	0.96683	1.37e-74	256.08	109.85	937.943	-0.71364	19	8.59972	7.58049	7.96083	6.9589	7.44409	7.76448	7.87626	7.0658	7.36687	7.28382	7.64377	P40563	19	P40563	Altered inheritance of mitochondria protein 21	AIM21	EVTPKVPERPSRRKTSELFPLSGSESGDIKA
0.35067	0.124035	0.146331	0.232988	0.136368	0.64901	0.0656269	0.069643	-2.04987	0.091601	S	3	Casein kinase II substrate motif;G protein-coupled receptor kinase 1 substrate motif;GSK3 kinase substrate motif	0.977946	4.89e-17	173.87	47.68	609.588	-0.035799	25	7.57859	6.39088	6.79894	6.45577	6.56864	NaN	6.83079	NaN	6.78851	6.21405	6.90457	P40563	25	P40563	Altered inheritance of mitochondria protein 21	AIM21	PERPSRRKTSELFPLSGSESGDIKANSEPPT
1.5333	1.67587	1.54884	1.49844	1.61035	1.63135	1.48511	1.37786	1.63128	1.41874	S	2	Casein kinase II substrate motif;CDK kinase substrate motif_minimal;CDK kinase substrate motif_minimal_pS;ERK1,2 kinase substrate motif;GSK-3, ERK1, ERK2, CDK5 substrate motif;WW domain binding motif	0.999718	6.86e-167	296.86	217.89	1138.49	0.65803	167	8.63274	7.74663	7.74099	7.70611	7.63812	7.63821	7.64529	7.29055	7.63666	7.60838	7.51884	P40563	167	P40563	Altered inheritance of mitochondria protein 21	AIM21	EKNEHEGAEGNESAISPSNLVNKSNNEVTEH
0.457438	1.18238	1.45824	1.1303	1.27557	1.0713	0.64574	0.458106	0.651583	0.280745	S	2	Casein kinase II substrate motif;PKA kinase substrate motif;PKC kinase substrate motif	0.911389	5.84e-72	246.95	202.35	881.372	0.60053	83	7.87108	7.16569	7.17228	6.63221	7.12959	6.81891	6.64568	5.41157	7.19772	NaN	NaN	P40563	83	P40563	Altered inheritance of mitochondria protein 21	AIM21	QESLPKVPLQRPVRRSTTEELNNVMNNTSKE
1.26095	1.30785	1.20944	1.20191	1.25016	1.34483	0.960943	1.03382	1.36408	1.16181	S	2	14-3-3 domain binding motif;Calmodulin-dependent protein kinase II substrate motif;Cdc2 kinase substrate motif;CDK kinase substrate motif;CDK kinase substrate motif_minimal;CDK kinase substrate motif_minimal_pS;CDK1,2,4,6 kinase substrate motif;ERK1,2 kinase substrate motif;GSK-3, ERK1, ERK2, CDK5 substrate motif;PKA kinase substrate motif;PKC epsilon kinase substrate motif;PKC kinase substrate m…	1	1.8e-24	197.17	151.04	811.365	0.24255	576	8.10626	7.40691	7.31618	7.18007	7.0893	7.22832	6.94651	6.78601	6.87421	6.93853	6.78025	P40563	576	P40563	Altered inheritance of mitochondria protein 21	AIM21	LDEKSKSIPEEQREQSPNKMEAALCPFELDE
0.411896	0.324183	0.288079	0.332074	0.434369	0.432638	0.314186	0.326007	0.388883	0.380439	S	2	Casein kinase II substrate motif	0.999958	2.9e-92	264.66	241.44	1007.4	0.3076	183	9.45734	8.67409	8.61928	8.56944	8.39039	8.31643	8.40245	8.10629	8.57164	8.50076	7.92464	P40563	183	P40563	Altered inheritance of mitochondria protein 21	AIM21	PSNLVNKSNNEVTEHSDSEDLTEKQKVHAAL
-0.561512	-0.650711	-0.570606	0.519147	0.595356	0.112831	-0.505478	-1.14456	-1.32532	-1.76756	S	4	Casein kinase II substrate motif	1	0.00106711	103.39	44.567	526.983	-1.1389	206	7.82814	7.04305	7.03451	6.73118	5.99473	7.21331	6.9068	6.37849	6.78452	6.70031	6.06945	P40563	206	P40563	Altered inheritance of mitochondria protein 21	AIM21	KQKVHAALDNEAGDRSHFEEKLIPGDMKVQV
1.29273	1.46809	1.41975	1.15585	0.566365	0.494222	0.663622	0.582303	1.4368	-1.12531	T	2	AMP-activated protein kinase substrate motif;Calmodulin-dependent protein kinase II substrate motif;Casein kinase I substrate motif;Casein kinase II substrate motif;Chk1 kinase substrate motif;PKA kinase substrate motif;PKC kinase substrate motif	0.999561	6.95e-44	207.56	202.43	1033.94	0.37075	58	7.85117	7.03092	6.79853	7.19822	6.9276	6.51328	7.34282	NaN	NaN	6.48896	6.12927	P40563	58	P40563	Altered inheritance of mitochondria protein 21	AIM21	GTPNVPTRRPILKAKTMTSFESGMDQESLPK
2.44	1.39015	1.43889	1.21872	1.33379	1.20631	1.12962	1.20719	1.32825	1.33579	T	2	Casein kinase II substrate motif;DNA dependent Protein kinase substrate motif;G protein-coupled receptor kinase 1 substrate motif	1	7.44e-81	252.23	247.64	1056.92	0.16214	277	8.97699	8.13008	8.05846	7.89712	7.98344	8.06629	7.99147	7.50835	7.92175	8.10728	7.81685	P40563	277	P40563	Altered inheritance of mitochondria protein 21	AIM21	QKHQEQQEEKIFQNPTDEESTTSLNEKQEGK
2.22079	0.238195	2.03173	2.11393	1.73571	1.5293	2.09345	2.0935	1.81705	1.72216	T	2	Calmodulin-dependent protein kinase II substrate motif;MAPKAPK2 kinase substrate motif;PAK2 kinase substrate motif;PKA kinase substrate motif;PKC kinase substrate motif	0.981494	1.37e-74	256.08	217.91	873.895	0.33939	18	8.78405	7.75215	8.0596	7.81671	7.83267	7.84993	7.76518	7.29927	7.75292	7.731	7.64357	P40563	18	P40563	Altered inheritance of mitochondria protein 21	AIM21	SEVTPKVPERPSRRKTSELFPLSGSESGDIK
0.80136	1.03243	1.02827	0.977402	0.860858	0.994836	1.02078	0.969967	0.904571	0.526654	T	2	AMP-activated protein kinase substrate motif;Calmodulin-dependent protein kinase II substrate motif;Casein kinase II substrate motif;MDC1 BRCT domain binding motif;PAK2 kinase substrate motif;PKA kinase substrate motif;PKC kinase substrate motif;Plk1 PBD domain binding motif	0.998063	4.32e-115	259.45	205.78	959.422	0.1143	84	7.83665	6.84395	6.90594	6.83673	6.84495	6.77444	6.92466	6.52704	7.07759	6.80194	6.57262	P40563	84	P40563	Altered inheritance of mitochondria protein 21	AIM21	ESLPKVPLQRPVRRSTTEELNNVMNNTSKEL
1.08436	0.716648	1.03929	1.647	1.08439	1.10786	1.22178	1.20903	1.25131	1.17551	T	2	Calmodulin-dependent protein kinase II substrate motif;Calmodulin-dependent protein kinase IV substrate motif;Chk1 kinase substrate motif;G protein-coupled receptor kinase 1 substrate motif;PKC kinase substrate motif	0.950333	5.84e-72	246.95	169.43	889.369	1.0686	85	7.77528	6.82925	6.55093	7.0425	6.74471	6.44644	6.49175	6.69726	7.09444	6.70651	6.63564	P40563	85	P40563	Altered inheritance of mitochondria protein 21	AIM21	SLPKVPLQRPVRRSTTEELNNVMNNTSKELE
1.13152	1.30844	1.03185	1.3518	2.55205	2.97971	1.4652	2.05105	1.82523	0.326925	S	2	14-3-3 domain binding motif;Calmodulin-dependent protein kinase II substrate motif;Calmodulin-dependent protein kinase IV substrate motif;Chk1 kinase substrate motif;G protein-coupled receptor kinase 1 substrate motif;GSK3 kinase substrate motif;PKA kinase substrate motif;PKC kinase substrate motif	1	3.12e-119	261.26	197.68	1017.93	0.16954	915	9.17857	8.09857	8.2901	8.14999	8.19772	8.11604	8.19731	7.78605	8.3534	8.2727	8.10346	P38266	915	P38266	Altered inheritance of mitochondria protein 3	AIM3	LKSLEPRPIEMERAYSGDISAADDNLNPFER
1.33508	1.33968	1.52052	1.47649	1.47731	1.64271	1.38932	1.58349	1.72946	1.60228	S	2	b-Adrenergic Receptor kinase substrate motif;G protein-coupled receptor kinase 1 substrate motif;PKA kinase substrate motif;PKC kinase substrate motif	0.969056	3.01e-25	202.22	40.025	838.347	0.88592	842	8.66796	7.56545	7.69583	7.66984	7.47754	7.77357	7.88042	6.57923	7.81623	7.77408	7.58338	P38266	842	P38266	Altered inheritance of mitochondria protein 3	AIM3	NVNLEKLGGSKKVKDSSPVPSDLDEKYVSAS
1.57336	1.27979	1.51016	1.37889	1.49221	1.25036	1.53063	1.65899	1.53205	1.50588	S	2	Casein kinase I substrate motif;CDK kinase substrate motif_minimal;CDK kinase substrate motif_minimal_pS;ERK1,2 kinase substrate motif;G protein-coupled receptor kinase 1 substrate motif;GSK3 kinase substrate motif;GSK-3, ERK1, ERK2, CDK5 substrate motif;MDC1 BRCT domain binding motif;PKA kinase substrate motif;PKC kinase substrate motif;Plk1 PBD domain binding motif;WW domain binding motif	0.999675	1.86e-56	235.26	148.41	684.782	0.36795	843	9.05484	8.18713	8.04607	7.90548	8.14004	8.03366	8.09799	7.52713	8.02185	8.27103	7.96495	P38266	843	P38266	Altered inheritance of mitochondria protein 3	AIM3	VNLEKLGGSKKVKDSSPVPSDLDEKYVSASG
1.03909	1.01595	0.930087	1.04902	1.06984	1.03693	0.929408	1.02479	1.09795	0.990456	S	2	Casein kinase II substrate motif;DNA dependent Protein kinase substrate motif;MAPKAPK2 kinase substrate motif;Pyruvate dehydrogenase kinase substrate motif	1	1.86e-56	235.26	210.29	838.347	0.01326	847	8.83259	7.96718	7.6875	7.621	7.88743	7.92128	7.90013	7.221	7.83295	8.03771	7.80002	P38266	847	P38266	Altered inheritance of mitochondria protein 3	AIM3	KLGGSKKVKDSSPVPSDLDEKYVSASGSITP
0.460082	1.58355	1.34166	0.963521	0.914638	1.16088	1.00004	1.03387	0.882543	0.945045	S	3	14-3-3 domain binding motif;Calmodulin-dependent protein kinase II substrate motif;Calmodulin-dependent protein kinase IV substrate motif;Casein kinase I substrate motif;Casein kinase II substrate motif;G protein-coupled receptor kinase 1 substrate motif;GSK3 kinase substrate motif;PKA kinase substrate motif;PKC kinase substrate motif;ZIP kinase substrate motif	0.865269	8.24e-36	147.26	122.39	792.651	0.14822	669	7.64541	6.58999	6.83797	6.68054	6.84201	6.52894	6.95228	6.51593	6.56449	NaN	6.37853	P38266	669	P38266	Altered inheritance of mitochondria protein 3	AIM3	IQNFQPPPKPFRRSQSSNSSDSSYTIDGPEA
1.25968	1.41302	0.723217	1.47627	-0.220166	1.35253	1.2053	1.18224	1.29648	1.35772	S	3	Casein kinase I substrate motif;Casein kinase II substrate motif;G protein-coupled receptor kinase 1 substrate motif;GSK3 kinase substrate motif;PKA kinase substrate motif;PKC kinase substrate motif	0.996061	7.34e-25	97.352	79.311	643.627	0.012773	855	8.30679	7.10636	7.49372	7.04665	7.22181	7.03395	7.53958	6.38108	7.56866	7.24152	7.45627	P38266	855	P38266	Altered inheritance of mitochondria protein 3	AIM3	KDSSPVPSDLDEKYVSASGSITPPRPPPSRS
-0.374371	-0.00513306	0.573667	0.434358	-0.116612	1.2344	0.476599	0.73584	0.784599	0.509078	S	3	Casein kinase II substrate motif;G protein-coupled receptor kinase 1 substrate motif	0.881334	7.34e-25	92.034	60.55	643.627	-0.45318	857	8.19778	7.16059	7.2011	7.04665	7.1233	7.34821	7.35585	NaN	7.42581	6.87675	7.37521	P38266	857	P38266	Altered inheritance of mitochondria protein 3	AIM3	SSPVPSDLDEKYVSASGSITPPRPPPSRSSP
2.00875	1.13259	1.15032	0.702759	0.271439	0.768825	0.637443	0.623164	-0.0843725	0.426175	S	2	Casein kinase II substrate motif;G protein-coupled receptor kinase 1 substrate motif;MAPKAPK2 kinase substrate motif	0.9906	7.34e-25	108.17	78.352	1004.92	0.63702	859	8.24944	7.27107	7.26364	7.04665	6.857	7.48409	7.37269	NaN	7.40846	7.44256	7.17208	P38266	859	P38266	Altered inheritance of mitochondria protein 3	AIM3	PVPSDLDEKYVSASGSITPPRPPPSRSSPKK
1.92403	1.91827	2.10665	1.95022	2.01276	1.95379	1.72179	1.80473	1.74189	1.86704	T	3	Akt kinase substrate motif;Calmodulin-dependent protein kinase II substrate motif;CDK kinase substrate motif_minimal;CDK kinase substrate motif_minimal_pT;DNA dependent Protein kinase substrate motif;G protein-coupled receptor kinase 1 substrate motif;GSK-3, ERK1, ERK2, CDK5 substrate motif;PKA kinase substrate motif;PKC kinase substrate motif;WW domain binding motif	1	6.43e-98	147.73	85.536	377.189	0.56183	729	8.14395	7.23995	6.90206	6.09233	7.28264	7.27033	7.22147	6.40594	7.30484	7.48568	6.69252	P38266	729	P38266	Altered inheritance of mitochondria protein 3	AIM3	RLGDAPNSFIRKRAPTPPAPSRSEKLHEGTI
0.791098	0.864973	0.916282	0.875104	0.970312	1.11001	1.11395	0.911886	1.03784	1.1315	T	3	Calmodulin-dependent protein kinase II substrate motif;Calmodulin-dependent protein kinase IV substrate motif;Casein kinase II substrate motif;Chk1 kinase substrate motif;PKC kinase substrate motif	1	5.72e-08	142.35	108.77	760.025	-0.1381	805	9.71019	8.80797	8.88085	8.68446	8.70556	8.81614	8.72852	8.31568	8.78777	8.63269	8.47317	P38266	805	P38266	Altered inheritance of mitochondria protein 3	AIM3	SLKANEYPKELTREATGQDEVLNSITNELSH
1.36896	1.58877	1.34333	2.21816	1.30608	2.20268	1.49176	1.84505	1.58078	1.49719	T	2	Cdc2 kinase substrate motif;CDK kinase substrate motif_minimal;CDK kinase substrate motif_minimal_pT;CDK1,2,4,6 kinase substrate motif;G protein-coupled receptor kinase 1 substrate motif;GSK-3, ERK1, ERK2, CDK5 substrate motif;MAPKAPK2 kinase substrate motif;pTPxK/R;RAF1 kinase substrate motif;WW domain binding motif	0.999842	7.34e-25	108.17	78.352	1004.92	0.63702	861	8.50163	7.35932	7.58974	7.40202	7.50678	7.62803	7.71087	6.68031	7.59612	7.60715	7.29515	P38266	861	P38266	Altered inheritance of mitochondria protein 3	AIM3	PSDLDEKYVSASGSITPPRPPPSRSSPKKVP
-0.370113	0.550249	-0.656378	1.05992	0.650979	0.982315	1.0442	1.61883	1.24542	1.10401	Y	2	ALK kinase substrate motif;SHP1 phosphatase substrate motif	0.95256	0.485546	92.034	70.452	1004.92	-0.050796	853	7.51065	6.42241	6.75299	6.61975	6.683	6.53687	6.77237	NaN	6.5185	6.38945	NaN	P38266	853	P38266	Altered inheritance of mitochondria protein 3	AIM3	KVKDSSPVPSDLDEKYVSASGSITPPRPPPS
-1.04745	-1.74916	-1.12862	-1.15143	-1.40739	-1.6504	-1.73883	-1.97801	-2.06043	-2.58489	S	2	b-Adrenergic Receptor kinase substrate motif;Casein kinase I substrate motif;Casein kinase II substrate motif	1	2.54e-161	285.38	205.63	1042.97	-0.24442	137	8.6104	7.84751	7.83175	7.4293	7.27003	7.54432	7.40714	7.24162	7.75767	7.75495	7.50359	Q12156	137	Q12156	Protein AIM7	AIM7	GTFKLIEVSSGLEDDSDVEELREQLENC___
0.641911	0.59955	0.510275	0.83203	0.668011	0.598768	0.42759	0.554137	0.523029	0.401644	T	2	CDK kinase substrate motif_minimal;CDK kinase substrate motif_minimal_pT;G protein-coupled receptor kinase 1 substrate motif;GSK-3, ERK1, ERK2, CDK5 substrate motif;PKA kinase substrate motif;PKC kinase substrate motif;WW domain binding motif	0.999584	5e-09	159.34	159.34	762.299	0.52692	21	7.24222	6.13143	6.63587	6.37769	6.38214	NaN	6.40054	5.17129	6.19095	6.21269	6.05915	P40507	21	P40507	Protein AIR1	AIR1	SEVESIDTLPYVKDTTPTGSDSSSFNKLLAP
1.02033	1.18954	1.23581	1.15322	0.764623	0.836311	1.05598	1.32014	0.684333	0.667888	S	2	Casein kinase I substrate motif	1	9.68e-91	231.29	154.84	980.972	-0.090433	31	8.34301	7.38414	7.44795	7.35919	7.54759	7.32828	7.28228	6.89291	7.39594	7.30235	7.22188	Q12476	31	Q12476	Protein AIR2	AIR2	TPPDKLVAPSIEEVNSNPNELRALRGQGRYF
-0.0290895	-0.0237001	0.139797	0.0420723	0.0698868	0.0505142	0.17891	0.0880414	0.0651367	0.0581696	S	2	Casein kinase II substrate motif;Pyruvate dehydrogenase kinase substrate motif	1	3.79e-44	222.42	198.95	776.832	0.41282	49	8.70124	7.89192	7.76795	7.54607	7.8775	7.62122	7.88463	7.05442	7.65688	7.7006	7.47825	Q12476	49	Q12476	Protein AIR2	AIR2	NELRALRGQGRYFGVSDDDKDAIKEAAPKCN
1.68679	1.72711	1.61915	1.49499	1.59686	1.65189	1.4106	1.42647	1.53779	1.43603	T	2	Casein kinase II substrate motif;CDK kinase substrate motif_minimal;CDK kinase substrate motif_minimal_pT;ERK1,2 kinase substrate motif;GSK3, Erk1, Erk2 and CDK5 kinase motif;GSK-3, ERK1, ERK2, CDK5 substrate motif;WW domain binding motif	0.993852	1.05e-74	249.52	202.95	925.932	0.70595	16	8.16607	7.22272	7.22771	7.21556	7.1907	7.20232	7.33226	6.67673	7.23139	7.2383	6.65503	Q12476	16	Q12476	Protein AIR2	AIR2	MEKNTAPFVVDTAPTTPPDKLVAPSIEEVNS
0.0630783	0.0191327	-0.107474	0.0120091	0.0219641	-0.0108793	0.0169105	0.165991	0.179566	0.216752	S	3	PKA kinase substrate motif;PKC kinase substrate motif	1	3.52e-115	147.87	70.089	389.855	0.021805	1072	9.06423	8.21527	8.16104	7.46079	8.26762	8.06254	8.16684	7.42114	8.11813	8.17658	7.82051	P38080	1072	P38080	Serine/threonine-protein kinase AKL1	AKL1	STPSEMRKSFARARQSLDLERVRREAMASSA
0.859837	0.857014	0.775788	0.608375	0.810202	0.566498	0.615358	0.459384	0.570711	0.219209	S	2	b-Adrenergic Receptor kinase substrate motif;Casein kinase I substrate motif;Casein kinase II substrate motif;PKA kinase substrate motif;PKC kinase substrate motif	0.999833	1.33e-26	178.2	148.09	1108.44	-0.88854	1048	7.96693	7.13975	7.10738	6.74598	6.85438	6.85144	7.02922	6.34173	6.71736	7.24259	7.02739	P38080	1048	P38080	Serine/threonine-protein kinase AKL1	AKL1	QRHDLERYRHSKDKDSNSSITISTSTPSEMR
0.80679	0.854275	0.790241	0.516385	0.686111	0.524778	0.56132	0.517048	0.542215	0.526839	S	2	Casein kinase II substrate motif;G protein-coupled receptor kinase 1 substrate motif;GSK3 kinase substrate motif;MDC1 BRCT domain binding motif;Plk1 PBD domain binding motif	0.997817	7.92e-35	193.39	162.61	1108.44	0.19292	1051	8.04096	7.20946	7.17435	6.71776	7.07489	7.17777	7.11254	6.34173	6.71736	7.24259	6.94122	P38080	1051	P38080	Serine/threonine-protein kinase AKL1	AKL1	DLERYRHSKDKDSNSSITISTSTPSEMRKSF
0.794372	0.851122	0.631577	0.814816	0.868873	1.18969	1.04958	0.785351	1.02573	1.20031	S	2	14-3-3 domain binding motif;ATM kinase substrate motif;Calmodulin-dependent protein kinase II substrate motif;Calmodulin-dependent protein kinase IV substrate motif;Chk1 kinase substrate motif;DNA dependent Protein kinase substrate motif;MAPKAPK2 kinase substrate motif;PKA kinase substrate motif;PKC kinase substrate motif	1	4.89e-20	181.64	108.58	840.38	0.21713	407	7.56818	NaN	NaN	NaN	NaN	6.90699	6.82901	5.25527	7.12044	6.85503	6.21551	P38080	407	P38080	Serine/threonine-protein kinase AKL1	AKL1	PMNASDGHAAVSRIPSQNVGQELEEEKESQS
0.504627	0.621633	-0.389869	1.37675	1.26876	2.39561	1.49104	1.70681	1.54479	-0.188123	S	3	G protein-coupled receptor kinase 1 substrate motif;GSK3 kinase substrate motif	0.999988	9.75e-11	51.695	51.695	507.889	-0.02665	403	7.75488	6.14085	6.39361	5.62878	NaN	6.9488	6.39005	6.54142	7.21237	7.15836	6.84859	P38080	403	P38080	Serine/threonine-protein kinase AKL1	AKL1	SSKLPMNASDGHAAVSRIPSQNVGQELEEEK
0.568816	0.570127	0.734191	0.539651	0.731118	0.455111	0.259172	0.356039	0.397229	0.315772	S	2	b-Adrenergic Receptor kinase substrate motif;Casein kinase II substrate motif;G protein-coupled receptor kinase 1 substrate motif;PKA kinase substrate motif	0.874431	1.67e-13	162.61	148.1	1301.07	-0.46344	372	7.82504	7.15634	6.9792	6.87771	NaN	6.76364	6.73582	6.75742	6.74496	6.64458	6.92908	P38080	372	P38080	Serine/threonine-protein kinase AKL1	AKL1	QLQQKKIMQNNKLSDSEENLLNDMFLSSFEI
0.510016	0.536361	0.490423	0.158904	-0.396074	-1.09844	-1.19575	-1.20247	-1.34055	-1.0226	S	2	Cdc2 kinase substrate motif;CDK kinase substrate motif;CDK kinase substrate motif_minimal;CDK kinase substrate motif_minimal_pS;CDK1,2,4,6 kinase substrate motif;ERK1,2 kinase substrate motif;GSK-3, ERK1, ERK2, CDK5 substrate motif;pSPxK/R;WW domain binding motif	1	7.7e-75	252.75	177.87	960.49	-0.28414	801	8.6694	7.89531	7.84724	7.08167	8.04891	7.72831	7.71995	6.69256	7.59131	7.59643	6.67878	P38080	801	P38080	Serine/threonine-protein kinase AKL1	AKL1	PMHSSSKNEALLIELSPLKEDAGKQSFQDTN
-0.524218	-0.648626	-0.669023	-0.576566	-0.409702	-0.356708	-0.259313	-0.0210097	0.0857867	0.0989603	S	4	PAK2 kinase substrate motif;PKA kinase substrate motif;PKC kinase substrate motif	0.911332	1.18e-09	101.43	59.418	340.908	-0.03111	1011	7.73385	6.83932	6.37976	6.48598	NaN	6.87206	6.25503	6.24244	7.15721	6.85224	6.97043	P38080	1011	P38080	Serine/threonine-protein kinase AKL1	AKL1	VSPHASTAITENKRHSTGHELSTRSNGKHET
-0.0928879	-0.180997	-0.8247	-0.127449	0.526484	-0.112239	-0.581786	-0.102622	-0.0619213	0.101113	S	2	Casein kinase II substrate motif	0.999836	3.11e-133	228.29	192.27	982.928	0.25966	541	7.68977	NaN	6.82063	7.02239	NaN	6.84152	6.67923	6.64314	NaN	7.19562	NaN	P38080	541	P38080	Serine/threonine-protein kinase AKL1	AKL1	GRSMKSTSYGAATIGSDEALANEKTAGINKM
0.380062	0.0593298	0.748386	0.487639	-0.357473	-0.160692	-0.519309	-0.912305	-0.600381	-0.887531	T	2	Casein kinase I substrate motif;Casein kinase II substrate motif	0.987101	8.55e-45	199.29	199.29	982.928	1.2504	538	7.82492	6.72575	6.87519	6.51661	6.94043	6.91482	6.80498	NaN	7.18887	NaN	7.07733	P38080	538	P38080	Serine/threonine-protein kinase AKL1	AKL1	SSGGRSMKSTSYGAATIGSDEALANEKTAGI
0.30727	0.425755	0.633378	0.542602	0.770467	0.798253	0.570782	0.859263	1.15017	0.725402	S	3	Casein kinase II substrate motif;PKA kinase substrate motif	1	1.21e-08	122.68	83.944	1024.73	-0.3679	51	8.10315	7.45524	7.26508	7.2448	6.90665	7.32722	6.78453	6.19363	7.09124	6.78884	6.8357	P39010	51	P39010	Palmitoyltransferase AKR1	AKR1	DSNEITSLASLKAIRSGNEEESGNEQVNHND
0.349277	0.399231	0.157687	0.377433	0.425248	0.48287	0.36664	0.438336	0.374155	0.391731	S	3	b-Adrenergic Receptor kinase substrate motif;Casein kinase I substrate motif;Casein kinase II substrate motif	1	1.68e-05	83.944	83.562	1024.73	0.0971	57	7.53661	7.06889	6.50018	6.77417	NaN	6.82963	NaN	6.19363	NaN	6.47815	6.3527	P39010	57	P39010	Palmitoyltransferase AKR1	AKR1	SLASLKAIRSGNEEESGNEQVNHNDEAEEDP
-0.647294	-0.694649	-0.687326	-0.686358	-0.526876	-0.732496	-0.562736	-0.464583	-0.70189	-0.45156	S	2	b-Adrenergic Receptor kinase substrate motif;Casein kinase I substrate motif	1	1.84e-74	197.19	195.1	666.292	0.11175	975	7.72639	7.08268	6.97213	NaN	NaN	6.84733	6.83198	NaN	6.88215	6.82266	6.5664	P40825	975	P40825	Alanine--tRNA ligase, mitochondrial	ALA1	GDKPAAIKDAVDDLESLFKEKLSI_______
0.323325	0.288804	0.321337	0.202136	0.410464	0.449747	0.172691	0.494583	0.517178	0.654362	S	2		0.919197	8.37e-25	191.53	153.81	726.361	0.23016	512	7.95225	NaN	7.12753	NaN	7.20393	7.27005	7.03415	5.67471	7.26288	NaN	7.0774	Q08548	512	Q08548	Lysophospholipid acyltransferase	ALE1	IFIRKQKKLEKDISASSPNLGGILKAKIEHE
0.326547	0.413346	0.318722	0.426851	0.428731	0.47399	0.551906	0.538563	0.631854	0.624515	S	2	CDK kinase substrate motif_minimal;CDK kinase substrate motif_minimal_pS;ERK1,2 kinase substrate motif;GSK-3, ERK1, ERK2, CDK5 substrate motif;MDC1 BRCT domain binding motif;Plk1 PBD domain binding motif;WW domain binding motif	0.977052	1.07e-25	201.57	156.6	726.361	0.11337	513	8.24979	7.57626	7.09409	7.13322	NaN	7.23578	7.06153	6.98808	7.2942	7.64656	7.06333	Q08548	513	Q08548	Lysophospholipid acyltransferase	ALE1	FIRKQKKLEKDISASSPNLGGILKAKIEHEK
0.212786	0.0136939	-0.135383	-0.0073414	0.163093	0.085128	0.0254004	0.203451	0.195097	0.151054	S	2	14-3-3 domain binding motif;Akt kinase substrate motif;Calmodulin-dependent protein kinase II substrate motif;Casein kinase II substrate motif;MAPKAPK1 kinase substrate motif;PKA kinase substrate motif;PKC epsilon kinase substrate motif;PKC kinase substrate motif	0.999997	1.45e-07	153.36	114.86	542.214	0.6826	605	8.32418	7.56885	7.27021	7.08529	6.92951	7.55034	7.0951	6.67071	7.35214	7.66289	7.12833	Q08548	605	Q08548	Lysophospholipid acyltransferase	ALE1	FSNAASGSGERVRKMSFSGYSPKPISKKEE_
0.926238	0.889402	0.977309	0.929875	0.883983	0.9748	0.746305	1.34353	1.04651	1.06964	S	2	Casein kinase I substrate motif;PKA kinase substrate motif	0.886907	5.32e-08	154.69	153.23	788.903	0.79515	568	7.53263	6.95429	6.37418	NaN	6.34649	7.09142	6.29451	6.17967	6.66988	NaN	NaN	P36117	568	P36117	Arrestin-related trafficking adapter 6	ALY1	ASHHDSNIFFPKEVLSSPVLSPNVQKMNIRI
1.0611	1.01449	1.03314	0.902483	0.881267	0.917738	0.970311	0.988249	1.02469	0.627769	S	2	Casein kinase I substrate motif;CDK kinase substrate motif_minimal;CDK kinase substrate motif_minimal_pS;ERK1,2 kinase substrate motif;G protein-coupled receptor kinase 1 substrate motif;GSK3 kinase substrate motif;GSK-3, ERK1, ERK2, CDK5 substrate motif;MDC1 BRCT domain binding motif;Plk1 PBD domain binding motif;WW domain binding motif	0.998839	8.71e-12	166.47	166.47	828.886	-0.27824	569	7.69892	7.1642	6.99488	NaN	NaN	6.80014	6.72625	6.3537	6.71092	6.41281	6.59062	P36117	569	P36117	Arrestin-related trafficking adapter 6	ALY1	SHHDSNIFFPKEVLSSPVLSPNVQKMNIRIP
0.192766	0.27615	0.589487	0.585156	0.978892	0.862531	0.935467	0.926782	1.00257	1.17033	S	2	CDK kinase substrate motif_minimal;CDK kinase substrate motif_minimal_pS;ERK1,2 kinase substrate motif;GSK-3, ERK1, ERK2, CDK5 substrate motif;MAPKAPK2 kinase substrate motif;WW domain binding motif	1	8.71e-12	166.47	166.47	828.886	-0.27824	573	7.53911	7.01982	6.86685	NaN	NaN	6.56194	6.72625	6.3537	6.47213	NaN	6.41194	P36117	573	P36117	Arrestin-related trafficking adapter 6	ALY1	SNIFFPKEVLSSPVLSPNVQKMNIRIPSDLP
0.64298	0.573506	0.646534	0.501018	0.599166	0.222759	-0.33064	0.208403	0.325966	0.387705	S	3		0.929646	3.45e-25	168.06	123.6	838.033	0.19809	184	7.96192	6.96125	7.13373	7.01874	6.81486	7.2068	6.55992	6.37938	7.02123	7.05526	6.89766	P36117	184	P36117	Arrestin-related trafficking adapter 6	ALY1	DNSNLSLDAYERNSLSSDNLSNKPVSSDVSH
1.48405	1.5224	0.998902	1.27122	1.37697	1.58011	1.16307	1.64968	1.7724	1.57426	S	3	CDK kinase substrate motif_minimal;CDK kinase substrate motif_minimal_pS;ERK1,2 kinase substrate motif;GSK-3, ERK1, ERK2, CDK5 substrate motif;MAPKAPK2 kinase substrate motif;WW domain binding motif	0.999214	5.71e-08	124.48	124.48	1094.9	1.6899	586	8.91039	8.34618	8.38185	6.84864	NaN	7.99124	NaN	NaN	NaN	8.00368	8.16086	P47029	586	P47029	Arrestin-related trafficking adapter 3	ALY2	SNIFFPKEVLSSPVLSPNVQPLDILIPHLPS
0.340378	0.433364	0.322536	0.315537	0.39298	0.449637	0.511271	0.571797	0.69513	0.677507	S	2	14-3-3 domain binding motif;Calmodulin-dependent protein kinase II substrate motif;CDK kinase substrate motif_minimal;CDK kinase substrate motif_minimal_pS;ERK1,2 kinase substrate motif;GSK-3, ERK1, ERK2, CDK5 substrate motif;MAPKAPK2 kinase substrate motif;PKA kinase substrate motif;PKC kinase substrate motif;WW domain binding motif	1	1.76e-21	180.24	160.67	546.297	0.21952	213	8.61443	7.8397	7.69823	7.35965	7.45808	7.69817	7.58788	6.99055	7.71394	7.77482	7.49422	P47029	213	P47029	Arrestin-related trafficking adapter 3	ALY2	RSSSVTSSNGPSRNLSPINLLKRATSPSVSH
0.454388	0.476844	0.617623	0.716968	0.687313	0.651487	0.865519	0.893685	1.01929	1.04583	S	2	14-3-3 domain binding motif;Aurora-A kinase substrate motif;b-Adrenergic Receptor kinase substrate motif;Calmodulin-dependent protein kinase II alpha substrate motif;Calmodulin-dependent protein kinase II substrate motif;Calmodulin-dependent protein kinase IV substrate motif;Casein kinase II substrate motif;Chk1 kinase substrate motif;PAK2 kinase substrate motif;Phosphorylase kinase substrate mot…	1	1.1e-44	222.42	168.32	797.883	0.35491	838	8.13101	7.26825	7.20839	7.08654	7.24336	7.08203	7.15192	6.46866	7.12979	7.24117	7.02808	P47029	838	P47029	Arrestin-related trafficking adapter 3	ALY2	GNLSNESLRSLNRRESVQDNLPSTIRHDNPF
-0.481287	-0.606384	-0.561752	-0.715317	-0.423612	-0.298133	-0.467034	0.29621	0.115769	0.187854	S	2	Casein kinase II substrate motif;Pyruvate dehydrogenase kinase substrate motif	0.906228	5.75e-05	125.73	106.52	699.303	0.65155	890	7.60797	6.63294	6.75126	6.49368	6.54291	6.24581	6.55223	6.23724	6.84276	6.69961	6.69743	P47029	890	P47029	Arrestin-related trafficking adapter 3	ALY2	NRHSTNTSSTPASARSSFDYSGINISKDKLN
-0.115242	-0.27099	-0.27666	-0.0333549	0.0138244	0.289818	0.377428	0.215984	0.429425	0.32217	S	2	Casein kinase I substrate motif;G protein-coupled receptor kinase 1 substrate motif;GSK3 kinase substrate motif;PKA kinase substrate motif;PKC kinase substrate motif	0.995411	1.41e-05	131.35	126.1	658.79	0.044932	162	7.77849	6.95538	6.45228	6.57231	6.2513	6.8966	6.82313	5.11062	6.91551	7.07507	6.89694	P47029	162	P47029	Arrestin-related trafficking adapter 3	ALY2	GASLYRTLSDNETITSRKNSISGLSSLNLSP
0.952307	1.0328	1.02793	0.702395	0.516232	0.464855	0.576033	0.731171	1.04584	1.18323	S	3	AMP-activated protein kinase substrate motif;b-Adrenergic Receptor kinase substrate motif;Casein kinase II substrate motif;Pyruvate dehydrogenase kinase substrate motif	0.898236	1.78e-38	136.16	110.9	1269.27	-0.80398	931	8.38611	7.89058	7.79427	7.41384	7.2806	6.89417	6.96889	7.1437	7.24569	NaN	6.98224	P47029	931	P47029	Arrestin-related trafficking adapter 3	ALY2	LTNKVNEDSFLRPNDSYVDLLEPSVDTTIDI
-0.340927	-0.186376	-0.253601	-0.116337	-0.047747	-0.281049	-0.211226	-0.234396	-0.181823	-0.229712	S	3	Casein kinase II substrate motif;DNA dependent Protein kinase substrate motif	0.999495	2.37e-13	113.31	87.419	1005.13	-0.29073	19	8.2224	7.34522	7.34961	7.28169	7.06457	7.32222	7.1771	5.60218	7.4852	7.24405	6.85141	P15274	19	P15274	AMP deaminase	AMD1	QATQRLNDLSLEPAPSHDEQDGSGLVIDIDQ
-0.206068	-0.245739	-0.359668	-0.230361	-0.200954	-0.230146	-0.25116	-0.326284	-0.312901	-0.189296	S	3	14-3-3 domain binding motif;Akt kinase substrate motif;Calmodulin-dependent protein kinase II substrate motif;Casein kinase II substrate motif;MAPKAPK1 kinase substrate motif;PKA kinase substrate motif;PKC kinase substrate motif	0.999734	3e-44	221.13	114.29	563.625	-0.1608	138	8.59544	7.75409	7.68788	7.21104	7.75086	7.62586	7.7028	6.76029	7.6478	7.75843	7.19351	P15274	138	P15274	AMP deaminase	AMD1	ADHASQNSGGKPRTLSASAQHILPETLKSFA
-0.303342	-0.407413	-0.348564	-0.228289	-0.418463	-0.26633	-0.275688	-0.297981	-0.266625	-0.160543	T	2	G protein-coupled receptor kinase 1 substrate motif;PKA kinase substrate motif;PKC kinase substrate motif	0.972046	3e-44	221.13	149.36	844.935	0.12813	136	7.74668	NaN	7.13764	6.8135	6.8917	6.88123	NaN	6.51292	NaN	6.92915	6.92504	P15274	136	P15274	AMP deaminase	AMD1	DSADHASQNSGGKPRTLSASAQHILPETLKS
-0.120818	-0.168337	-0.196936	-0.401902	-0.332065	-0.729201	-0.896058	-0.896842	-1.00816	-1.13194	S	2	Casein kinase II substrate motif;G protein-coupled receptor kinase 1 substrate motif;PKA kinase substrate motif	1	3.41e-06	127.3	127.3	1116.01	-0.67859	59	7.95851	7.37297	7.24413	7.15594	6.69858	7.14326	6.97125	6.42788	NaN	6.25481	6.42835	P38313	59	P38313	Central kinetochore subunit AME1	AME1	QSPVQPILSSPKLANSFEFPITTNNVNAQDR
1.48829	1.64292	1.40407	1.97968	1.69182	1.81401	1.90731	1.86246	1.80486	1.87705	T	3	Calmodulin-dependent protein kinase II substrate motif;CDK kinase substrate motif_minimal;CDK kinase substrate motif_minimal_pT;GSK-3, ERK1, ERK2, CDK5 substrate motif;PKC kinase substrate motif;WW domain binding motif	1	1.14e-13	113.93	106.62	1045.15	0.57294	60	9.18943	8.28106	8.24378	8.1114	8.03096	8.44011	8.03866	7.76591	8.19811	8.37354	8.02772	P16550	60	P16550	Protein APA1;5',5'''-P-1,P-4-tetraphosphate phosphorylase;ADP-sulfurylase	APA1	ISHMPSLIEKPERGQTPEGEDPLGKPEEELT
0.370118	0.485703	0.493841	-0.332901	-1.25472	-1.86521	-1.9031	-2.12334	-2.10837	-2.39386	T	2	Cdc2 kinase substrate motif;CDK kinase substrate motif_minimal;CDK kinase substrate motif_minimal_pT;CDK1,2,4,6 kinase substrate motif;Growth associated histone HI kinase substrate motif;GSK-3, ERK1, ERK2, CDK5 substrate motif;pTPxK/R;WW domain binding motif	0.999431	1.47e-05	139.86	124.07	687.814	-0.27353	36	7.92284	7.47986	7.28914	NaN	6.96797	6.8488	6.85296	NaN	6.5816	6.50406	6.55483	Q12107	36	Q12107	Anaphase-promoting complex subunit 9	APC9	WKTPRFNKANFNNFTTPLRKRSTRVINDDSM
0.295556	0.0259572	0.155147	0.0238463	0.561585	0.0956069	-0.33326	0.152729	0.0563952	-0.547737	Y	2	EGFR kinase substrate motif;FRIP PTB domain binding motif;Src kinase substrate motif;TC-PTP phosphatase substrate motif	0.985572	0.0315241	46.982	30.869	1591.7	0.29896	278	9.10154	7.8066	8.47567	8.16915	8.26677	8.13191	7.87804	7.80697	7.99892	7.87085	8.07441	P37302	278	P37302	Aminopeptidase Y	APE3	KVGKKLIANIALNIDYSLYFAMDSYVEFIKT
0.256059	0.000395206	-0.0683666	-0.06647	0.144897	0.108335	0.0569557	0.211943	0.146221	0.0702184	Y	2	Itk SH2 domain binding motif;SHP1 phosphatase substrate motif	0.969815	0.0315241	46.982	46.982	1591.7	1.4154	287	9.1014	7.8066	8.54964	8.16915	8.26677	8.13191	7.55111	7.81191	7.99892	7.692	8.10421	P37302	287	P37302	Aminopeptidase Y	APE3	IALNIDYSLYFAMDSYVEFIKTQNIIADTKH
-0.0289054	-0.0666019	-0.106128	0.0663666	-0.198119	-0.119351	-0.02117	0.0995719	0.0589238	0.0944544	S	2	Casein kinase I substrate motif;Casein kinase II substrate motif;PKA kinase substrate motif	0.999999	1.79e-87	267.39	256.67	777.869	0.23657	888	8.51436	7.69026	7.65479	7.48855	7.18301	7.58613	7.42826	6.67724	7.49976	7.70596	7.53291	Q08951	888	Q08951	AP-3 complex subunit delta	APL5	RLEANLIVKDEKDNLSDTEEVIVIKKKKKGK
1.1105	0.965047	0.95652	0.962224	1.03803	0.951406	0.980582	1.17069	1.14577	1.02965	S	2	Casein kinase II substrate motif;CDK kinase substrate motif_minimal;CDK kinase substrate motif_minimal_pS;ERK1,2 kinase substrate motif;GSK-3, ERK1, ERK2, CDK5 substrate motif;PKA kinase substrate motif;PKC kinase substrate motif;WW domain binding motif	1	1.24e-153	177.42	160.18	641.777	0.3848	918	8.6077	7.74216	7.65397	7.52355	7.54726	7.70663	7.52254	7.0585	7.67271	7.73344	7.59597	Q08951	918	Q08951	AP-3 complex subunit delta	APL5	KKSKSKNKLKTKAKNSPEPNEFLRDQSTDI_
0.00278246	0.0602292	0.00742982	0.0404423	-0.0505204	0.0599129	0.0564063	0.228211	0.248846	0.133676	S	2	Casein kinase I substrate motif;Casein kinase II substrate motif	0.995707	1.78e-06	142.43	128.05	779.343	0.95468	726	7.0893	NaN	NaN	5.97064	NaN	6.30852	NaN	6.04739	6.25319	6.5262	6.48403	P46682	726	P46682	AP-3 complex subunit beta	APL6	SSNAKLTGINDGDSNSISGKGNVNTFTSQNG
0.0953805	0.325783	0.0467164	0.521863	0.308624	0.516915	0.567435	0.284921	0.526601	0.619313	S	2	Casein kinase II substrate motif;MAPKAPK2 kinase substrate motif	0.999797	1.23e-79	256.53	256.53	1032.97	0.33676	7	8.60021	7.90617	7.81185	7.00286	7.50804	7.68789	7.49374	7.03092	7.67336	7.68176	7.39391	P38115	7	P38115	D-arabinose dehydrogenase [NAD(P)+] heavy chain	ARA1	_________MSSSVASTENIVENMLHPKTTE
1.28836	1.10474	1.0356	0.71721	0.868331	0.863094	1.11132	1.4009	1.13241	0.923801	S	2	CDK kinase substrate motif_minimal;CDK kinase substrate motif_minimal_pS;ERK1,2 kinase substrate motif;GSK-3, ERK1, ERK2, CDK5 substrate motif;WW domain binding motif	1	1.08e-06	135.49	135.49	1494.29	0.52889	33	7.7623	7.28896	6.99003	NaN	6.33323	7.11647	NaN	NaN	6.7482	6.89184	NaN	P32449	33	P32449	Phospho-2-dehydro-3-deoxyheptonate aldolase, tyrosine-inhibited	ARO4	GAEEDVRILGYDPLASPALLQVQIPATPTSL
-0.938852	-0.906674	-0.810667	-0.671864	0.260391	-0.339938	-0.573922	0.246553	-0.441249	-0.46331	S	2	Casein kinase II substrate motif;G protein-coupled receptor kinase 1 substrate motif	0.88446	1.08e-27	190.24	178.23	744.799	0.15368	2	8.02995	7.02354	7.12431	6.96606	6.9036	7.18845	6.90019	6.58709	7.17298	7.12057	7.02816	P32449	2	P32449	Phospho-2-dehydro-3-deoxyheptonate aldolase, tyrosine-inhibited	ARO4	______________MSESPMFAANGMPKVNQ
0.458438	1.86146	1.35467	1.03761	1.13648	1.12888	0.875338	1.18003	0.611901	0.683667	S	2	b-Adrenergic Receptor kinase substrate motif;CDK kinase substrate motif_minimal;CDK kinase substrate motif_minimal_pS;ERK1,2 kinase substrate motif;G protein-coupled receptor kinase 1 substrate motif;GSK-3, ERK1, ERK2, CDK5 substrate motif;WW domain binding motif	0.924313	7.38e-09	159.22	147.24	744.799	0.00054651	4	7.60705	6.52395	6.7123	6.36842	NaN	6.71951	NaN	NaN	7.08286	6.83753	6.73282	P32449	4	P32449	Phospho-2-dehydro-3-deoxyheptonate aldolase, tyrosine-inhibited	ARO4	____________MSESPMFAANGMPKVNQGA
1.1326	0.952119	1.06765	0.957822	1.008	0.874008	1.05011	1.17563	1.12118	1.07888	S	2	14-3-3 domain binding motif;Calmodulin-dependent protein kinase II substrate motif;PKA kinase substrate motif;PKC kinase substrate motif	1	6.39e-46	118.5	82.279	405.715	0.20047	502	7.26283	6.84681	6.5446	5.60396	NaN	6.45542	5.91674	NaN	NaN	6.56857	NaN	P38840	502	P38840	Aromatic amino acid aminotransferase 2	ARO9	ARDDDQLIEASKRIGSGIKEFFDNYKS____
-0.136391	-0.478564	-0.134942	-0.0118973	0.10766	0.522037	0.344387	0.439758	0.205478	0.353183	S	2	Calmodulin-dependent protein kinase II substrate motif;CDK kinase substrate motif_minimal;CDK kinase substrate motif_minimal_pS;Chk1 kinase substrate motif;ERK1,2 kinase substrate motif;GSK-3, ERK1, ERK2, CDK5 substrate motif;MAPKAPK2 kinase substrate motif;PKA kinase substrate motif;PKC kinase substrate motif;WW domain binding motif	0.981861	5.33e-17	169.64	92.932	864.36	0.8465	353	6.85461	6.12434	6.04442	NaN	NaN	6.03822	5.77034	5.4524	6.16149	6.11421	NaN	P80428	353	P80428	Actin-related protein 4	ARP4	TPTEEKEQEAVSKSTSPAANSADTPNETGKR
-0.457382	-0.535825	-0.659873	-0.54006	-0.452059	-0.466634	-0.428983	-0.634708	-0.413591	-0.50832	S	2	b-Adrenergic Receptor kinase substrate motif;Casein kinase I substrate motif;Casein kinase II substrate motif	0.985478	0.000124066	111.01	111.01	800.841	0.15055	166	7.39771	6.85892	NaN	6.29962	NaN	6.41034	6.42252	NaN	6.50404	6.86675	NaN	P38011	166	P38011	Guanine nucleotide-binding protein subunit beta-like protein	ASC1	VSQVRVVPNEKADDDSVTIISAGNDKMVKAW
-0.0796741	-0.255765	-0.298568	-0.317525	0.325392	0.598672	1.08626	1.22787	1.49775	1.67557	S	2	b-Adrenergic Receptor kinase substrate motif;Casein kinase I substrate motif;CDK kinase substrate motif_minimal;CDK kinase substrate motif_minimal_pS;ERK1,2 kinase substrate motif;G protein-coupled receptor kinase 1 substrate motif;GSK3 kinase substrate motif;GSK-3, ERK1, ERK2, CDK5 substrate motif;WW domain binding motif	1	2.49e-34	162.41	158.64	687.778	0.47414	465	8.00208	6.30367	6.85006	6.88409	6.49536	6.82967	7.19028	6.59488	7.32375	7.29951	7.12749	P34233	465	P34233	Transcriptional regulatory protein ASH1	ASH1	TPSPRSPNYHRFALDSPPQSPRRSSNSSITK
-0.0685499	-0.190229	-0.226401	-0.162836	0.191993	0.792288	1.07491	1.65878	1.59663	1.70145	S	2	Casein kinase I substrate motif;Cdc2 kinase substrate motif;CDK kinase substrate motif;CDK kinase substrate motif_minimal;CDK kinase substrate motif_minimal_pS;CDK1,2,4,6 kinase substrate motif;ERK1,2 kinase substrate motif;G protein-coupled receptor kinase 1 substrate motif;Growth associated histone HI kinase substrate motif;GSK3 kinase substrate motif;GSK-3, ERK1, ERK2, CDK5 substrate motif;MAP…	1	2.49e-34	189.3	158.64	687.778	0.47414	469	7.97218	6.30367	6.85006	6.88409	6.49536	6.82967	7.05084	6.59488	7.27047	7.29951	7.12749	P34233	469	P34233	Transcriptional regulatory protein ASH1	ASH1	RSPNYHRFALDSPPQSPRRSSNSSITKKGSR
-1.31805	-1.35547	-1.12552	-1.57545	-1.09298	-1.10421	-0.760228	-0.470415	-0.333749	-0.162605	S	2	Cdc2 kinase substrate motif;CDK kinase substrate motif;CDK kinase substrate motif_minimal;CDK kinase substrate motif_minimal_pS;CDK1,2,4,6 kinase substrate motif;ERK1,2 kinase substrate motif;Growth associated histone HI kinase substrate motif;GSK-3, ERK1, ERK2, CDK5 substrate motif;PKA kinase substrate motif;PKC kinase substrate motif;pSPxK/R;WW domain binding motif	1	1.04e-106	273.46	208.28	855.876	-0.0067963	56	8.0057	7.11651	7.09103	6.95806	6.99958	7.0596	6.95847	6.53798	7.02837	7.12898	6.93953	P34233	56	P34233	Transcriptional regulatory protein ASH1	ASH1	ISRNNITTDNNINSASPRKYSFHSLNVSPIL
0.556339	0.627955	0.567767	0.288516	0.0767285	0.978234	1.18742	1.16849	0.908148	0.612425	T	2	Cdc2 kinase substrate motif;CDK kinase substrate motif_minimal;CDK kinase substrate motif_minimal_pT;CDK1,2,4,6 kinase substrate motif;CDK5 kinase substrate motif_1;ERK1,2 kinase substrate motif;G protein-coupled receptor kinase 1 substrate motif;Growth associated histone HI kinase substrate motif;GSK3, Erk1, Erk2 and CDK5 kinase motif;GSK-3, ERK1, ERK2, CDK5 substrate motif;MDC1 BRCT domain bind…	0.938847	1.3e-35	187.13	187.13	1125.49	1.0501	429	7.31859	NaN	NaN	NaN	NaN	6.29398	6.58779	6.522	6.52405	6.83983	6.14666	P34233	429	P34233	Transcriptional regulatory protein ASH1	ASH1	ASYSSVSASSSPSPSTPTKSGKMRSRSSSPV
0.188657	0.075793	0.149321	0.183961	-0.0250358	-0.387462	-0.317941	-0.632741	-0.00173778	-0.993991	S	3	b-Adrenergic Receptor kinase substrate motif;Casein kinase II substrate motif;Pyruvate dehydrogenase kinase substrate motif	0.999999	2.98e-28	145.65	135.54	1034.13	0.49345	134	8.05846	7.49446	7.49317	NaN	7.10978	7.48419	6.34594	NaN	6.53329	5.65807	6.41482	P35734	134	P35734	DASH complex subunit ASK1	ASK1	AVHVNRDVHSMFNNDSIDDFHTANITSTGQI
0.739066	0.918959	0.563637	0.750668	0.901848	0.812895	0.806418	0.790768	0.851729	1.1393	S	2	14-3-3 domain binding motif;Akt kinase substrate motif;Calmodulin-dependent protein kinase II substrate motif;MAPKAPK1 kinase substrate motif;p70 Ribosomal S6 kinase substrate motif;Phosphorylase kinase substrate motif;Pim1 kinase substrate sequence;PKA kinase substrate motif;PKC epsilon kinase substrate motif;PKC kinase substrate motif	1	1.48e-05	131.79	131.79	1327.17	0.41782	200	7.84566	7.03735	7.08682	6.6563	6.8232	7.15394	NaN	NaN	6.96241	NaN	7.09223	P35734	200	P35734	DASH complex subunit ASK1	ASK1	QDESTIQRQSRKRKISLLLQQQYGSSSSMVP
0.29491	0.186733	0.181721	0.359415	0.179325	0.371087	0.191124	0.23384	0.358573	-0.219286	S	2	b-Adrenergic Receptor kinase substrate motif;Casein kinase II substrate motif;PKA kinase substrate motif	1	1.92e-97	198.98	178.73	961.359	0.18854	155	7.96102	6.57931	6.53675	7.05023	NaN	7.08689	6.87115	6.40691	7.05755	7.40175	7.14965	P35734	155	P35734	DASH complex subunit ASK1	ASK1	TANITSTGQILKLPDSSDEDTGSEAVPSREQ
0.256938	0.126747	0.153637	0.196955	0.238745	0.375106	0.221001	0.151686	0.510493	0.514023	S	2	Casein kinase II substrate motif;G protein-coupled receptor kinase 1 substrate motif;MDC1 BRCT domain binding motif;Plk1 PBD domain binding motif;Pyruvate dehydrogenase kinase substrate motif	1	1.92e-97	198.98	178.73	961.359	0.18854	156	7.95429	6.57931	6.53675	7.05023	NaN	7.08689	6.87115	6.40691	7.05755	7.40175	7.10408	P35734	156	P35734	DASH complex subunit ASK1	ASK1	ANITSTGQILKLPDSSDEDTGSEAVPSREQT
0.661657	0.81461	0.868687	0.706393	0.641456	0.199624	0.234763	0.527854	0.512887	0.785209	S	2		1	6.99e-60	230.77	167.51	888.381	0.29043	1070	7.83602	7.04261	6.97918	6.75361	6.953	6.88465	6.67351	6.05208	6.79123	6.97	6.63533	P48361	1070	P48361	Activator of SKN7 protein 10	ASK10	EKTHAHPAFYKRGNNSAQNLTTSSSTASRVH
-0.0982026	1.22169	1.67973	0.931727	1.32886	0.589509	0.310972	-0.243467	0.696089	0.470532	S	2	AMP-activated protein kinase substrate motif;Calmodulin-dependent protein kinase II substrate motif;Chk1 kinase substrate motif;PKA kinase substrate motif;PKC kinase substrate motif	0.998119	8.7e-25	191.07	138.08	786.342	0.21637	1045	8.33566	7.699	7.47292	7.16599	7.3985	7.4141	7.14123	6.14276	7.39634	7.22784	7.15262	P48361	1045	P48361	Activator of SKN7 protein 10	ASK10	TINRESPYQTLKKTNSTGNVPCLTAEKTHAH
-0.270349	-0.330915	-0.240706	-0.433402	-0.150009	-0.408221	0.00158867	0.110307	0.376463	0.375357	S	2	Casein kinase I substrate motif;Casein kinase II substrate motif;PKA kinase substrate motif;PKC kinase substrate motif	0.999999	1.74e-105	282.38	210.12	820.873	-0.41554	1095	8.36376	7.43981	7.59445	6.88188	7.32098	7.47443	7.07144	7.00642	7.49871	7.4137	7.42297	P48361	1095	P48361	Activator of SKN7 protein 10	ASK10	TASRVHPIRKHKKNVSFSSLNSLMFSKKGAN
1.47505	1.18525	1.19688	1.00859	1.40713	1.33173	1.01747	0.989115	1.40941	1.32217	S	3	Casein kinase I substrate motif;G protein-coupled receptor kinase 1 substrate motif;GSK3 kinase substrate motif	0.912863	5.26e-05	94.259	75.054	915.053	0.16085	30	7.90111	6.9915	6.93071	6.72787	6.87234	7.01887	6.74994	NaN	6.96335	7.25346	6.72647	P48361	30	P48361	Activator of SKN7 protein 10	ASK10	PMGNKPSGGGGGDDASSIHSKSSQYLMDILP
1.48296	1.18795	1.16098	1.09224	1.36275	1.29844	0.968117	1.00764	1.44429	1.26966	S	3	Casein kinase I substrate motif;Casein kinase II substrate motif;MDC1 BRCT domain binding motif;Plk1 PBD domain binding motif	0.920427	5.26e-05	94.259	75.054	915.053	0.16085	31	7.93943	7.13539	6.93071	6.72787	6.77225	7.01887	6.74994	NaN	6.96335	7.36084	6.72647	P48361	31	P48361	Activator of SKN7 protein 10	ASK10	MGNKPSGGGGGDDASSIHSKSSQYLMDILPD
1.43912	1.20893	0.716276	0.858831	1.4414	1.21532	1.22357	1.49694	1.34616	1.30723	S	3	Casein kinase I substrate motif;Casein kinase II substrate motif;MAPKAPK2 kinase substrate motif	0.892861	5.26e-05	94.259	92.29	915.053	0.13919	34	7.94071	7.2417	6.94703	6.61194	6.59812	6.9617	6.55718	NaN	6.59846	7.46192	6.85655	P48361	34	P48361	Activator of SKN7 protein 10	ASK10	KPSGGGGGDDASSIHSKSSQYLMDILPDSMT
1.74563	1.88637	1.6554	1.62441	1.54978	1.76333	1.55715	1.712	1.7129	1.70711	S	2	G protein-coupled receptor kinase 1 substrate motif	1	1.1e-40	171.04	108.32	1133.01	-0.80061	804	8.47625	7.02387	7.56971	7.37862	7.49196	7.42757	7.60508	6.87481	7.62065	7.68608	7.50419	P48361	804	P48361	Activator of SKN7 protein 10	ASK10	IQNNSLADFDGNGFRSKVNTPAIDDYGNLIT
1.14895	1.20786	1.25097	1.05916	1.06877	1.03711	1.19035	1.45189	1.46313	1.22321	S	2	Casein kinase II substrate motif;CDK kinase substrate motif_minimal;CDK kinase substrate motif_minimal_pS;ERK1,2 kinase substrate motif;GSK-3, ERK1, ERK2, CDK5 substrate motif;MDC1 BRCT domain binding motif;Plk1 PBD domain binding motif;WW domain binding motif	0.98899	1.86e-25	182.4	145.86	1334.07	0.51914	1021	7.69249	6.9829	6.67828	6.77203	NaN	6.83204	6.39782	NaN	6.98828	6.77837	6.59475	P48361	1021	P48361	Activator of SKN7 protein 10	ASK10	NVKTVAADQSATAPSSPTMNSSVTTINRESP
1.02859	1.49561	1.24258	1.21969	1.25076	1.4377	0.912927	1.09926	1.32477	1.16428	T	2	CDK kinase substrate motif_minimal;CDK kinase substrate motif_minimal_pT;GSK-3, ERK1, ERK2, CDK5 substrate motif;MAPKAPK2 kinase substrate motif;PKA kinase substrate motif;PKC kinase substrate motif;WW domain binding motif	1	1.17e-178	320.86	197.28	985.467	0.72128	808	8.84169	7.73941	7.92303	7.57703	7.90824	7.9484	7.8594	7.1972	7.99976	7.97243	7.82282	P48361	808	P48361	Activator of SKN7 protein 10	ASK10	SLADFDGNGFRSKVNTPAIDDYGNLITVERR
0.771886	1.04543	1.11951	1.74265	1.16822	1.21916	1.12918	1.26174	1.24152	1.24465	T	2		0.903852	8.43e-19	174.93	109.54	1334.07	1.2942	1009	7.76644	6.44237	NaN	6.72706	7.07129	7.38146	6.39782	6.44626	6.70342	NaN	6.61297	P48361	1009	P48361	Activator of SKN7 protein 10	ASK10	APVVPKVMVNNQNVKTVAADQSATAPSSPTM
1.01853	1.31582	0.868777	0.743829	0.481412	0.777909	0.738255	1.49131	1.05819	1.0472	T	2	Casein kinase I substrate motif;Casein kinase II substrate motif;G protein-coupled receptor kinase 1 substrate motif	0.982148	1.86e-25	182.4	182.4	1334.07	0.75011	1017	7.71399	6.9829	6.98576	6.50348	6.52987	7.23747	NaN	NaN	6.67047	NaN	6.59475	P48361	1017	P48361	Activator of SKN7 protein 10	ASK10	VNNQNVKTVAADQSATAPSSPTMNSSVTTIN
0.519456	1.11067	1.10673	0.712898	1.20398	0.846094	1.02353	1.13988	1.28289	1.42039	T	2	Casein kinase I substrate motif;Casein kinase II substrate motif;DNA dependent Protein kinase substrate motif;G protein-coupled receptor kinase 1 substrate motif	0.982822	1.04e-07	148.34	148.34	1334.07	0.86357	1023	7.53329	6.72043	6.69109	6.7365	6.52987	6.73385	NaN	NaN	NaN	6.74973	6.61297	P48361	1023	P48361	Activator of SKN7 protein 10	ASK10	KTVAADQSATAPSSPTMNSSVTTINRESPYQ
1.74325	2.90644	2.4278	2.50539	2.95379	3.10681	2.91777	3.11596	3.04137	3.18802	S	3		0.960516	9.4e-36	174.89	112.62	933.086	0.27649	457	8.41858	6.97411	7.47261	NaN	7.16131	7.77394	7.45658	6.88521	7.58324	7.63591	7.49552	Q05166	457	Q05166	Nucleoporin ASM4	ASM4	DDNTPAGHAGNPTNISSPIVANSPNKRLDVI
2.46335	2.60119	2.65828	2.53088	2.47908	2.15926	2.7435	3.22928	3.22174	3.24206	S	3	CDK kinase substrate motif_minimal;CDK kinase substrate motif_minimal_pS;ERK1,2 kinase substrate motif;G protein-coupled receptor kinase 1 substrate motif;GSK-3, ERK1, ERK2, CDK5 substrate motif;MDC1 BRCT domain binding motif;Plk1 PBD domain binding motif;WW domain binding motif	0.998681	2.58e-36	166.03	156.92	933.086	0.16491	458	8.58159	7.79853	7.63687	7.88062	7.27777	7.1628	7.46801	7.54133	7.52376	7.59739	7.45873	Q05166	458	Q05166	Nucleoporin ASM4	ASM4	DNTPAGHAGNPTNISSPIVANSPNKRLDVID
1.7254	1.5142	1.5729	1.11922	1.11981	1.09969	0.902076	0.837079	0.839018	0.767381	S	3	Cdc2 kinase substrate motif;CDK kinase substrate motif;CDK kinase substrate motif_minimal;CDK kinase substrate motif_minimal_pS;CDK1,2,4,6 kinase substrate motif;ERK1,2 kinase substrate motif;GSK-3, ERK1, ERK2, CDK5 substrate motif;pSPxK/R;WW domain binding motif	1	3.61e-28	174.19	166.44	985.119	0.74157	464	8.98537	8.24527	8.18605	8.12998	7.90222	8.07343	7.62607	7.36277	7.90152	8.03591	7.70473	Q05166	464	Q05166	Nucleoporin ASM4	ASM4	HAGNPTNISSPIVANSPNKRLDVIDGKLPFM
-0.752541	-0.811662	-0.558318	-0.924973	-0.56922	-0.821953	-0.460783	-0.213655	-0.499178	-0.403544	S	2	ATM kinase substrate motif;DNA dependent Protein kinase substrate motif;PKA kinase substrate motif;PKC kinase substrate motif	0.999998	0.00020024	110.22	110.22	718.329	-0.1432	554	7.50728	6.83529	6.69706	6.13162	6.69442	NaN	6.06674	NaN	6.59622	6.87526	6.15128	Q06628	554	Q06628	Autophagy-related protein 13	ATG13	SISPSMHYGSLNSRMSQGANASHLIARGGGN
-0.521378	-0.552943	-0.325437	-0.656905	-0.430791	-0.825035	-0.643378	-0.514676	-0.478426	-0.452043	S	2	MDC1 BRCT domain binding motif;PKA kinase substrate motif;Plk1 PBD domain binding motif	0.999674	0.000162637	117.52	115.57	555.734	-0.29015	429	7.63032	6.60259	6.84582	6.4018	6.83942	6.7847	6.46359	6.34842	6.78084	6.43581	6.35141	Q06628	429	Q06628	Autophagy-related protein 13	ATG13	NIEGTSVGSTSKYSSSFGNIRRHSSVKTTEN
1.48014	1.22245	0.758787	1.09033	1.28024	1.279	0.989651	1.51779	1.65004	1.50163	S	2	Casein kinase I substrate motif;CDK kinase substrate motif_minimal;CDK kinase substrate motif_minimal_pS;ERK1,2 kinase substrate motif;Growth associated histone HI kinase substrate motif;GSK-3, ERK1, ERK2, CDK5 substrate motif;PKA kinase substrate motif;PKC kinase substrate motif;WW domain binding motif	1	0.00126999	122.97	78.814	652.264	0.73811	136	7.091	6.37831	NaN	5.37414	6.06629	6.05767	5.76093	5.57651	6.15039	6.50837	6.25689	P35193	136	P35193	Autophagy-related protein 19	ATG19	EKESLCREDAHEDPVSPKAGSEEEISPNSTS
2.79967	2.77761	2.88368	2.66689	2.77775	2.94751	2.83767	3.10823	3.17122	3.21564	S	2	Casein kinase II substrate motif	0.995809	0.000323186	124.3	124.3	617.795	0.16803	107	8.04127	7.16956	7.07309	6.51639	6.8799	7.18949	6.99602	6.57822	7.25539	7.22264	6.93607	P32453	107	P32453	Protein ATP11, mitochondrial	ATP11	KTQMENNNSKHLMTKSRSPLDPSAPKVPFKT
2.34631	2.45298	2.41797	2.56919	2.37069	2.72857	2.44668	2.50143	2.59656	2.26093	S	2	Calmodulin-dependent protein kinase II substrate motif;Casein kinase II substrate motif;CDK kinase substrate motif_minimal;CDK kinase substrate motif_minimal_pS;Chk1 kinase substrate motif;ERK1,2 kinase substrate motif;G protein-coupled receptor kinase 1 substrate motif;Growth associated histone HI kinase substrate motif;GSK-3, ERK1, ERK2, CDK5 substrate motif;PKA kinase substrate motif;PKC kinas…	0.976477	2.67e-42	113.22	67.964	617.795	0.20347	109	7.86085	6.87443	6.84244	6.24652	6.56214	6.92398	6.61618	5.81231	7.14622	7.31979	6.66884	P32453	109	P32453	Protein ATP11, mitochondrial	ATP11	QMENNNSKHLMTKSRSPLDPSAPKVPFKTLD
-0.281559	-0.437031	-0.394668	-0.178843	-0.250426	-0.145288	-0.208078	-0.362025	-0.321682	-0.247318	S	2		0.997104	0.000689259	121.13	103.88	656.319	-0.90613	34	7.38596	6.67894	6.70395	6.43308	6.66833	6.28301	6.20336	NaN	6.26295	6.24778	NaN	P21306	34	P21306	ATP synthase subunit epsilon, mitochondrial	ATP15	AQAIRSSLKTELQTASVLNRSQTDAFYTQYK
1.39091	1.29465	1.21125	1.27794	1.22272	1.38361	1.47894	1.43931	1.34574	1.27649	S	2	Casein kinase II substrate motif;Pyruvate dehydrogenase kinase substrate motif	0.999992	0.000760734	102.9	102.9	724.832	-0.68317	452	8.44902	NaN	NaN	6.31307	7.33686	7.44464	7.57381	7.2035	7.83746	7.60626	7.82581	Q12500	452	Q12500	Late secretory pathway protein AVL9	AVL9	WVQSWKETQNFLIFNSRTDDRLFDLFPPKHI
0.0125662	-0.0714196	-0.141777	-0.058703	0.06625	0.0432146	0.148207	0.15669	0.16719	0.240231	S	2	AMP-activated protein kinase substrate motif;Casein kinase II substrate motif;PKA kinase substrate motif;PKC kinase substrate motif	0.996942	1.7e-05	135.09	99.044	702.32	0.066669	519	8.10619	7.31765	7.16932	6.90675	6.90784	7.15579	7.08817	6.37532	7.18424	7.42687	6.7037	Q12500	519	Q12500	Late secretory pathway protein AVL9	AVL9	SEEDIKDQESIESKKSVSQISVNPGKNTDKP
-0.0209465	0.0618668	0.0311177	0.242132	0.127369	0.223878	0.460871	0.104799	0.149855	0.220108	S	2		0.999112	1.7e-05	135.09	61.87	702.32	-0.061348	524	7.73069	6.99375	6.79641	6.41767	6.58017	6.86845	6.7237	6.00139	6.78855	7.05789	NaN	Q12500	524	Q12500	Late secretory pathway protein AVL9	AVL9	KDQESIESKKSVSQISVNPGKNTDKPAANLW
1.59672	1.34169	1.80497	1.197	1.09643	0.94835	0.937937	1.09897	1.07152	0.945089	S	3	CDK kinase substrate motif_minimal;CDK kinase substrate motif_minimal_pS;ERK1,2 kinase substrate motif;GSK-3, ERK1, ERK2, CDK5 substrate motif;WW domain binding motif	0.907726	7.54e-32	99.273	99.273	668.301	0.37358	333	7.41589	NaN	NaN	6.38995	NaN	6.79566	6.33256	6.27249	6.7669	6.30658	6.73703	Q04749	333	Q04749	Target of rapamycin complex 2 subunit AVO2	AVO2	KELVSESVRHSATPTSPHNNIALINRYLLPN
1.11938	1.06848	1.28417	1.08293	0.93936	0.911587	1.02391	1.17697	1.2702	1.03463	T	3	Casein kinase I substrate motif;Casein kinase II substrate motif;CDK kinase substrate motif_minimal;CDK kinase substrate motif_minimal_pT;G protein-coupled receptor kinase 1 substrate motif;GSK-3, ERK1, ERK2, CDK5 substrate motif;WW domain binding motif	0.978335	6.71e-18	99.273	99.273	668.301	0.37358	330	7.47429	NaN	6.37771	6.58188	NaN	6.79566	6.33256	6.27249	6.7669	6.30658	6.73703	Q04749	330	Q04749	Target of rapamycin complex 2 subunit AVO2	AVO2	SPKKELVSESVRHSATPTSPHNNIALINRYL
1.01964	0.931769	0.513265	-0.399639	-1.63672	-0.304359	-1.24678	-1.15885	-0.288225	-0.867677	S	2	Casein kinase I substrate motif;CDK kinase substrate motif_minimal;CDK kinase substrate motif_minimal_pS;ERK1,2 kinase substrate motif;GSK-3, ERK1, ERK2, CDK5 substrate motif;WW domain binding motif	1	3.03e-18	123.76	104.55	652.288	0.38144	8	8.05369	7.00518	7.23325	7.10421	NaN	7.22425	7.17722	6.90905	7.18058	6.87758	7.02576	P47082	8	P47082	Vacuolar amino acid transporter 1	AVT1	________MPEQEPLSPNGRKRSEVHYISIP
0.506351	0.418683	0.356606	0.185379	0.598178	0.34595	0.701488	0.69423	0.907392	0.68637	S	2	14-3-3 domain binding motif;Aurora-A kinase substrate motif;Calmodulin-dependent protein kinase II substrate motif;Casein kinase II substrate motif;MAPKAPK2 kinase substrate motif;PAK2 kinase substrate motif;Phosphorylase kinase substrate motif;PKA kinase substrate motif;PKC epsilon kinase substrate motif;PKC kinase substrate motif	0.999976	1.31e-189	177.38	127.71	640.827	-0.25088	115	8.47113	7.72099	7.57484	7.19626	7.20142	7.54517	7.41944	6.69261	7.6014	7.70169	7.24465	P47082	115	P47082	Vacuolar amino acid transporter 1	AVT1	YDPDTLAPALDGRRLSVTLNNAGRPRITNLA
0.560361	1.24832	1.19702	1.13754	1.11711	1.95586	1.27962	1.58797	1.48433	1.12671	S	3	14-3-3 domain binding motif;Aurora-A kinase substrate motif;Calmodulin-dependent protein kinase II alpha substrate motif;Calmodulin-dependent protein kinase II substrate motif;Calmodulin-dependent protein kinase IV substrate motif;Casein kinase II substrate motif;Chk1 kinase substrate motif;PAK2 kinase substrate motif;Phosphorylase kinase substrate motif;PKA kinase substrate motif;PKC epsilon kin…	1	9.29e-06	83.54	62.589	548.583	0.27529	50	7.64681	7.12333	6.86913	6.73897	6.28894	NaN	7.051	NaN	6.43843	NaN	6.35029	P47082	50	P47082	Vacuolar amino acid transporter 1	AVT1	SVSQFQSDGFMTRRQSILDHPVGSFKGVNSL
1.31117	1.31125	1.47579	1.20745	1.18637	1.86446	1.35372	1.6692	1.50736	1.0096	S	3	PKA kinase substrate motif;PKC kinase substrate motif	1	9.29e-06	79.88	62.589	548.583	0.27529	58	7.60366	6.95862	6.86913	6.73897	6.28894	NaN	7.051	NaN	6.43843	NaN	6.35029	P47082	58	P47082	Vacuolar amino acid transporter 1	AVT1	GFMTRRQSILDHPVGSFKGVNSLSRFATSLR
0.507065	0.464592	0.383749	0.349972	0.571569	0.437899	0.263015	0.624039	0.70673	0.51082	S	2	14-3-3 domain binding motif;Calmodulin-dependent protein kinase II substrate motif;PKA kinase substrate motif;PKC kinase substrate motif;ZIP kinase substrate motif	0.99991	1.39e-112	260.97	256.71	832.377	0.46047	34	8.05729	7.18347	7.12555	6.95382	6.99301	7.2565	7.11468	6.63644	6.97334	7.16465	6.85954	P50944	34	P50944	Vacuolar amino acid transporter 4	AVT4	LRHPSNNMKIPRRAQSTVLNSNPFYSRKYSM
0.600331	1.32336	0.531282	0.451922	1.42874	0.754647	0.714655	0.758537	1.42138	1.51953	S	3	Casein kinase I substrate motif;Casein kinase II substrate motif;MAPKAPK2 kinase substrate motif;PKA kinase substrate motif;PKC kinase substrate motif	0.997639	5.14e-22	78.501	70.438	523.891	0.49887	100	7.67953	6.96475	6.5524	6.7612	6.39153	6.31526	6.51788	6.0525	6.54043	7.07911	6.68394	P50944	100	P50944	Vacuolar amino acid transporter 4	AVT4	IINSVRLNYLNSSKRSSVSHGNEAIPRVNPT
0.622374	1.2806	0.71493	1.17006	0.550083	0.775272	0.651574	1.30733	1.31399	1.41014	S	3	Aurora-A kinase substrate motif;Casein kinase II substrate motif;MAPKAPK2 kinase substrate motif;MDC1 BRCT domain binding motif;PAK2 kinase substrate motif;Phosphorylase kinase substrate motif;PKA kinase substrate motif;PKC kinase substrate motif;Plk1 PBD domain binding motif	0.994941	5.14e-22	78.501	48.314	523.891	0.80827	101	7.77771	7.02788	6.5524	6.7612	6.39153	6.82169	6.70118	6.0525	6.7929	7.13516	6.68394	P50944	101	P50944	Vacuolar amino acid transporter 4	AVT4	INSVRLNYLNSSKRSSVSHGNEAIPRVNPTK
0.907916	1.0935	0.651471	-0.108739	0.474158	0.730931	0.545379	1.30353	0.889974	1.33692	S	3		0.98258	5.45e-20	77.597	77.597	523.891	-0.13205	103	7.46944	6.3437	6.14569	6.13421	6.11361	6.82169	6.52135	6.0525	6.6025	6.81008	6.22105	P50944	103	P50944	Vacuolar amino acid transporter 4	AVT4	SVRLNYLNSSKRSSVSHGNEAIPRVNPTKNS
0.50547	0.500608	0.430079	0.605232	0.0190635	0.594827	-0.0642751	0.262455	0.129567	-1.60097	S	2	b-Adrenergic Receptor kinase substrate motif;Casein kinase I substrate motif;G protein-coupled receptor kinase 1 substrate motif	0.999842	5.51e-07	134.47	98.21	1144.51	-0.22638	344	8.01578	7.54295	7.16507	NaN	NaN	7.10442	6.83269	NaN	NaN	7.31197	7.15042	P40074	344	P40074	Vacuolar amino acid transporter 6	AVT6	IRDSSLDLNEVIEEESIYQPKETPLRGKSFI
1.19854	1.25013	1.25187	1.07382	0.645847	0.540112	0.483009	0.456451	0.387269	0.337951	S	2	Cdc2 kinase substrate motif;CDK kinase substrate motif;CDK kinase substrate motif_minimal;CDK kinase substrate motif_minimal_pS;CDK1,2,4,6 kinase substrate motif;DNA dependent Protein kinase substrate motif;ERK1,2 kinase substrate motif;GSK-3, ERK1, ERK2, CDK5 substrate motif;pSPxK/R;WW domain binding motif	1	1.17e-27	176.9	136.57	1141.51	0.36692	725	7.99303	7.29533	7.52319	7.09902	7.32934	6.78043	NaN	NaN	6.7301	NaN	NaN	P38928	725	P38928	Axial budding pattern protein 2	AXL2	VTMSSLDPWNSNISPSPVRKSVTPSPYNVTK
2.09227	2.17261	1.7734	1.71332	1.65312	1.94208	1.65368	1.59226	1.66048	1.38341	S	3	b-Adrenergic Receptor kinase substrate motif;CDK kinase substrate motif_minimal;CDK kinase substrate motif_minimal_pS;ERK1,2 kinase substrate motif;GSK-3, ERK1, ERK2, CDK5 substrate motif;WW domain binding motif	1	2.03e-19	159.95	111.65	872.423	0.86943	642	8.21171	7.57002	7.59741	7.35923	7.50406	NaN	7.34592	NaN	6.75898	NaN	6.52994	P38928	642	P38928	Axial budding pattern protein 2	AXL2	SKEELLAKPPVQPPESPFFDPQNRSSSVYMD
-0.944171	-1.00363	-1.1395	-1.11778	-0.983566	-1.20529	-1.24861	-1.11529	-1.20718	-1.13284	S	2	Casein kinase I substrate motif;PKA kinase substrate motif;PKC kinase substrate motif	0.999861	5.38e-06	142.45	142.45	717.822	-0.37628	754	7.43505	6.78806	6.78876	6.54078	6.42566	6.65093	6.32207	5.83787	5.93097	5.8373	NaN	P38928	754	P38928	Axial budding pattern protein 2	AXL2	TKHRNRHLQNIQDSQSGKNGITPTTMSTSSS
0.892005	0.954683	1.13772	0.82476	0.729035	0.859087	0.875999	0.917227	1.01087	1.00106	S	2	Casein kinase I substrate motif;Casein kinase II substrate motif;CDK kinase substrate motif_minimal;CDK kinase substrate motif_minimal_pS;ERK1,2 kinase substrate motif;GSK-3, ERK1, ERK2, CDK5 substrate motif;WW domain binding motif	1	5.1e-105	282.49	265.29	790.842	0.92476	673	8.64372	7.5596	7.59262	7.65536	7.57258	7.77599	7.68485	7.19388	7.71206	7.759	7.69539	P38928	673	P38928	Axial budding pattern protein 2	AXL2	SEPAVNKSWRYTGNLSPVSDIVRDSYGSQKT
0.948406	1.02467	1.17396	1.1171	0.89759	0.954253	0.930738	1.10458	1.15607	0.973303	S	2		1	5.1e-105	282.49	265.29	790.842	0.92476	676	8.62296	7.5596	7.56686	7.65536	7.50579	7.76144	7.68456	7.19388	7.66767	7.73703	7.66704	P38928	676	P38928	Axial budding pattern protein 2	AXL2	AVNKSWRYTGNLSPVSDIVRDSYGSQKTVDT
-0.396698	0.0096004	0.575568	0.175455	0.251832	0.266492	0.160066	0.117444	0.321631	0.227751	S	2	14-3-3 domain binding motif;b-Adrenergic Receptor kinase substrate motif;Calmodulin-dependent protein kinase II substrate motif;Casein kinase II substrate motif;Phosphorylase kinase substrate motif;PKA kinase substrate motif;PKC kinase substrate motif	1	1.12e-37	199.15	184.22	906.883	-0.018314	61	7.62261	7.04442	6.87795	6.89849	6.71399	NaN	6.6472	6.36214	6.29493	NaN	6.17817	P41696	61	P41696	Asparagine-rich zinc finger protein AZF1	AZF1	QPASSQPQHQQQRNESISYYTNFNQPRYSTD
1.4684	1.2199	1.57008	1.54709	1.40062	1.10238	1.44327	1.61783	1.43114	1.83139	S	3	14-3-3 domain binding motif;b-Adrenergic Receptor kinase substrate motif;Calmodulin-dependent protein kinase II substrate motif;Casein kinase II substrate motif;MAPKAPK2 kinase substrate motif;PAK2 kinase substrate motif;PKA kinase substrate motif;PKA, PKG kinase substrate motif;PKC epsilon kinase substrate motif;PKC kinase substrate motif;PKG kinase substrate motif	0.989017	1.01e-11	123.43	83.251	688.022	-0.060036	227	8.45652	7.58653	7.5722	7.32554	7.51256	7.46774	7.53218	6.94301	7.56906	7.47888	7.23241	P41696	227	P41696	Asparagine-rich zinc finger protein AZF1	AZF1	QQSQQPQFQPSSRRESNSMRPPLLIPAATTK
0.0684561	0.823881	1.47893	1.31807	0.894653	1.34984	1.20608	0.82353	0.880337	0.727883	S	2	Casein kinase I substrate motif;Casein kinase II substrate motif;CDK kinase substrate motif_minimal;CDK kinase substrate motif_minimal_pS;ERK1,2 kinase substrate motif;GSK-3, ERK1, ERK2, CDK5 substrate motif;PKA kinase substrate motif;PKC kinase substrate motif;WW domain binding motif	0.971233	6.68e-33	146.59	131.86	656.811	-0.12507	16	7.1905	6.30552	6.15116	5.86303	6.4042	6.60712	6.12166	5.96466	NaN	6.25551	5.85108	P38084	16	P38084	Leu/Val/Ile amino-acid permease	BAP2	MLSSEDFGSSGKKETSPDSISIRSFSAGNNF
0.442535	0.430732	0.451421	0.364677	0.35593	0.0394795	0.0552697	-0.0141827	0.0141209	0.0617871	S	2	Casein kinase I substrate motif;Casein kinase II substrate motif;PKA kinase substrate motif;PKC kinase substrate motif	0.901285	0.00356613	84.658	74.162	592.763	0.25524	21	7.42387	6.8932	6.53514	NaN	NaN	6.26205	6.45503	NaN	6.37282	6.79436	6.30572	P38084	21	P38084	Leu/Val/Ile amino-acid permease	BAP2	DFGSSGKKETSPDSISIRSFSAGNNFQSSSS
0.437241	0.535258	0.597405	0.415959	0.457462	0.339649	0.241044	0.318786	0.217002	0.265587	S	2	Casein kinase II substrate motif	0.999995	1.3e-57	237.73	237.73	828.831	0.33389	24	8.21564	7.43484	7.45358	7.35818	7.09384	7.31452	6.99291	6.65493	7.10921	7.20728	6.97668	P38084	24	P38084	Leu/Val/Ile amino-acid permease	BAP2	SSGKKETSPDSISIRSFSAGNNFQSSSSEKT
-0.77408	-0.692223	-0.756173	-0.659642	-0.717118	-0.680941	-0.773672	-0.813539	-0.813865	-0.803134	S	2	Casein kinase I substrate motif;Casein kinase II substrate motif;G protein-coupled receptor kinase 1 substrate motif;GSK3 kinase substrate motif	1	7.44e-45	220.46	132.81	753.295	0.63917	700	8.46177	7.65306	7.58375	7.46529	7.38634	7.58256	7.43802	6.4974	7.51423	7.49268	7.30397	P22035	700	P22035	Myb-like DNA-binding protein BAS1	BAS1	SVTTNKFNHIDQSEISRTTSRSDTPLRDEDG
0.475178	0.488132	0.346946	-0.504915	-0.951009	-1.24731	-1.30241	-1.40919	-1.38351	-1.45878	S	2	Casein kinase I substrate motif;Casein kinase II substrate motif;CDK kinase substrate motif_minimal;CDK kinase substrate motif_minimal_pS;DNA dependent Protein kinase substrate motif;ERK1,2 kinase substrate motif;GSK-3, ERK1, ERK2, CDK5 substrate motif;WW domain binding motif	0.999934	1.16e-11	73.435	69.451	588.792	0.54417	656	7.48729	6.81165	6.69617	6.36713	6.55246	6.69503	6.03254	NaN	6.54525	6.58238	NaN	P22035	656	P22035	Myb-like DNA-binding protein BAS1	BAS1	SDATRGADLNKLLNPSPNSVRSNGSKTKKKE
-0.276269	-0.263941	-0.276066	-0.216636	-0.000556707	-0.178762	0.0933007	0.151038	0.24283	0.473415	S	2	PKA kinase substrate motif;PKC kinase substrate motif	1	5.43e-36	216.3	173.56	970.465	0.16283	166	8.83213	8.12153	7.9721	7.48762	7.96299	7.93858	7.64048	6.86283	7.90222	7.86965	7.5917	P47068	166	P47068	Myosin tail region-interacting protein MTI1	BBC1	ERKVPMDSPKLKARLSMFNQDITEQVPLPKS
0.875079	0.787137	0.755824	0.763106	0.824061	0.811199	0.815346	0.808304	0.69263	0.870636	S	2	Casein kinase I substrate motif;Casein kinase II substrate motif;CDK kinase substrate motif_minimal;CDK kinase substrate motif_minimal_pS;ERK1,2 kinase substrate motif;GSK-3, ERK1, ERK2, CDK5 substrate motif;WW domain binding motif	0.999992	2.97e-71	247.14	241.84	653.302	0.071031	103	9.1124	8.21346	8.16764	7.79304	8.20464	8.23139	8.12827	7.5015	8.20642	8.23348	7.97302	P47068	103	P47068	Myosin tail region-interacting protein MTI1	BBC1	TIQPEVEQKDLPEPISPETKKETLSGPVPVP
-0.389911	-0.840903	-0.496716	-0.47657	-0.222818	0.134315	-0.150241	-0.0770169	-0.121003	-0.0949578	S	3	14-3-3 domain binding motif;Calmodulin-dependent protein kinase II substrate motif;Casein kinase II substrate motif;PKA kinase substrate motif;PKC epsilon kinase substrate motif;PKC kinase substrate motif	1	1.1e-67	208.98	109.56	919.404	0.1213	565	8.10846	7.28988	7.3438	7.63371	7.00078	7.23315	6.46225	6.61161	NaN	6.61256	6.74638	P47068	565	P47068	Myosin tail region-interacting protein MTI1	BBC1	DDHEFEDANDGLRKHSMVEQAFQIGNNESEN
0.641692	0.384082	0.531469	0.516926	0.6309	0.609034	0.717775	0.767179	0.665737	1.04328	S	2	b-Adrenergic Receptor kinase substrate motif;CDK kinase substrate motif_minimal;CDK kinase substrate motif_minimal_pS;ERK1,2 kinase substrate motif;Growth associated histone HI kinase substrate motif;GSK-3, ERK1, ERK2, CDK5 substrate motif;PKA kinase substrate motif;PKC kinase substrate motif;WW domain binding motif	1	0.000342412	128.08	105.03	491.227	0.45502	158	8.3266	7.46232	7.36661	6.57781	7.55925	7.43173	7.23825	6.59916	7.47306	7.4815	7.06138	P47068	158	P47068	Myosin tail region-interacting protein MTI1	BBC1	HDSSSGNGERKVPMDSPKLKARLSMFNQDIT
0.376843	0.659824	0.598105	0.561128	0.481757	0.627773	0.654172	0.739189	0.804908	0.722342	S	3	Casein kinase I substrate motif;Casein kinase II substrate motif;CDK kinase substrate motif_minimal;CDK kinase substrate motif_minimal_pS;ERK1,2 kinase substrate motif;GSK-3, ERK1, ERK2, CDK5 substrate motif;MDC1 BRCT domain binding motif;Plk1 PBD domain binding motif;WW domain binding motif	0.942701	2.69e-41	175.57	153.48	1016.8	0.23756	621	8.59371	7.90585	7.71569	7.61786	7.53844	7.62034	7.54281	NaN	7.4501	7.44838	7.70746	P47068	621	P47068	Myosin tail region-interacting protein MTI1	BBC1	ENSSQNTTGNVLPVSSPQTRVARNGSINSLT
-1.27134	-1.35618	-1.36241	-1.27965	-1.26273	-1.19375	-1.18839	-1.27443	-1.30532	-1.3028	T	2	b-Adrenergic Receptor kinase substrate motif;Casein kinase I substrate motif;Casein kinase II substrate motif;G protein-coupled receptor kinase 1 substrate motif;PKA kinase substrate motif;PKC kinase substrate motif	0.982572	5.71e-07	148.41	101.2	717.35	0.32414	106	8.80877	7.83663	7.82372	7.44823	7.98866	7.77466	7.85577	7.0146	7.93249	8.12914	7.32672	P47068	106	P47068	Myosin tail region-interacting protein MTI1	BBC1	PEVEQKDLPEPISPETKKETLSGPVPVPAAT
-0.15044	-0.376264	-0.379098	-0.466407	-0.359658	-0.42239	-0.811716	-0.358138	-0.498909	-0.607991	S	2	Casein kinase II substrate motif;CDK kinase substrate motif_minimal;CDK kinase substrate motif_minimal_pS;ERK1,2 kinase substrate motif;GSK-3, ERK1, ERK2, CDK5 substrate motif;WW domain binding motif	0.99946	1.01e-24	190.44	186.77	731.32	0.56502	29	8.21527	7.38929	7.34169	6.98421	7.17129	7.30546	7.20298	6.60386	7.37499	7.32358	6.91645	Q12365	29	Q12365	Spindle pole component BBP1	BBP1	GLFKWTKDALFGTDISPSMKYKDQEERRDRS
-0.834486	-0.830898	-0.836886	-0.909881	-0.870909	-0.956947	-0.890676	-0.989597	-0.977372	-1.22131	S	2	Casein kinase II substrate motif;G protein-coupled receptor kinase 1 substrate motif;GSK3 kinase substrate motif	0.999735	7.1e-45	224.67	224.67	770.333	0.31446	71	8.08235	7.42836	7.19907	7.13697	7.25297	7.06796	6.67813	6.65198	7.19401	6.68426	6.71822	Q12365	71	Q12365	Spindle pole component BBP1	BBP1	KFGNDSNRRSTNLSRSNSWSGLDSTLHRKYE
-0.773495	-0.771133	-0.830058	-0.89972	-0.789426	-0.987013	-0.840386	-0.931454	-0.939056	-1.14945	S	3	14-3-3 domain binding motif;Calmodulin-dependent protein kinase I substrate motif;Calmodulin-dependent protein kinase II substrate motif;Calmodulin-dependent protein kinase IV substrate motif;Casein kinase II substrate motif;Chk1 kinase substrate motif;MAPKAPK2 kinase substrate motif;PKA kinase substrate motif;PKC kinase substrate motif	0.993014	6.03e-46	144.73	143.38	513.891	-0.32183	73	7.90511	6.74382	7.06438	6.95038	6.98347	6.55292	6.99382	6.5571	7.36463	NaN	6.65244	Q12365	73	Q12365	Spindle pole component BBP1	BBP1	GNDSNRRSTNLSRSNSWSGLDSTLHRKYELL
-0.874864	-0.921423	-0.909375	-0.786748	-0.81507	-0.86489	0.0791333	-0.439919	-0.822983	-0.64633	T	2	Casein kinase I substrate motif;Casein kinase II substrate motif	0.915803	0.00411933	80.844	65.207	1366.59	0.39631	553	8.55223	7.77639	7.85659	7.52745	7.69197	7.30471	7.79642	6.50363	7.06822	7.40078	7.28594	Q05029	553	Q05029	Protein BCH1	BCH1	RWLDNLFMLLYEDLKTYTDWQSEQLYFDAQN
1.49776	1.6676	1.4333	1.38043	0.821572	0.34545	0.394534	0.0117899	0.116051	0.275023	S	2	Casein kinase I substrate motif;Cdc2 kinase substrate motif;CDK kinase substrate motif;CDK kinase substrate motif_minimal;CDK kinase substrate motif_minimal_pS;CDK1,2,4,6 kinase substrate motif;ERK1,2 kinase substrate motif;G protein-coupled receptor kinase 1 substrate motif;Growth associated histone HI kinase substrate motif;GSK-3, ERK1, ERK2, CDK5 substrate motif;pSPxK/R;WW domain binding motif	1	0.00328223	54.004	43.297	854.882	-2.0078	816	7.03218	5.81461	6.46282	6.20344	NaN	NaN	6.24947	5.23203	6.5646	NaN	NaN	Q01389	816	Q01389	Serine/threonine-protein kinase BCK1/SLK1/SSP31	BCK1	ELAPKREAPKPPANTSPQRTLSTSKQNKPIR
1.32156	1.06435	0.935261	1.00248	1.37603	1.3709	1.17779	1.12156	1.28792	1.25621	S	2	Casein kinase II substrate motif;CDK kinase substrate motif_minimal;CDK kinase substrate motif_minimal_pS;ERK1,2 kinase substrate motif;G protein-coupled receptor kinase 1 substrate motif;GSK-3, ERK1, ERK2, CDK5 substrate motif;WW domain binding motif	0.981667	1.02e-35	193.57	159.13	1314.62	0.57261	382	7.65493	NaN	NaN	7.33129	7.10082	6.44257	6.48504	NaN	6.50748	6.31792	NaN	P33306	382	P33306	Protein BCK2	BCK2	TRKRANTGGSTCSLASPTIAQTIQQSNIKVN
1.91812	2.4059	1.70914	1.30841	1.34188	1.8976	1.6803	1.85952	1.86052	1.60745	S	3	Casein kinase II substrate motif;DNA dependent Protein kinase substrate motif;Pyruvate dehydrogenase kinase substrate motif	0.958508	6.44e-09	118.85	85.849	1233.22	0.13983	449	8.18693	7.2446	7.82987	7.42566	6.63665	6.91395	NaN	6.70074	6.9803	NaN	7.17272	P33306	449	P33306	Protein BCK2	BCK2	GSSLYRLSRDLNSLPSVTDLPEMDSTTPVNE
0.757968	0.893258	0.59116	0.524827	-0.0302217	-0.183755	-0.0745225	-0.171938	0.283872	0.474129	S	2	Casein kinase I substrate motif;Casein kinase II substrate motif	0.964452	2.87e-12	173.18	90.084	1010.89	0.7141	298	7.85843	7.01127	6.85789	7.04289	6.90924	6.82469	6.95667	NaN	6.74455	6.54501	7.03214	P33306	298	P33306	Protein BCK2	BCK2	QSSDRQKSQESGLYHSTESFNFKDQNYSNNK
0.760655	0.847067	0.591581	0.51838	0.0537895	-0.156223	0.0124582	-0.151928	0.328673	0.424917	S	2	b-Adrenergic Receptor kinase substrate motif	0.999379	2.87e-12	173.18	89.201	1010.89	0.089539	301	7.90228	7.01127	7.10116	7.04289	6.90924	6.95106	6.95667	NaN	6.74455	6.54501	7.03214	P33306	301	P33306	Protein BCK2	BCK2	DRQKSQESGLYHSTESFNFKDQNYSNNKSSL
0.918185	1.16794	0.843144	0.954173	0.676655	0.603628	0.710762	0.73437	0.250901	0.515053	S	3	Casein kinase I substrate motif;Casein kinase II substrate motif;PKA kinase substrate motif	0.999487	1.13e-08	146.76	125.45	595.28	-0.063807	317	7.80955	7.08102	6.94993	7.06024	7.1182	6.46195	6.71352	NaN	6.85532	6.56658	NaN	P33306	317	P33306	Protein BCK2	BCK2	FNFKDQNYSNNKSSLSLNSDLSTPHFAKHSP
0.690483	0.824179	0.814957	1.21298	0.966865	0.997754	0.93042	0.884505	0.919084	1.01846	S	2	Casein kinase I substrate motif;Casein kinase II substrate motif;G protein-coupled receptor kinase 1 substrate motif	0.999908	1.13e-08	146.76	122.53	932.4	0.51803	320	7.92447	6.87213	6.74419	6.79781	7.08264	6.99509	NaN	NaN	7.359	7.18534	6.66262	P33306	320	P33306	Protein BCK2	BCK2	KDQNYSNNKSSLSLNSDLSTPHFAKHSPDSP
2.00171	1.8956	1.99203	1.81482	2.23893	2.63993	2.04148	2.39383	2.27343	2.58867	T	3	Casein kinase I substrate motif;CDK kinase substrate motif_minimal;CDK kinase substrate motif_minimal_pT;GSK-3, ERK1, ERK2, CDK5 substrate motif;WW domain binding motif	0.94275	4.11e-09	119.45	81.151	1233.22	0.67185	460	8.31473	NaN	NaN	7.35833	7.38959	NaN	7.4979	7.42449	7.85454	6.71992	7.38439	P33306	460	P33306	Protein BCK2	BCK2	NSLPSVTDLPEMDSTTPVNEIFLDGQPQHKS
1.24356	1.50024	1.74636	1.91166	1.72928	2.17932	1.31507	1.779	1.81241	0.757012	S	2	Casein kinase I substrate motif;PKA kinase substrate motif;PKC kinase substrate motif	0.946681	2.62e-57	92.19	68.525	1015.43	0.61039	130	9.30578	8.50295	8.44669	8.3906	7.97866	8.45897	8.07719	7.54933	8.42137	8.39644	8.10486	P07278	130	P07278	cAMP-dependent protein kinase regulatory subunit	BCY1	HQQAQEEQQHTREKTSTPPLPMHFNAQRRTS
1.1225	0.728504	1.13076	1.03503	1.18408	1.31188	1.31347	2.27083	2.68751	2.66212	S	3	b-Adrenergic Receptor kinase substrate motif;Casein kinase II substrate motif;G protein-coupled receptor kinase 1 substrate motif	0.872832	0.000506473	83.253	61.648	931.748	0.74188	68	8.60845	7.77925	7.7953	7.55987	NaN	7.70068	6.83375	6.60604	7.79959	7.984	7.4247	P07278	68	P07278	cAMP-dependent protein kinase regulatory subunit	BCY1	EFKAKNIVLFPEPEESFSRPQSAQSQSRSRS
1.20115	1.05244	0.981176	1.0394	1.18898	1.79423	0.714726	2.30324	2.90141	1.99688	S	3	14-3-3 domain binding motif;Calmodulin-dependent protein kinase II substrate motif;Calmodulin-dependent protein kinase IV substrate motif;Casein kinase I substrate motif;Casein kinase II substrate motif;MAPKAPK2 kinase substrate motif;PKA kinase substrate motif;PKC kinase substrate motif	0.972996	9.98e-06	98.169	98.169	931.748	0.63564	74	8.53247	7.2891	7.88482	6.72895	6.6185	6.84422	7.07813	6.41906	7.8326	7.9261	7.78647	P07278	74	P07278	cAMP-dependent protein kinase regulatory subunit	BCY1	IVLFPEPEESFSRPQSAQSQSRSRSSVMFKS
1.19315	1.24926	1.25342	1.27436	1.38416	1.27708	1.31218	1.59691	1.55806	1.40844	S	2	CDK kinase substrate motif_minimal;CDK kinase substrate motif_minimal_pS;ERK1,2 kinase substrate motif;Growth associated histone HI kinase substrate motif;GSK-3, ERK1, ERK2, CDK5 substrate motif;WW domain binding motif	1	2.21e-28	200.77	190.82	848.872	0.04655	89	8.27939	7.49682	7.46228	7.1024	NaN	7.37194	7.13049	6.84052	7.45454	7.40608	7.28565	P07278	89	P07278	cAMP-dependent protein kinase regulatory subunit	BCY1	SAQSQSRSRSSVMFKSPFVNEDPHSNVFKSG
-0.0866258	-0.0121796	0.328735	0.110331	0.173458	0.0480729	0.533102	0.451478	0.292192	0.392316	S	2	14-3-3 domain binding motif;Calmodulin-dependent protein kinase II substrate motif;MAPKAPK2 kinase substrate motif;PKA kinase substrate motif;PKC kinase substrate motif	0.99756	9.95e-12	129.82	116.55	519.228	0.21027	83	8.05438	7.29081	7.03431	6.8672	6.95955	7.37081	6.76392	6.88455	7.03759	7.2023	6.43327	P07278	83	P07278	cAMP-dependent protein kinase regulatory subunit	BCY1	SFSRPQSAQSQSRSRSSVMFKSPFVNEDPHS
-0.131896	-0.12861	0.148537	0.0586275	-0.0694873	0.147423	0.371099	0.50357	0.637993	0.814853	S	2	MDC1 BRCT domain binding motif;PKA kinase substrate motif;PKC kinase substrate motif;Plk1 PBD domain binding motif	0.990158	1.05e-07	113.93	77.662	511.23	0.146	84	7.77857	7.33135	6.88833	6.39936	6.80587	6.66169	6.15305	NaN	6.72542	6.72199	6.7307	P07278	84	P07278	cAMP-dependent protein kinase regulatory subunit	BCY1	FSRPQSAQSQSRSRSSVMFKSPFVNEDPHSN
1.3483	1.21373	1.96252	2.07131	1.97032	2.24439	2.25386	2.26217	2.31885	2.3547	T	2	Calmodulin-dependent protein kinase II substrate motif;G protein-coupled receptor kinase 1 substrate motif;PKC kinase substrate motif	0.999086	2.62e-57	112.08	68.525	1015.43	0.61039	129	9.48913	8.68441	8.61038	8.56595	8.12988	8.61262	8.16274	7.87491	8.54876	8.57632	8.51698	P07278	129	P07278	cAMP-dependent protein kinase regulatory subunit	BCY1	THQQAQEEQQHTREKTSTPPLPMHFNAQRRT
0.796545	0.868991	0.85851	0.909842	0.844442	0.911776	0.939696	1.01032	0.941215	0.469092	T	3	CDK kinase substrate motif_minimal;CDK kinase substrate motif_minimal_pT;G protein-coupled receptor kinase 1 substrate motif;GSK-3, ERK1, ERK2, CDK5 substrate motif;MDC1 BRCT domain binding motif;PKA kinase substrate motif;PKC kinase substrate motif;Plk1 PBD domain binding motif;WW domain binding motif	0.997837	2.4e-34	137.8	124.42	559.592	-0.14807	131	9.61228	8.75126	8.76325	8.58295	8.32346	8.75015	8.38097	8.03973	8.74095	8.70588	8.58743	P07278	131	P07278	cAMP-dependent protein kinase regulatory subunit	BCY1	QQAQEEQQHTREKTSTPPLPMHFNAQRRTSV
-0.17686	-0.057173	-0.0768435	0.125746	-0.132165	-0.0483389	-0.0243066	0.0597126	0.0609689	0.0053939	S	2	Casein kinase I substrate motif;Casein kinase II substrate motif;CDK kinase substrate motif_minimal;CDK kinase substrate motif_minimal_pS;ERK1,2 kinase substrate motif;G protein-coupled receptor kinase 1 substrate motif;GSK-3, ERK1, ERK2, CDK5 substrate motif;WW domain binding motif	0.996101	1.75e-95	180.7	180.7	658.28	0.31225	615	7.90784	7.27926	NaN	6.75524	6.73624	7.10391	6.53933	6.4878	6.98136	7.13868	6.91035	P35817	615	P35817	Bromodomain-containing factor 1	BDF1	GLDGTSGVTRDASSLSPTSAGSRKRRSKALS
-0.0537213	-0.190211	-0.140204	0.0294338	0.0130287	0.0434079	0.0586632	0.118964	0.164007	0.187398	S	2	14-3-3 domain binding motif;Calmodulin-dependent protein kinase II substrate motif;Casein kinase II substrate motif;MAPKAPK1 kinase substrate motif;MDC1 BRCT domain binding motif;PAK2 kinase substrate motif;PKA kinase substrate motif;PKC epsilon kinase substrate motif;PKC kinase substrate motif;Plk1 PBD domain binding motif	0.999808	2.19e-95	210.39	163.35	761.375	-0.10031	270	8.89323	8.12041	7.96142	7.84609	7.78986	7.86773	7.79791	7.25568	7.96799	8.06465	7.80145	P35817	270	P35817	Bromodomain-containing factor 1	BDF1	PAKDAPPVIAKGRRSSAQEDAPIVIRRAQTH
0.0146232	0.0525006	-0.0462958	-0.031156	0.0324713	0.132907	0.196698	0.120785	0.150858	0.328704	S	3	b-Adrenergic Receptor kinase substrate motif;Casein kinase I substrate motif;Casein kinase II substrate motif;G protein-coupled receptor kinase 1 substrate motif;GSK3 kinase substrate motif;Pyruvate dehydrogenase kinase substrate motif	0.999937	1.01e-34	204.21	178.03	716.943	0.163	429	8.44847	7.74858	7.42096	7.47287	7.11521	7.50592	7.2386	6.80153	7.48606	7.64354	7.40389	P35817	429	P35817	Bromodomain-containing factor 1	BDF1	FNSKWADRPNLDDYDSDEDSRTQGDYDDYES
0.316708	0.0664086	0.23141	0.442671	0.203057	0.294139	0.462175	0.420611	0.19674	0.434875	S	3	Casein kinase I substrate motif;Casein kinase II substrate motif;Pyruvate dehydrogenase kinase substrate motif	1	4.63e-36	133.29	128.17	1137.51	0.49468	49	9.04183	8.15564	8.191	8.26335	7.78398	8.13309	8.02371	7.69719	7.93952	7.95124	7.95882	P46678	49	P46678	Transcription factor TFIIIB component B''	BDP1	PQLFIPESKEIEEDNSDNDKGVDENETAIVE
-0.378519	-0.412694	-0.185919	-0.238637	-0.287363	-0.204779	-0.158348	-0.173248	-0.28128	-0.176703	S	2	14-3-3 domain binding motif;Calmodulin-dependent protein kinase II substrate motif;Casein kinase II substrate motif;MAPKAPK1 kinase substrate motif;p70 Ribosomal S6 kinase substrate motif;Phosphorylase kinase substrate motif;PKA kinase substrate motif;PKC kinase substrate motif	0.999996	6.65e-71	194.77	194.77	707.818	0.4706	178	8.35133	7.58323	7.48704	7.24475	7.43925	7.50875	7.39131	6.92183	7.02015	7.27582	7.20175	P46678	178	P46678	Transcription factor TFIIIB component B''	BDP1	LSTISNKLPKKIRLGSITENDMNLKTFKRHR
-0.789271	-0.774666	-0.519089	-0.611783	-0.722763	-0.634798	-0.61808	-0.639054	-0.701133	-0.362429	S	2	14-3-3 domain binding motif;Calmodulin-dependent protein kinase II substrate motif;Casein kinase I substrate motif;Casein kinase II substrate motif;PAK2 kinase substrate motif;PKA kinase substrate motif;PKC epsilon kinase substrate motif;PKC kinase substrate motif	0.996963	1.67e-13	134.57	112.83	499.755	-0.008437	164	8.10106	7.30606	7.17327	6.78554	7.15177	7.13472	7.12814	6.33698	7.18749	7.29006	6.82176	P46678	164	P46678	Transcription factor TFIIIB component B''	BDP1	FLDSSSNSNGTARRLSTISNKLPKKIRLGSI
-0.146931	-0.315952	-0.218824	0.158768	1.76509	2.22387	1.80178	1.42339	0.681047	0.699327	S	3	14-3-3 domain binding motif;Calmodulin-dependent protein kinase II substrate motif;G protein-coupled receptor kinase 1 substrate motif;GSK3 kinase substrate motif;MAPKAPK1 kinase substrate motif;PKA kinase substrate motif;PKC kinase substrate motif	0.998922	2.17e-34	187.73	119.54	641.302	0.69762	21	8.04434	6.33266	6.71859	6.39009	6.72447	7.44444	7.33224	7.00458	7.26012	7.06934	6.79646	P29366	21	P29366	Bud emergence protein 1	BEM1	KLSKRDSNGSKGRITSADISTPSHDNGSVIK
0.0690254	-0.354714	-1.31191	-0.72546	-0.481819	-0.655474	-0.271899	-0.0217003	-0.40143	-0.134515	S	2	AMP-activated protein kinase substrate motif;Calmodulin-dependent protein kinase II substrate motif;Casein kinase I substrate motif;Casein kinase II substrate motif;Chk1 kinase substrate motif;PKA kinase substrate motif;PKC kinase substrate motif	1	8.31e-12	163.41	115.73	647.788	-0.8507	458	8.71369	7.89356	7.67495	7.52609	7.42766	7.85015	7.71137	7.22024	7.78425	7.93878	7.65072	P29366	458	P29366	Bud emergence protein 1	BEM1	DNTLTGEDLKLNKKLSDLSLSGSKQAPAQST
-0.205018	-0.185102	-0.188289	0.0319523	-0.0472692	0.097904	0.140511	0.206922	0.349145	0.280915	S	2	Casein kinase II substrate motif;G protein-coupled receptor kinase 1 substrate motif;GSK3 kinase substrate motif	0.999842	8.31e-12	163.41	117.18	647.788	-0.26709	461	8.56921	7.7202	7.44232	7.48071	7.25324	7.68339	7.49025	6.99483	7.65736	7.8337	7.60036	P29366	461	P29366	Bud emergence protein 1	BEM1	LTGEDLKLNKKLSDLSLSGSKQAPAQSTSGL
-0.557581	-0.564988	-0.525099	-0.170524	-0.349437	-0.774236	-0.671263	-0.772481	-1.1072	-1.10901	S	3	Aurora-A kinase substrate motif;G protein-coupled receptor kinase 1 substrate motif;GSK3 kinase substrate motif;PKA kinase substrate motif;PKC kinase substrate motif	0.999929	0.00245534	77.221	56.9	727.658	-0.61389	1768	7.64095	7.11853	6.78306	6.82105	6.19075	6.74334	6.44282	NaN	6.21018	6.34838	6.62356	P39960	1768	P39960	GTPase-activating protein BEM2/IPL2	BEM2	NSAALHQAVPKKNRKSVIISGTHSDNDHSYN
0.238757	0.273969	0.301114	-0.606646	-1.02194	-1.22892	-1.1333	-0.779039	-0.320117	-0.277784	S	2	Cdc2 kinase substrate motif;CDK kinase substrate motif;CDK kinase substrate motif_minimal;CDK kinase substrate motif_minimal_pS;CDK1,2,4,6 kinase substrate motif;ERK1,2 kinase substrate motif;Growth associated histone HI kinase substrate motif;GSK-3, ERK1, ERK2, CDK5 substrate motif;pSPxK/R;WW domain binding motif	1	0.00144889	111.17	111.17	490.762	0.11577	222	7.58281	6.92325	6.73832	6.15057	6.46716	6.60116	6.38925	5.9078	6.62286	6.7585	6.46001	P32873	222	P32873	GTPase-activating protein BEM3	BEM3	PAASVTYTTSRITIKSPNKGSKSPLQERLRS
-0.157297	-0.203062	-0.107493	-0.303334	-0.200352	-0.067803	-0.1397	-0.0399742	-0.316072	-0.294203	S	2	Casein kinase II substrate motif;MDC1 BRCT domain binding motif;Plk1 PBD domain binding motif	0.999731	5.68e-43	191.09	191.09	1334.58	-0.27486	341	7.73235	7.22277	6.97324	NaN	6.71251	NaN	7.03539	NaN	6.78916	6.75804	NaN	P32873	341	P32873	GTPase-activating protein BEM3	BEM3	ASKEKLDDFTQLLDSSFGEEDLVNTDSKDPL
0.831198	0.950565	0.627354	0.510624	-0.346766	-0.510769	-0.363032	0.0740959	0.502466	0.563099	S	3	14-3-3 domain binding motif;Calmodulin-dependent protein kinase II substrate motif;CDK kinase substrate motif_minimal;CDK kinase substrate motif_minimal_pS;ERK1,2 kinase substrate motif;G protein-coupled receptor kinase 1 substrate motif;Growth associated histone HI kinase substrate motif;GSK-3, ERK1, ERK2, CDK5 substrate motif;PKA kinase substrate motif;PKC kinase substrate motif;WW domain bindi…	1	2.42e-18	134.75	57.859	387.856	-0.63343	237	6.75803	5.24321	5.78688	5.10469	5.69105	5.69918	5.25993	5.10707	5.92938	6.17199	6.07078	P32873	237	P32873	GTPase-activating protein BEM3	BEM3	SPNKGSKSPLQERLRSPQNPNRMTAVINNHL
1.05929	1.25544	1.2329	0.982408	0.73059	0.477102	0.363506	0.27652	-0.00500258	0.227583	T	2	Cdc2 kinase substrate motif;CDK kinase substrate motif_minimal;CDK kinase substrate motif_minimal_pT;CDK1,2,4,6 kinase substrate motif;CDK5 kinase substrate motif_1;Growth associated histone HI kinase substrate motif;GSK-3, ERK1, ERK2, CDK5 substrate motif;PKA kinase substrate motif;PKC kinase substrate motif;pTPxK/R;WW domain binding motif	1	8.55e-21	186.68	124.78	674.86	0.6225	336	7.8363	7.1564	6.91164	NaN	7.00766	6.81595	6.94634	5.97386	6.94296	7.03463	NaN	P38934	336	P38934	Nuclear segregation protein BFR1	BFR1	TKPARKVVADDLVLVTPKKDDFVNVAPSKSK
-0.354739	-0.471921	-0.492729	-0.477373	-0.816926	-1.45637	-1.6019	-1.84245	-1.75344	-1.92932	S	3	Casein kinase I substrate motif	1	2.1e-137	295.35	54.598	753.974	-1.3871	30	8.35493	7.6075	7.58395	7.49919	7.43128	7.47045	7.34832	6.56812	6.88346	7.02065	7.18546	Q06631	30	Q06631	Protein BFR2	BFR2	KPVNKDFDIEDEENASLFQHNEKNGESDLSD
-0.204535	-0.287659	-0.230374	-0.214632	-0.266712	-0.2264	-0.191261	-0.31628	-0.342926	-0.235523	S	2		1	5.18e-180	325.06	291.33	964.376	0.079761	379	9.43056	8.60096	8.4342	8.39192	8.1117	8.5187	8.35309	7.82558	8.47065	8.64894	8.45434	Q06631	379	Q06631	Protein BFR2	BFR2	LISPVVKDSVDDNENSDDGLDIPKNYDPRRK
-0.520857	-0.584756	-0.558742	-0.718502	-0.740853	-0.695332	-0.676946	-0.550187	-0.781351	-0.57808	S	2	b-Adrenergic Receptor kinase substrate motif;Casein kinase I substrate motif;Casein kinase II substrate motif;PKA kinase substrate motif	1	5.57e-41	209.16	155.16	1124.42	0.35586	41	8.01187	7.23952	7.0967	7.23261	6.60386	7.09367	6.85801	6.69509	7.02169	7.08386	6.663	Q06631	41	Q06631	Protein BFR2	BFR2	EENASLFQHNEKNGESDLSDYGNSNTEETKK
-0.594429	-0.798088	-0.70178	-0.683949	-0.681488	-0.709183	-0.667105	-0.53016	-0.717705	-0.616616	S	2		1	5.57e-41	209.16	209.16	1124.42	0.083164	44	7.9596	7.23952	6.92229	7.12271	6.60386	7.03193	6.81883	6.54633	7.02169	7.08386	6.663	Q06631	44	Q06631	Protein BFR2	BFR2	ASLFQHNEKNGESDLSDYGNSNTEETKKAHY
-0.482	-0.433744	-0.411483	-0.546213	-0.285999	-0.723011	-0.393675	-0.273586	-0.414093	-0.112818	S	2	Casein kinase I substrate motif;Casein kinase II substrate motif;G protein-coupled receptor kinase 1 substrate motif	0.99998	8.31e-15	134.32	130.25	1462.55	-0.54782	95	7.80924	7.20537	7.18444	7.24849	NaN	6.95729	6.27914	NaN	6.42136	NaN	6.25297	Q06631	95	Q06631	Protein BFR2	BFR2	YTGVKGSRQALYEEVSENEDEEEEEEEEEEK
-0.00714854	0.00236543	-0.0525825	-0.264912	-0.437064	-0.816414	-0.922793	-1.03055	-1.09245	-1.10701	S	3	Casein kinase I substrate motif	0.999993	0.000277531	124.35	67.136	597.98	-0.040496	10	7.32807	6.98808	6.42511	6.07577	6.16643	6.29358	6.49058	NaN	NaN	6.07041	NaN	Q06631	10	Q06631	Protein BFR2	BFR2	______MEKSLADQISDIAIKPVNKDFDIED
0.598805	0.708643	0.53786	0.482432	0.514139	0.472448	0.438711	0.571612	0.516033	0.099765	S	2	Casein kinase II substrate motif;CDK kinase substrate motif_minimal;CDK kinase substrate motif_minimal_pS;ERK1,2 kinase substrate motif;GSK-3, ERK1, ERK2, CDK5 substrate motif;Pyruvate dehydrogenase kinase substrate motif;WW domain binding motif	1	0.000216017	124.68	112.44	736.81	1.2256	110	7.95037	NaN	6.75705	6.91262	NaN	6.96685	NaN	6.83115	7.13697	7.52214	7.08916	P11709	110	P11709	Nuclear fusion protein BIK1	BIK1	SIPKNRSIVRLTNQFSPMDDPKSPTPMRSFR
0.377612	0.723162	0.2916	0.33474	0.139312	-0.467088	-0.0843076	-1.58853	-1.72488	-1.81278	S	3	Casein kinase I substrate motif;Casein kinase II substrate motif;CDK kinase substrate motif_minimal;CDK kinase substrate motif_minimal_pS;ERK1,2 kinase substrate motif;Growth associated histone HI kinase substrate motif;GSK-3, ERK1, ERK2, CDK5 substrate motif;WW domain binding motif	0.994258	9.45e-06	128.06	72.446	741.307	0.058001	117	7.99411	7.36248	7.21476	6.89713	NaN	6.83063	NaN	6.76846	6.74898	7.45972	6.62875	P11709	117	P11709	Nuclear fusion protein BIK1	BIK1	IVRLTNQFSPMDDPKSPTPMRSFRITSRHSG
0.116958	0.00972926	0.0411476	-0.445017	-0.994921	-1.2841	-1.45691	-1.39861	-1.3654	-1.12822	S	2	G protein-coupled receptor kinase 1 substrate motif;MAPKAPK2 kinase substrate motif;MDC1 BRCT domain binding motif;PKA kinase substrate motif;PKC kinase substrate motif;Plk1 PBD domain binding motif	0.997542	6.37e-05	121.13	115.38	770.312	-0.12927	167	7.67013	7.19036	6.73695	6.62046	6.44968	6.72809	6.3857	NaN	6.87268	6.32364	6.17513	P11709	167	P11709	Nuclear fusion protein BIK1	BIK1	YDNREDRMEVDSILSSDRKANHNTTSDWKPD
0.458744	0.381122	0.278008	-0.0908253	-0.701304	-1.46531	-1.70896	-1.97968	-2.18102	-2.16923	S	2	Casein kinase I substrate motif	1	4.74e-18	176.05	170.66	598.785	0.46114	95	7.62677	7.26155	7.08775	6.84091	NaN	6.19268	NaN	NaN	6.14613	6.29003	NaN	P11709	95	P11709	Nuclear fusion protein BIK1	BIK1	ASISQTSRRTTMEPLSIPKNRSIVRLTNQFS
0.458744	0.381122	0.278008	-0.0908253	-0.701304	-1.46531	-1.70896	-1.97968	-2.18102	-2.16923	T	2	Aurora-A kinase substrate motif;Calmodulin-dependent protein kinase II substrate motif;MAPKAPK2 kinase substrate motif;PAK2 kinase substrate motif;PKA kinase substrate motif;PKC kinase substrate motif	0.998016	1.15e-05	143.83	80.411	716.819	0.67607	90	7.50286	7.03326	6.9635	6.84091	NaN	6.19268	NaN	NaN	6.14613	6.29003	NaN	P11709	90	P11709	Nuclear fusion protein BIK1	BIK1	SLIEKASISQTSRRTTMEPLSIPKNRSIVRL
-0.134905	-0.193192	-0.234876	-0.170007	0.0366231	-0.213018	0.0998472	0.280659	0.276942	0.507888	S	2	Casein kinase II substrate motif;G protein-coupled receptor kinase 1 substrate motif;Pyruvate dehydrogenase kinase substrate motif	0.999261	1.04e-17	181.54	181.54	912.39	0.20432	508	7.31725	6.41631	6.56058	NaN	NaN	NaN	6.29003	NaN	6.4507	6.7803	6.56989	P47134	508	P47134	Protein BIR1	BIR1	DTKGASSKHEKFSVNSEEDLNFSEVKLTGRD
-0.293489	-0.415133	-0.511167	-0.571227	-0.593166	-0.853167	-1.05894	-1.19182	-1.15189	-1.11983	S	2	Casein kinase I substrate motif;Casein kinase II substrate motif;PKA kinase substrate motif;PKC kinase substrate motif	1	0.000243098	118.87	90.697	576.236	0.2143	765	7.48068	6.51755	6.56884	6.18775	6.06859	6.80116	6.69651	NaN	6.36903	6.77251	5.98976	P47134	765	P47134	Protein BIR1	BIR1	ASQENKSRKLFDEEFSGKELDIPIDSSTVEI
-0.379699	-0.432075	-0.347473	-0.496094	-0.374632	-0.504166	-0.349773	-0.141848	-0.167382	-0.490664	S	2	AMP-activated protein kinase substrate motif;Calmodulin-dependent protein kinase II substrate motif;Chk1 kinase substrate motif;MAPKAPK2 kinase substrate motif;PKA kinase substrate motif;PKC kinase substrate motif	0.997318	5.79e-08	130.77	130.77	725.833	0.041856	139	7.41322	6.78585	NaN	NaN	6.43748	6.3429	6.80208	NaN	6.40557	6.40759	6.5324	P47041	139	P47041	Target of rapamycin complex 2 subunit BIT61	BIT61	SVDTVECSNNLSKKLSSDAISITQKSLHSTP
-0.379699	-0.432075	-0.347473	-0.496094	-0.374632	-0.504166	-0.349773	-0.141848	-0.167382	-0.490664	S	2	Casein kinase I substrate motif;Casein kinase II substrate motif;MAPKAPK2 kinase substrate motif	0.995512	5.79e-08	130.77	88.385	725.833	-0.33148	144	7.41322	6.78585	NaN	NaN	6.43748	6.3429	6.80208	NaN	6.40557	6.40759	6.5324	P47041	144	P47041	Target of rapamycin complex 2 subunit BIT61	BIT61	ECSNNLSKKLSSDAISITQKSLHSTPSGRYM
0.166149	0.054331	0.0432944	-0.234336	0.0156906	-0.196255	-0.256229	-0.518141	-0.610779	-0.448995	S	2	Cdc2 kinase substrate motif;CDK kinase substrate motif;CDK kinase substrate motif_minimal;CDK kinase substrate motif_minimal_pS;CDK1,2,4,6 kinase substrate motif;ERK1,2 kinase substrate motif;G protein-coupled receptor kinase 1 substrate motif;Growth associated histone HI kinase substrate motif;GSK-3, ERK1, ERK2, CDK5 substrate motif;pSPxK/R;WW domain binding motif	0.999999	4.77e-09	123.76	117.08	705.325	0.094948	29	7.84	7.04454	7.03109	6.64203	6.44895	6.92791	6.73601	6.35319	6.77872	7.13631	6.63325	P43583	29	P43583	Proteasome activator BLM10	BLM10	PITNKTLSQLKRFERSPGRPSSSQGEIKRKK
-0.289026	-0.130014	-0.25957	-0.0717664	-0.159139	-0.348255	-0.517431	-0.719398	-0.956301	-1.11476	S	2	Casein kinase I substrate motif;CDK kinase substrate motif_minimal;CDK kinase substrate motif_minimal_pS;ERK1,2 kinase substrate motif;Growth associated histone HI kinase substrate motif;GSK-3, ERK1, ERK2, CDK5 substrate motif;WW domain binding motif	1	0.000494249	110.97	30.172	1048.42	-5.9273	11	7.94149	7.09089	7.09833	6.81108	6.54048	7.0331	6.82344	6.43505	7.10656	7.19201	6.60926	P43583	11	P43583	Proteasome activator BLM10	BLM10	_____MTANNDDDIKSPIPITNKTLSQLKRF
-0.291805	-0.458109	-0.382796	-0.389586	-0.132326	-0.20077	-0.406525	-0.1377	0.118516	-0.17564	Y	2	Src kinase substrate motif	1	5.7e-08	53.967	39.878	806.855	-0.28194	48	7.41407	NaN	6.61002	NaN	6.68656	6.24588	6.47047	5.93388	6.76793	6.74646	NaN	P43583	48	P43583	Proteasome activator BLM10	BLM10	PSSSQGEIKRKKSRLYAADGRPHSPLRARSA
-0.981457	-0.860997	-0.989488	-0.872777	-0.90583	-0.912554	-0.828245	-0.852041	-0.853355	-1.17179	S	2	b-Adrenergic Receptor kinase substrate motif;Casein kinase II substrate motif;MAPKAPK2 kinase substrate motif;PKA kinase substrate motif;PKC kinase substrate motif	1	1.76e-173	320.92	302.96	963.352	0.24212	578	9.05196	8.25633	8.11391	8.17126	7.22768	8.21762	7.8443	7.4866	8.11391	8.08732	8.12568	Q08965	578	Q08965	Ribosome biogenesis protein BMS1	BMS1	CIRRWRGEDDDSKDESDIEEDVDDDFFRKKD
0.658899	0.633375	0.516632	0.654791	0.833892	0.770116	0.714057	0.703287	0.864441	0.964426	S	3	BARD1 BRCT domain binding motif;Casein kinase II substrate motif;DNA dependent Protein kinase substrate motif;G protein-coupled receptor kinase 1 substrate motif	0.999447	6.5e-23	113.35	100.41	1363.24	0.82408	478	8.08325	7.30112	7.28807	6.81261	7.06055	7.31078	6.88813	6.82923	7.02342	7.10931	6.73016	Q08965	478	Q08965	Ribosome biogenesis protein BMS1	BMS1	GKPVQEEDADIDNLPSDEEPYTNDDDVQDSE
1.09179	1.21748	1.28018	1.334	1.27864	1.27349	1.15572	1.32702	1.30605	1.39582	S	2	14-3-3 domain binding motif;Calmodulin-dependent protein kinase II substrate motif;Casein kinase I substrate motif;CDK kinase substrate motif_minimal;CDK kinase substrate motif_minimal_pS;ERK1,2 kinase substrate motif;G protein-coupled receptor kinase 1 substrate motif;GSK-3, ERK1, ERK2, CDK5 substrate motif;PKA kinase substrate motif;PKC kinase substrate motif;WW domain binding motif	1	2.12e-25	199.31	179.5	649.823	0.17444	9	8.19582	7.37954	7.26642	6.84548	7.04964	7.33498	7.14888	6.53221	7.35453	7.39153	6.99747	Q04066	9	Q04066	Probable kynurenine formamidase	BNA7	_______MSNTVRAISPDITLFNKTLTFQEI
0.32557	0.319978	0.136926	0.268477	0.194998	-0.0706894	-0.138703	0.0449326	0.076911	-0.156275	S	2	Casein kinase I substrate motif;Casein kinase II substrate motif;Cdc2 kinase substrate motif;CDK kinase substrate motif;CDK kinase substrate motif_minimal;CDK kinase substrate motif_minimal_pS;CDK1,2,4,6 kinase substrate motif;DNA dependent Protein kinase substrate motif;ERK1,2 kinase substrate motif;G protein-coupled receptor kinase 1 substrate motif;GSK-3, ERK1, ERK2, CDK5 substrate motif;pSPxK…	0.992703	2.56e-18	187.78	144.3	771.331	-0.0022716	1889	7.58651	6.96554	6.85488	6.69185	6.77529	6.62756	6.12087	NaN	6.52948	NaN	6.37471	P41832	1889	P41832	Protein BNI1	BNI1	PLATRGVMNTSEDLPSPSKTSALEDQEEISD
0.0341253	-0.0459029	0.00462758	-0.46409	-0.117051	-0.0380768	0.197515	0.145122	0.230142	0.0219991	S	3	Casein kinase II substrate motif	0.998913	2.54e-34	136.3	78.752	1279.86	-0.24946	133	8.66997	7.84044	7.97286	8.02317	7.53309	7.80676	7.37302	7.12668	7.28181	7.32178	7.37478	P53858	133	P53858	Protein BNI4	BNI4	SSIIEEEEEAEEQNNSINYHEDITGSRLSVR
1.59453	1.88877	1.51075	1.19169	0.894542	1.18477	0.668517	1.08324	1.01354	1.06227	S	2	Casein kinase I substrate motif;CDK kinase substrate motif_minimal;CDK kinase substrate motif_minimal_pS;DNA dependent Protein kinase substrate motif;ERK1,2 kinase substrate motif;G protein-coupled receptor kinase 1 substrate motif;GSK3 kinase substrate motif;GSK-3, ERK1, ERK2, CDK5 substrate motif;WW domain binding motif	1	3.84e-183	303.96	204.7	1030.92	0.4145	476	8.21213	7.3437	7.55483	7.24269	7.08354	7.31817	7.0054	6.74888	6.94492	7.2163	7.1345	P53858	476	P53858	Protein BNI4	BNI4	LPTKDNFLSLDYEAPSPAFSKHDTGEVLFPK
0.513272	0.404579	0.45667	0.209444	0.0392204	-0.610443	-1.12486	-1.20365	-1.53621	-1.83937	S	2	Casein kinase II substrate motif;DNA dependent Protein kinase substrate motif	0.988895	7.48e-64	208.19	146.83	1386.14	-0.041483	91	8.51274	7.93408	7.81164	7.79279	7.53181	7.52952	7.17987	6.98622	6.88776	NaN	7.09479	P53858	91	P53858	Protein BNI4	BNI4	ARDSEVQTVNMTTSPSLSALADILNERSKYA
-0.26083	-0.376229	-0.225503	-0.165399	-0.112813	-0.186548	-0.124181	-0.222922	-0.0929353	-0.0340016	S	2	14-3-3 domain binding motif;Calmodulin-dependent protein kinase II alpha substrate motif;Calmodulin-dependent protein kinase II substrate motif;Calmodulin-dependent protein kinase IV substrate motif;Casein kinase II substrate motif;G protein-coupled receptor kinase 1 substrate motif;MAPKAPK2 kinase substrate motif;PKA kinase substrate motif;PKC epsilon kinase substrate motif;PKC kinase substrate …	0.999785	2.58e-06	145.71	145.71	989.409	-0.011452	578	8.24768	7.44691	7.4807	7.32333	NaN	7.47745	6.91971	6.63138	7.34484	7.3044	7.1038	P53858	578	P53858	Protein BNI4	BNI4	KNGRFEYSDNFSREHSYEGTTNEDFLDIKDD
0.0562	0.0422051	0.0669342	0.00716277	0.0406636	0.0494237	0.135362	0.0363592	-0.0306148	0.00840489	S	2	BARD1 BRCT domain binding motif;Casein kinase II substrate motif	1	1.42e-05	135.23	85.619	754.305	-0.16607	618	8.49658	7.75771	7.62669	7.30339	7.31643	7.53677	7.35191	6.83158	7.54622	7.70986	7.36579	P53858	618	P53858	Protein BNI4	BNI4	FLESIEQKFDQLVMASDEEKTEVERDVPKPR
-0.266467	-0.61702	-0.517438	0.289004	0.418465	-0.132542	-0.649825	-0.829862	-1.01918	-1.23549	S	2	G protein-coupled receptor kinase 1 substrate motif;GSK3 kinase substrate motif	0.999866	8.81e-05	110.55	110.55	662.718	0.28969	570	7.28977	6.47091	6.43669	6.59587	NaN	6.78259	5.99995	NaN	6.22471	6.047	NaN	P53858	570	P53858	Protein BNI4	BNI4	KSPASSILKNGRFEYSDNFSREHSYEGTTNE
-0.328765	-0.361626	-0.337999	-0.330908	-0.384676	-0.314481	-0.35328	-0.344097	-0.429871	-0.7615	S	2	Casein kinase I substrate motif;Casein kinase II substrate motif;G protein-coupled receptor kinase 1 substrate motif;GSK3 kinase substrate motif;MAPKAPK2 kinase substrate motif	1	8.14e-11	158.42	110.55	662.718	0.28969	574	8.51059	7.74482	7.66099	7.64131	7.09272	7.65364	7.27087	6.90745	7.57361	7.48206	7.42977	P53858	574	P53858	Protein BNI4	BNI4	SSILKNGRFEYSDNFSREHSYEGTTNEDFLD
-0.0262723	0.00792549	-0.012414	0.0770142	0.48139	0.63578	0.836705	1.22288	1.30507	1.18166	S	3	b-Adrenergic Receptor kinase substrate motif;Casein kinase I substrate motif;Casein kinase II substrate motif	1	4.73e-24	183.07	123.61	644.943	0.10954	500	8.53472	7.58803	7.45013	7.55853	7.15223	7.54295	7.55183	6.9352	7.63225	7.75135	7.67023	P53858	500	P53858	Protein BNI4	BNI4	GEVLFPKFLDNHEVDSIVSLERTRSTKSNKR
0.258303	0.0954055	0.037881	0.0614526	0.139277	0.215626	0.531941	0.42045	0.696449	0.400581	S	3	Casein kinase II substrate motif;G protein-coupled receptor kinase 1 substrate motif	1	4.73e-24	183.07	123.61	644.943	0.10954	503	8.63377	7.72257	7.59855	7.55853	7.36732	7.64284	7.66328	7.02837	7.75412	7.8358	7.71924	P53858	503	P53858	Protein BNI4	BNI4	LFPKFLDNHEVDSIVSLERTRSTKSNKRSSM
0.126726	0.180737	0.0674715	-0.270837	0.0718455	-0.0470936	0.20652	0.165863	0.307617	0.231478	S	2	b-Adrenergic Receptor kinase substrate motif;Casein kinase I substrate motif;Cdc2 kinase substrate motif;CDK kinase substrate motif;CDK kinase substrate motif_minimal;CDK kinase substrate motif_minimal_pS;CDK1,2,4,6 kinase substrate motif;ERK1,2 kinase substrate motif;G protein-coupled receptor kinase 1 substrate motif;GSK3 kinase substrate motif;GSK-3, ERK1, ERK2, CDK5 substrate motif;pSPxK/R;WW…	0.999997	1.29e-34	207.76	207.76	925.391	-0.080322	809	7.69556	7.16355	6.91276	NaN	6.75594	NaN	NaN	NaN	6.96515	6.96901	6.41741	P53858	809	P53858	Protein BNI4	BNI4	APRMNTSFIDSMTPDSPVKSDLTSLGEVYVN
0.891838	0.7494	0.665798	0.775278	0.90292	0.613115	0.720773	0.880706	1.01703	0.75631	S	3	PKA kinase substrate motif;PKC kinase substrate motif	0.994247	1.14e-05	128.38	92.474	774.02	0.18972	788	8.17082	7.37422	7.23116	7.20314	7.01106	7.22222	6.98292	6.75485	7.19794	7.26557	7.17831	P53858	788	P53858	Protein BNI4	BNI4	NAYLPEFEPNRPVSMSFKGLKAPRMNTSFID
-0.479991	-0.369329	-0.423825	-0.488343	-0.405238	-0.585676	-0.474743	-0.44618	-0.47618	-0.513238	S	2	Casein kinase I substrate motif;Casein kinase II substrate motif;MAPKAPK2 kinase substrate motif	0.984754	5.83e-08	134.47	119.41	1124	-0.43545	817	7.95926	7.47787	7.07693	7.02559	NaN	NaN	6.87736	6.86301	6.93897	6.90495	6.83819	P53858	817	P53858	Protein BNI4	BNI4	IDSMTPDSPVKSDLTSLGEVYVNSNNDQGVR
-0.279584	-0.490539	-0.430631	-0.0474762	-0.028063	-0.38537	-0.883405	-1.49457	-2.425	-2.22205	S	2	Akt kinase substrate motif;Casein kinase I substrate motif;Casein kinase II substrate motif;PKA kinase substrate motif;PKC kinase substrate motif	0.999996	5.55e-140	265.27	265.27	800.826	0.31208	346	8.50821	7.71044	7.66543	7.66892	7.45865	7.72682	7.48224	6.8778	7.24608	7.18001	7.40228	P53858	346	P53858	Protein BNI4	BNI4	QTSLKTPEKLKKKSHSSSSIFNSFLKGKIET
-0.627626	-0.440718	-0.592218	-0.479589	-0.712655	-1.45697	-2.09194	-2.49944	-2.47139	-3.01052	S	2	Casein kinase I substrate motif;G protein-coupled receptor kinase 1 substrate motif;GSK3 kinase substrate motif;MDC1 BRCT domain binding motif;Plk1 PBD domain binding motif	0.998973	3.62e-87	265.27	231.06	800.826	-0.050935	349	8.0769	7.36067	NaN	7.07994	7.16628	7.16894	7.32769	6.67042	NaN	6.88495	7.32972	P53858	349	P53858	Protein BNI4	BNI4	LKTPEKLKKKSHSSSSIFNSFLKGKIETSDS
-0.387648	-0.476052	-0.454064	-0.00179711	-0.532415	0.0829421	0.619511	-0.0331581	-0.196249	-0.581019	S	2	14-3-3 domain binding motif;Calmodulin-dependent protein kinase II substrate motif;Casein kinase I substrate motif;Casein kinase II substrate motif;PKA kinase substrate motif;PKC kinase substrate motif	0.994458	4.12e-06	146.15	101.53	822.353	1.4222	278	7.83799	6.54739	6.7037	6.51634	6.6832	7.37324	6.86097	6.58235	6.87006	6.84834	6.47828	P53858	278	P53858	Protein BNI4	BNI4	AEARKYTDSSAQRTTSAGSVLEDTSMHKKKK
-0.254825	-0.484048	-0.422519	0.052064	0.987536	1.12274	0.606359	0.0540806	-0.557381	-0.468396	S	2	Casein kinase II substrate motif	0.999999	4.12e-06	146.15	122.44	862.336	0.14104	281	8.11153	6.89805	6.95993	6.87028	6.88261	7.45706	7.31182	6.7357	7.00647	7.32457	7.05488	P53858	281	P53858	Protein BNI4	BNI4	RKYTDSSAQRTTSAGSVLEDTSMHKKKKSIF
-0.37632	-0.166433	0.170659	1.28377	1.07388	-0.0574274	-0.624356	-0.696234	-1.19582	-1.35406	S	3	MDC1 BRCT domain binding motif;Plk1 PBD domain binding motif	0.882603	1.32e-09	113.86	83.213	889.396	-0.56871	251	8.08465	7.00505	NaN	7.33494	7.53373	7.68011	NaN	6.70842	6.41843	NaN	NaN	P53890	251	P53890	Bud neck protein 5	BNI5	QTIVVGGDNEYNHESSRLADQTPHDDNSENC
-0.794852	-0.851133	-1.05636	-0.723443	-1.08407	-1.0122	-0.804771	-0.859923	-0.823634	-0.952099	S	3		0.999487	7.16e-44	149.41	149.41	939.762	-0.1844	129	7.71237	6.63228	7.08415	7.17415	7.10476	6.58312	6.56229	NaN	NaN	NaN	NaN	P53890	129	P53890	Bud neck protein 5	BNI5	EQITHTAIAIGDSYNSFVANSAGNEKAKDSC
0.00933177	-0.180605	-0.0413308	-0.0477763	-0.035418	-0.063409	-0.118142	-0.0196485	-0.0884265	0.280784	S	4	Casein kinase I substrate motif;Casein kinase II substrate motif	1	2.85e-88	225.08	43.241	861.613	0.6328	179	8.83974	8.01678	7.84967	8.03519	7.48127	8.00898	7.6213	7.33157	7.8894	7.89514	7.75272	P53890	179	P53890	Bud neck protein 5	BNI5	VEIIENNDDEWEDEKSDVEEGRVDKGTEENS
-0.758217	-0.729012	-0.697941	-0.523368	-0.14695	-0.440825	-0.468541	-0.606984	-0.711603	-0.708617	S	2	Casein kinase I substrate motif;Casein kinase II substrate motif;G protein-coupled receptor kinase 1 substrate motif;GSK3 kinase substrate motif	0.999998	6.34e-12	162.46	150.22	725.293	-0.050299	194	8.01111	7.0323	6.95924	6.98175	6.91229	7.20273	6.95978	6.37133	7.07449	7.2306	6.9374	P53890	194	P53890	Bud neck protein 5	BNI5	SDVEEGRVDKGTEENSEIESFKSPMPQNNTL
-0.388875	-0.252588	-0.209098	-0.0344652	-0.464946	-0.0111342	-0.272568	0.369467	0.117354	-0.198154	S	2	G protein-coupled receptor kinase 1 substrate motif;GSK3 kinase substrate motif;MAPKAPK2 kinase substrate motif	0.988564	1.77e-09	149.96	149.96	615.28	-0.25689	332	7.44273	6.62989	6.01737	6.37447	6.94892	6.23277	6.23477	5.96795	6.4628	6.35234	6.21566	P53890	332	P53890	Bud neck protein 5	BNI5	PTNPFRVISVSSNSNSRNGSRKSSLNKYDSP
0.493421	0.35186	0.390351	0.273591	0.524786	0.416285	0.685651	0.879099	0.935297	0.753522	S	3	AMP-activated protein kinase substrate motif;ATM kinase substrate motif;Calmodulin-dependent protein kinase II substrate motif;Casein kinase II substrate motif;Chk1 kinase substrate motif;DNA dependent Protein kinase substrate motif;PAK2 kinase substrate motif;Pim1 kinase substrate sequence;PKA kinase substrate motif;PKC kinase substrate motif	1	5.99e-16	118.01	67.184	1432.33	0.3616	13	8.88123	8.39259	8.20561	8.04434	6.86165	8.10054	NaN	6.91367	7.85109	7.34106	6.907	P53890	13	P53890	Bud neck protein 5	BNI5	___MGLDQDKIKKRLSQIEIDINQMNQMIDE
0.57856	-0.0260826	0.321783	0.168411	0.098122	-0.295512	-0.0965364	-0.138961	0.00935095	0.0602786	S	2	Casein kinase I substrate motif;Casein kinase II substrate motif;G protein-coupled receptor kinase 1 substrate motif	0.999159	3.14e-05	128.76	95.981	629.272	0.47278	270	7.32414	6.82303	6.46965	6.3479	6.50209	5.99794	6.37127	NaN	6.28693	NaN	5.90491	P53890	270	P53890	Bud neck protein 5	BNI5	DQTPHDDNSENCPNRSGGSTPLDSQTKIFIP
0.818628	0.761017	0.711105	0.519046	0.762426	-0.0215179	0.64966	0.752689	0.665266	0.284278	S	3	Casein kinase II substrate motif;G protein-coupled receptor kinase 1 substrate motif;Pyruvate dehydrogenase kinase substrate motif	0.931453	4.42e-75	247	126.68	1149.55	0.043573	97	7.88154	7.45142	7.0574	7.12616	NaN	6.61104	6.43786	6.48739	6.8214	NaN	6.81571	P53890	97	P53890	Bud neck protein 5	BNI5	KTAQVHIPTENEANKSTDDPSQLSVTQPFIA
0.421482	0.295087	0.132554	0.125304	0.224541	-0.0491665	-0.0899379	-0.0250662	-0.168811	-0.297497	S	3	b-Adrenergic Receptor kinase substrate motif	0.999853	3.52e-16	145.02	145.02	942.401	0.51286	70	7.97523	7.17357	7.28101	7.05461	7.06539	6.92861	7.04544	6.43388	6.94783	6.55195	6.4383	P53890	70	P53890	Bud neck protein 5	BNI5	KVAETALFSGNDGADSNPGDSAQVEEHKTAQ
1.47171	1.48721	1.52533	1.37033	1.19889	0.850974	0.862764	1.0342	1.26447	1.22103	S	2	b-Adrenergic Receptor kinase substrate motif;Calmodulin-dependent protein kinase II substrate motif;Casein kinase I substrate motif;Casein kinase II substrate motif;CDK kinase substrate motif_minimal;CDK kinase substrate motif_minimal_pS;Chk1 kinase substrate motif;ERK1,2 kinase substrate motif;G protein-coupled receptor kinase 1 substrate motif;GSK3 kinase substrate motif;GSK-3, ERK1, ERK2, CDK5…	0.999999	4.78e-89	234.99	197.46	1044.99	-0.49567	346	9.35305	8.21165	8.36386	8.26581	8.50678	7.4025	8.61047	8.02812	8.46494	8.40369	8.43164	P53890	346	P53890	Bud neck protein 5	BNI5	NSRNGSRKSSLNKYDSPVSSPITSASELGSI
1.68155	2.61269	2.43388	2.28462	2.67786	2.77016	2.64078	2.51407	1.89245	2.70789	S	2	Casein kinase I substrate motif;Casein kinase II substrate motif;CDK kinase substrate motif_minimal;CDK kinase substrate motif_minimal_pS;ERK1,2 kinase substrate motif;G protein-coupled receptor kinase 1 substrate motif;GSK3 kinase substrate motif;GSK-3, ERK1, ERK2, CDK5 substrate motif;MAPKAPK2 kinase substrate motif;MDC1 BRCT domain binding motif;Plk1 PBD domain binding motif;WW domain binding …	0.999898	4.78e-89	234.99	234.99	1084.97	0.38553	350	9.32236	7.63534	8.2999	8.39282	8.46198	8.33377	8.58691	8.00286	8.42614	7.98908	8.40548	P53890	350	P53890	Bud neck protein 5	BNI5	GSRKSSLNKYDSPVSSPITSASELGSIAKLE
1.69421	3.35672	2.81005	2.94246	3.507	3.38715	2.8925	3.64268	3.45759	3.29416	T	2	Casein kinase II substrate motif;CDK kinase substrate motif_minimal;CDK kinase substrate motif_minimal_pT;GSK-3, ERK1, ERK2, CDK5 substrate motif;WW domain binding motif	1	5.26e-127	235.26	235.26	1031.9	1.1136	257	8.45384	6.82004	7.63094	7.39669	7.45526	7.6193	7.52212	6.94255	7.49723	7.68082	7.26701	P53890	257	P53890	Bud neck protein 5	BNI5	GDNEYNHESSRLADQTPHDDNSENCPNRSGG
2.1297	2.95946	2.6366	2.69268	3.91623	4.53599	3.12669	3.38853	2.86677	2.15641	T	2	Calmodulin-dependent protein kinase II substrate motif;DNA dependent Protein kinase substrate motif;PAK2 kinase substrate motif;PKA kinase substrate motif;PKA, PKG kinase substrate motif;PKC kinase substrate motif;PKG kinase substrate motif	1	1.92e-167	153.24	100.02	484.229	0.25055	318	8.22796	NaN	NaN	NaN	7.35771	7.5645	7.81253	6.72337	7.22318	7.24219	6.71078	P53890	318	P53890	Bud neck protein 5	BNI5	GDGQKKMANFETRRPTNPFRVISVSSNSNSR
1.97288	1.7233	2.00739	1.31799	1.63226	1.67784	1.66917	1.6614	1.58547	1.60915	S	3	Casein kinase II substrate motif;CDK kinase substrate motif_minimal;CDK kinase substrate motif_minimal_pS;ERK1,2 kinase substrate motif;GSK-3, ERK1, ERK2, CDK5 substrate motif;WW domain binding motif	0.949155	0.000135258	96.391	89.011	824.728	0.87015	412	8.02457	7.21804	6.67318	7.26086	6.42057	6.97278	6.43635	6.48054	7.34674	6.89823	7.26578	P38041	412	P38041	Protein BOB1	BOI1	APKPPSYPSPVQPPQSPSFNNRYTNNNARFP
0.888902	0.942367	1.12001	0.632587	0.0151772	-0.123558	-0.350307	-0.273858	-0.32486	-0.394956	S	2	b-Adrenergic Receptor kinase substrate motif;Cdc2 kinase substrate motif;CDK kinase substrate motif;CDK kinase substrate motif_minimal;CDK kinase substrate motif_minimal_pS;CDK1,2,4,6 kinase substrate motif;ERK1,2 kinase substrate motif;G protein-coupled receptor kinase 1 substrate motif;GSK-3, ERK1, ERK2, CDK5 substrate motif;pSPxK/R;WW domain binding motif	1	1.27e-12	135.86	104.79	500.71	0.1568	393	8.08182	7.5087	7.29305	6.97816	6.96739	7.19626	6.86377	6.31302	6.96708	7.02584	6.70658	P38041	393	P38041	Protein BOB1	BOI1	MTEVPNLFADKDIFESPGRAPKPPSYPSPVQ
0.342724	-0.806323	-0.370881	-0.63397	1.07479	1.16339	1.37832	1.02783	1.13862	0.422594	S	3	14-3-3 domain binding motif;Calmodulin-dependent protein kinase II substrate motif;Casein kinase I substrate motif;Casein kinase II substrate motif;G protein-coupled receptor kinase 1 substrate motif;GSK3 kinase substrate motif;MAPKAPK2 kinase substrate motif;Phosphorylase kinase substrate motif;PKA kinase substrate motif;PKC epsilon kinase substrate motif;PKC kinase substrate motif	1	1.07e-06	141.58	108.97	423.872	0.09402	644	8.41901	7.8314	7.38139	7.39113	7.06889	7.52629	7.10332	6.59498	7.32118	7.60506	7.35734	P38041	644	P38041	Protein BOB1	BOI1	YSHARSQSYSHSRKHSLVTSPLKTSLSPINS
-0.390032	-0.265517	-0.402829	-1.06687	-1.5548	-1.59306	-1.6145	-1.18537	-0.927577	-0.745956	S	2	Casein kinase I substrate motif;Cdc2 kinase substrate motif;CDK kinase substrate motif;CDK kinase substrate motif_minimal;CDK kinase substrate motif_minimal_pS;CDK1,2,4,6 kinase substrate motif;ERK1,2 kinase substrate motif;G protein-coupled receptor kinase 1 substrate motif;Growth associated histone HI kinase substrate motif;GSK-3, ERK1, ERK2, CDK5 substrate motif;MAPKAPK2 kinase substrate motif…	0.976363	1.07e-06	135.6	130.47	635.304	0.014719	648	8.1427	7.66137	7.36171	7.04607	6.37125	7.23409	6.61736	6.08899	7.04419	7.1786	6.89794	P38041	648	P38041	Protein BOB1	BOI1	RSQSYSHSRKHSLVTSPLKTSLSPINSKSNI
0.367058	0.267131	0.395823	0.322596	0.246894	0.246846	0.257633	-0.568316	0.471174	0.870713	S	2	Casein kinase I substrate motif;Cdc2 kinase substrate motif;CDK kinase substrate motif;CDK kinase substrate motif_minimal;CDK kinase substrate motif_minimal_pS;CDK1,2,4,6 kinase substrate motif;ERK1,2 kinase substrate motif;G protein-coupled receptor kinase 1 substrate motif;GSK3 kinase substrate motif;GSK-3, ERK1, ERK2, CDK5 substrate motif;pSPxK/R;WW domain binding motif	1	3.1e-08	147.16	125.72	477.74	0.1519	540	7.65199	6.80214	6.19904	NaN	7.14724	NaN	NaN	NaN	7.01182	6.63858	6.91844	P38041	540	P38041	Protein BOB1	BOI1	SGSSFVDLFNRISMLSPVKSSFDEEETKQPS
1.04431	0.731244	0.783693	0.800341	0.416892	0.201141	0.488507	0.845912	-0.243557	0.892352	S	2	14-3-3 domain binding motif;Calmodulin-dependent protein kinase II alpha substrate motif;Calmodulin-dependent protein kinase II substrate motif;Calmodulin-dependent protein kinase IV substrate motif;Chk1 kinase substrate motif;MDC1 BRCT domain binding motif;Phosphorylase kinase substrate motif;PKA kinase substrate motif;PKC kinase substrate motif;Plk1 PBD domain binding motif	0.997797	1.46e-13	151.44	134.21	634.308	-0.054733	359	8.23475	7.53908	7.15381	7.20222	7.26879	7.34013	6.82497	6.72564	7.37361	7.34167	6.94739	P38041	359	P38041	Protein BOB1	BOI1	DRKSSSVTTELQRPSSVVVNPNFKLHDPAEQ
0.774399	0.849457	0.518633	0.848262	1.13049	1.44006	1.35189	1.91324	1.31414	1.64954	S	3	PAK2 kinase substrate motif;PKA kinase substrate motif;PKC kinase substrate motif	0.955055	2.99e-21	128.08	120.85	1160.49	0.12222	953	8.03826	7.36709	6.90613	7.3951	NaN	NaN	NaN	NaN	7.38238	7.20238	7.11311	P38041	953	P38041	Protein BOB1	BOI1	GRDQFGWDDTQNKRNSNYPIEQDQFETSDYL
0.57857	0.452969	0.50812	0.265447	0.547592	0.248849	0.295692	0.365206	0.390287	0.613203	S	2	Casein kinase II substrate motif;CDK kinase substrate motif_minimal;CDK kinase substrate motif_minimal_pS;ERK1,2 kinase substrate motif;Growth associated histone HI kinase substrate motif;GSK-3, ERK1, ERK2, CDK5 substrate motif;PKA kinase substrate motif;PKC kinase substrate motif;WW domain binding motif	0.994605	3.1e-53	138.89	138.89	563.269	0.020424	735	7.29106	6.62152	6.42488	6.11919	5.66281	6.63603	5.67509	4.74093	6.33106	6.51767	5.80387	P38041	735	P38041	Protein BOB1	BOI1	SSTKESFVGSKEFKRSPSELTQKSTKSILPR
-0.0109467	-0.175798	-0.104866	0.283047	1.77303	2.29292	1.86477	1.36398	0.673487	0.71615	S	2	14-3-3 domain binding motif;Calmodulin-dependent protein kinase II substrate motif;Calmodulin-dependent protein kinase IV substrate motif;Casein kinase I substrate motif;Casein kinase II substrate motif;DNA dependent Protein kinase substrate motif;G protein-coupled receptor kinase 1 substrate motif;PKA kinase substrate motif;PKC kinase substrate motif	0.999915	1.77e-15	165.58	143.42	563.269	0.80562	737	7.03695	NaN	6.18602	5.80199	6.0421	6.28722	6.51279	5.81305	NaN	NaN	6.24871	P38041	737	P38041	Protein BOB1	BOI1	TKESFVGSKEFKRSPSELTQKSTKSILPRSN
-1.25725	-1.27091	-1.30133	-1.16297	-0.591989	-0.547368	-0.453793	-0.330327	-0.331756	-0.316364	S	2	14-3-3 domain binding motif;b-Adrenergic Receptor kinase substrate motif;Calmodulin-dependent protein kinase II substrate motif;Casein kinase I substrate motif;Casein kinase II substrate motif;PKA kinase substrate motif;PKC kinase substrate motif	0.999999	6.68e-145	308	308	809.813	0.11745	525	8.99839	8.11631	7.78232	7.93629	7.55468	8.17993	7.97678	7.50688	8.11876	8.16782	8.10009	P38041	525	P38041	Protein BOB1	BOI1	PNRNSVVYNNHKRTESGSSFVDLFNRISMLS
-1.08133	-1.11111	-1.18588	-1.22431	-0.450342	-0.378192	-0.239155	-0.0729875	-0.166512	-0.0609161	S	2	Casein kinase I substrate motif	0.95609	5.74e-38	193.85	138.66	887.864	-0.54033	527	8.59823	7.76308	6.54669	7.52261	7.06659	7.81251	7.56209	6.91893	7.73629	7.85328	7.73643	P38041	527	P38041	Protein BOB1	BOI1	RNSVVYNNHKRTESGSSFVDLFNRISMLSPV
0.459629	0.956055	-0.983512	-0.268455	-0.0269541	0.437136	-0.225581	0.0701456	0.142144	0.482765	S	2	Casein kinase II substrate motif;MDC1 BRCT domain binding motif;Plk1 PBD domain binding motif;Pyruvate dehydrogenase kinase substrate motif	0.999917	6.68e-145	308	237.59	809.813	0.11612	528	9.02567	8.16985	7.8962	7.90349	7.55468	8.19833	7.98547	7.50688	8.16959	8.21299	8.08142	P38041	528	P38041	Protein BOB1	BOI1	NSVVYNNHKRTESGSSFVDLFNRISMLSPVK
0.39063	0.554664	0.279533	0.0894058	-0.505446	-0.835201	-0.707614	-0.717173	-0.482254	-0.386163	S	2	Casein kinase II substrate motif;Cdc2 kinase substrate motif;CDK kinase substrate motif;CDK kinase substrate motif_minimal;CDK kinase substrate motif_minimal_pS;CDK1,2,4,6 kinase substrate motif;ERK1,2 kinase substrate motif;Growth associated histone HI kinase substrate motif;GSK-3, ERK1, ERK2, CDK5 substrate motif;pSPxK/R;WW domain binding motif	0.999977	1.15e-94	232.78	183.74	785.859	-0.18662	149	8.31767	7.71057	7.67765	7.10877	7.42359	7.18187	6.56859	5.84799	7.11331	7.461	6.90223	P38041	149	P38041	Protein BOB1	BOI1	LEELRSGSVEQEVSKSPTRVPEVSTPQLQDE
0.508033	0.439316	0.260478	0.115487	0.155651	-0.197241	-0.0733656	0.00744034	0.0702308	-0.172932	S	2	Casein kinase II substrate motif;G protein-coupled receptor kinase 1 substrate motif;GSK3 kinase substrate motif	1	4.98e-47	134.98	134.98	585.756	-0.15885	209	8.08888	7.07262	6.89632	7.02963	6.76556	7.25322	7.03651	5.94098	7.47487	7.33858	6.71319	P38041	209	P38041	Protein BOB1	BOI1	SESLKNISKSNISTKSLEPSSESVRQLDLKM
-0.0979822	-0.289557	-0.28616	-0.946903	-0.0591745	-0.689271	-0.187723	0.113594	-0.350506	0.0190553	S	2		0.970618	1.49e-17	177.32	172.98	965.901	0.74194	673	7.34056	NaN	NaN	6.59083	6.09635	6.54382	6.14401	NaN	6.41501	6.78204	6.5071	P38041	673	P38041	Protein BOB1	BOI1	NSKSNIALAHSETPTSSNNKEAVSQPSEGKH
0.187167	0.172017	0.319104	0.451274	0.479476	0.389854	0.452025	0.666203	0.704998	0.684998	S	2	Casein kinase I substrate motif;CDK kinase substrate motif_minimal;CDK kinase substrate motif_minimal_pS;ERK1,2 kinase substrate motif;G protein-coupled receptor kinase 1 substrate motif;GSK3 kinase substrate motif;GSK-3, ERK1, ERK2, CDK5 substrate motif;PKA kinase substrate motif;WW domain binding motif	0.999999	7.89e-06	133.05	131.17	513.747	0.37899	655	7.73373	6.99724	6.79048	6.25842	6.45071	6.87318	6.44293	6.10051	6.87956	6.98241	6.67566	P38041	655	P38041	Protein BOB1	BOI1	SRKHSLVTSPLKTSLSPINSKSNIALAHSET
1.22575	1.37333	1.3351	1.1435	0.827879	0.507515	0.34743	0.350048	0.369535	0.460974	S	2	b-Adrenergic Receptor kinase substrate motif;Casein kinase II substrate motif	0.999666	1.12e-20	186.72	162.59	716.809	-0.15858	104	8.08821	7.46937	7.23426	7.06498	7.1634	6.85374	6.80944	6.34068	6.92533	7.14768	7.05941	P38041	104	P38041	Protein BOB1	BOI1	QESGNSGVKYGNLNDSASNIGKVSSHQQENR
-0.977442	-1.24032	-0.940407	-1.062	-1.55696	-1.64307	-1.82895	-1.42467	-1.35196	-0.990404	T	2		0.962342	1.78e-06	141.58	68.972	635.304	0.30283	647	8.10768	7.44476	6.86602	7.33029	7.06889	6.95882	6.95923	6.25435	6.86364	7.24716	7.17214	P38041	647	P38041	Protein BOB1	BOI1	ARSQSYSHSRKHSLVTSPLKTSLSPINSKSN
1.39709	1.31963	1.0853	1.06747	1.26692	1.3017	1.35482	1.48213	1.31194	1.24144	T	2	Casein kinase I substrate motif;CDK kinase substrate motif_minimal;CDK kinase substrate motif_minimal_pT;GSK-3, ERK1, ERK2, CDK5 substrate motif;MDC1 BRCT domain binding motif;Plk1 PBD domain binding motif;WW domain binding motif	1	2.29e-101	249.51	50.029	1211.52	-0.84637	158	7.85843	6.76807	7.03096	6.41661	6.32582	6.87601	6.75718	6.3072	6.85394	7.42364	6.28407	P38041	158	P38041	Protein BOB1	BOI1	EQEVSKSPTRVPEVSTPQLQDEQTLIQEKTR
-0.0979822	-0.289557	-0.28616	-0.946903	-0.0591745	-0.689271	-0.187723	0.113594	-0.350506	0.0190553	T	2	b-Adrenergic Receptor kinase substrate motif;Casein kinase I substrate motif;Casein kinase II substrate motif;CDK kinase substrate motif_minimal;CDK kinase substrate motif_minimal_pT;G protein-coupled receptor kinase 1 substrate motif;GSK-3, ERK1, ERK2, CDK5 substrate motif;WW domain binding motif	0.995828	1.49e-17	177.32	142.93	965.901	0.18747	670	7.44815	6.42912	6.409	6.59083	6.09635	6.54382	6.14401	5.76114	6.41501	6.78204	6.54959	P38041	670	P38041	Protein BOB1	BOI1	SPINSKSNIALAHSETPTSSNNKEAVSQPSE
0.652397	0.701622	0.9331	1.69875	0.991395	2.32041	1.04442	1.16229	1.78309	0.938822	S	2	Casein kinase I substrate motif;CDK kinase substrate motif_minimal;CDK kinase substrate motif_minimal_pS;ERK1,2 kinase substrate motif;G protein-coupled receptor kinase 1 substrate motif;GSK3 kinase substrate motif;GSK-3, ERK1, ERK2, CDK5 substrate motif;PKA kinase substrate motif;PKC kinase substrate motif;WW domain binding motif	1	6.57e-36	160.18	129.2	867.872	-0.074561	519	8.53329	7.70158	7.52484	7.44813	7.32899	7.53031	7.3855	6.84758	7.6174	7.80608	7.57486	P39969	519	P39969	Protein BOI2	BOI2	RSALPKNNQGGGKALSPIPSPTRNSVRNEDS
0.779968	0.780567	0.901926	1.5371	0.637383	0.582535	0.661092	0.610195	0.749479	0.662742	S	2	Casein kinase II substrate motif;Cdc2 kinase substrate motif;CDK kinase substrate motif;CDK kinase substrate motif_minimal;CDK kinase substrate motif_minimal_pS;CDK1,2,4,6 kinase substrate motif;DNA dependent Protein kinase substrate motif;ERK1,2 kinase substrate motif;GSK-3, ERK1, ERK2, CDK5 substrate motif;MAPKAPK2 kinase substrate motif;pSPxK/R;WW domain binding motif	0.993935	6.32e-10	160.18	96.55	867.872	-0.51379	523	8.51988	7.70158	7.52484	7.44959	7.31906	7.46501	7.31144	6.84758	7.6174	7.79618	7.57486	P39969	523	P39969	Protein BOI2	BOI2	PKNNQGGGKALSPIPSPTRNSVRNEDSEGKL
-0.0510084	0.0748322	-0.0132253	-0.0119134	-0.162884	0.00925652	0.0446751	0.0974328	0.210124	0.443246	S	2	PKA kinase substrate motif;PKC kinase substrate motif	0.999974	0.000435086	139.11	121.46	867.872	-0.28337	528	7.60538	6.95227	6.35301	6.70057	6.12202	6.52481	NaN	NaN	6.6761	6.89499	6.83293	P39969	528	P39969	Protein BOI2	BOI2	GGGKALSPIPSPTRNSVRNEDSEGKLTSSSK
1.53648	1.05339	1.32799	1.39171	1.31319	1.22768	1.26156	1.51864	1.2584	1.74203	S	4	CDK kinase substrate motif_minimal;CDK kinase substrate motif_minimal_pS;ERK1,2 kinase substrate motif;Growth associated histone HI kinase substrate motif;GSK-3, ERK1, ERK2, CDK5 substrate motif;WW domain binding motif	0.999206	8.24e-07	106.75	105.5	635.078	0.21672	457	7.78677	7.01153	7.04848	7.15259	NaN	6.90626	NaN	NaN	6.48287	6.84428	6.87251	P39969	457	P39969	Protein BOI2	BOI2	APKPPSYPSPAQPPKSPLLNNTRTSPSPAQL
0.00048232	-0.131124	0.0272581	0.190378	0.457591	0.452431	0.331298	-0.0631149	-0.267656	-0.267642	S	2	b-Adrenergic Receptor kinase substrate motif;G protein-coupled receptor kinase 1 substrate motif;Phosphorylase kinase substrate motif;PKA kinase substrate motif;PKC kinase substrate motif	1	0.000320132	85.231	62.408	526.208	0.72693	191	8.29429	7.25708	7.24187	NaN	7.2348	7.8011	NaN	7.341	7.18761	7.52652	7.001	P39969	191	P39969	Protein BOI2	BOI2	TMSDIDNALLEFKDDSIGPPDRFINSGRDEE
-1.34205	-0.118507	-0.275997	0.564396	0.294062	-0.733774	-0.304735	-0.42215	-0.957082	-0.712294	S	2	Casein kinase II substrate motif;G protein-coupled receptor kinase 1 substrate motif;GSK3 kinase substrate motif;PKA kinase substrate motif;PKC kinase substrate motif	0.999976	1.19e-87	259.35	259.35	914.85	0.060503	24	7.93063	7.17664	6.47881	6.85953	6.35767	7.11126	6.94691	NaN	6.99785	7.2315	6.95091	P39969	24	P39969	Protein BOI2	BOI2	TLSQLNTTVSRDKDVSDTLSPDFDSKGSATG
0.735618	0.865639	0.753163	0.272704	0.678996	0.682854	0.760758	1.08287	0.963683	0.958021	S	3	Casein kinase I substrate motif;CDK kinase substrate motif_minimal;CDK kinase substrate motif_minimal_pS;ERK1,2 kinase substrate motif;GSK-3, ERK1, ERK2, CDK5 substrate motif;MAPKAPK2 kinase substrate motif;WW domain binding motif	0.999989	2.34e-126	286.7	149.73	583.58	0.18147	28	8.28867	7.47047	7.34832	7.24413	6.8695	7.43025	7.16176	6.9037	7.24588	7.50979	7.25967	P39969	28	P39969	Protein BOI2	BOI2	LNTTVSRDKDVSDTLSPDFDSKGSATGRDGG
-0.161414	-0.0316247	0.0557197	-0.0757211	-0.105976	-0.0913011	-0.190384	-0.0926381	-0.190262	-0.0691094	S	2		0.999983	1.83e-54	190.96	151.41	812.901	0.10069	18	8.1447	6.85236	7.2865	7.17423	7.16247	7.26837	7.12866	6.57125	7.22355	7.26677	7.10247	P39969	18	P39969	Protein BOI2	BOI2	NDREVPTLSQLNTTVSRDKDVSDTLSPDFDS
0.349844	0.169089	-0.0572936	-0.548467	0.273158	0.345768	0.485572	0.387649	0.552704	0.501443	S	2	Casein kinase II substrate motif;PKA kinase substrate motif;Pyruvate dehydrogenase kinase substrate motif	0.948783	5.25e-41	206.49	206.49	1119.53	0.44417	375	7.92355	7.30818	NaN	7.35545	6.57536	6.74395	6.95824	6.82449	NaN	7.19844	NaN	P39969	375	P39969	Protein BOI2	BOI2	DQRASYRGHVRKTSQSLEDLPSQQNFIPTPR
-0.47944	-0.197838	-0.143297	0.0285605	-0.484793	-0.0137028	-0.290773	0.248723	0.150909	-0.0754703	S	2	Aurora-A kinase substrate motif;Casein kinase II substrate motif;MAPKAPK2 kinase substrate motif;PAK2 kinase substrate motif;Phosphorylase kinase substrate motif;PKA kinase substrate motif;PKC kinase substrate motif	1	5.79e-12	153.82	153.82	1014.43	0.40318	546	8.18333	7.17257	7.13516	7.1003	7.02706	7.26117	7.13101	6.53997	7.20696	7.50055	7.24905	P39969	546	P39969	Protein BOI2	BOI2	NEDSEGKLTSSSKRNSVPYYGYAPESSSDRK
0.0439271	-0.18458	-0.182815	-0.495907	-0.43612	-0.55351	-0.17784	0.0698322	0.134155	0.304898	S	2	Cdc2 kinase substrate motif;CDK kinase substrate motif;CDK kinase substrate motif_minimal;CDK kinase substrate motif_minimal_pS;CDK1,2,4,6 kinase substrate motif;ERK1,2 kinase substrate motif;GSK-3, ERK1, ERK2, CDK5 substrate motif;MAPKAPK2 kinase substrate motif;pSPxK/R;WW domain binding motif	0.995532	0.00129732	100.38	100.38	584.249	0.358	652	7.59052	6.67311	6.74031	6.56166	6.68671	6.43843	6.70606	NaN	6.83952	6.54484	6.2992	P39969	652	P39969	Protein BOI2	BOI2	SASRTSSFKKSSFMLSPFRQQFTDNAARSSS
0.310705	0.910992	0.841604	0.763266	0.428072	0.729865	0.924744	0.969137	0.967599	0.924459	T	2	b-Adrenergic Receptor kinase substrate motif	0.99172	5.35e-148	299.47	299.47	874.867	-0.047522	26	8.11207	7.30018	7.02596	6.9938	6.8498	7.14392	7.05839	5.4264	7.24381	7.41147	7.11297	P39969	26	P39969	Protein BOI2	BOI2	SQLNTTVSRDKDVSDTLSPDFDSKGSATGRD
-2.72055	-3.05581	-2.84671	-2.67568	-2.10384	-2.01076	-1.60088	-1.3172	-1.50685	-1.44326	S	2	14-3-3 domain binding motif;Calmodulin-dependent protein kinase II substrate motif;MAPKAPK2 kinase substrate motif;Phosphorylase kinase substrate motif;PKA kinase substrate motif;PKC kinase substrate motif	1	9.44e-10	163.12	150.04	461.244	-0.1556	231	7.55534	6.83687	6.55308	6.43815	6.6921	6.2404	6.80971	NaN	6.82138	6.27159	6.0515	P53958	231	P53958	Protein BOP3	BOP3	SPLNKKPTSLHSRNLSLPIGKFTNPNIPSTM
1.7767	1.77592	1.71363	1.85185	1.85771	1.89338	1.53686	1.94434	2.08802	2.10429	S	3	14-3-3 domain binding motif;Aurora-A kinase substrate motif;Calmodulin-dependent protein kinase II substrate motif;Casein kinase I substrate motif;Casein kinase II substrate motif;MAPKAPK2 kinase substrate motif;PAK2 kinase substrate motif;Phosphorylase kinase substrate motif;PKA kinase substrate motif;PKC epsilon kinase substrate motif;PKC kinase substrate motif	1	1.2e-24	92.65	74.853	434.214	-0.21651	931	8.13682	7.44096	7.16973	6.77463	6.78971	7.27841	7.00143	6.30818	7.1747	7.41113	7.03177	P14772	931	P14772	Bile pigment transporter 1	BPT1	TESELELIKANSRRASLATLRPRPFVGAQLD
0.728535	0.505453	0.606714	0.53816	0.480231	0.305076	0.127983	-0.01315	-0.17832	-0.549542	S	2	b-Adrenergic Receptor kinase substrate motif;Casein kinase I substrate motif;G protein-coupled receptor kinase 1 substrate motif;GSK3 kinase substrate motif	0.999906	1.78e-57	235.45	207.43	835.898	0.22421	645	7.66102	7.0571	6.93602	NaN	NaN	6.84794	6.2489	NaN	6.85553	6.89599	6.2835	P14772	645	P14772	Bile pigment transporter 1	BPT1	LTSSQSGDNLRTDEESIIGSSQIALKNIDHF
0.101387	0.227085	0.378518	0.219285	0.232248	0.275258	0.373605	0.420985	0.482416	0.140036	S	2	b-Adrenergic Receptor kinase substrate motif;Casein kinase II substrate motif;G protein-coupled receptor kinase 1 substrate motif;PKA kinase substrate motif	0.866977	1.28e-13	161.58	101.58	1220.02	0.31486	908	7.76312	7.02637	7.04957	6.58225	NaN	NaN	6.95481	NaN	NaN	7.26869	6.67446	P14772	908	P14772	Bile pigment transporter 1	BPT1	SESEVDEPLQLKVTESETEDEVVTESELELI
1.7767	1.77592	1.71363	1.85185	1.85771	1.89338	1.53686	1.94434	2.08802	2.10429	T	3	PKA kinase substrate motif;PKC kinase substrate motif	1	1.2e-24	92.65	74.853	434.214	-0.21651	934	8.13682	7.44096	7.16973	6.77463	6.78971	7.27841	7.00143	6.30818	7.1747	7.41113	7.03177	P14772	934	P14772	Bile pigment transporter 1	BPT1	ELELIKANSRRASLATLRPRPFVGAQLDSVK
0.242759	0.188564	0.273165	-0.0340592	0.26803	0.176626	0.315671	0.423313	0.336984	0.357634	T	2	Casein kinase I substrate motif;Casein kinase II substrate motif;G protein-coupled receptor kinase 1 substrate motif	0.999944	1.28e-13	161.58	150.48	1220.02	-0.31691	916	7.90905	7.2304	7.04957	6.58225	6.49631	6.65594	7.10503	NaN	6.74117	7.16379	6.93377	P14772	916	P14772	Bile pigment transporter 1	BPT1	LQLKVTESETEDEVVTESELELIKANSRRAS
0.958336	0.889424	0.981158	0.951945	1.15037	1.03557	1.15159	1.02243	0.966651	1.25627	S	2	Casein kinase II substrate motif;Phosphorylase kinase substrate motif;PKA kinase substrate motif;PKC kinase substrate motif	1	8.02e-121	268.25	268.25	990.457	1.3547	282	8.2852	7.47311	7.3737	7.39844	7.03403	7.25561	7.10445	6.73389	7.36144	7.18127	7.46712	P53741	282	P53741	UBP3-associated protein BRE5	BRE5	HKAEKKAAPIKTKEGSVEAINAVNNSSLPNG
1.94077	1.92164	2.16878	2.17556	2.07039	2.17558	2.02004	2.1588	2.08978	2.32893	S	2	Casein kinase I substrate motif;Casein kinase II substrate motif;CDK kinase substrate motif_minimal;CDK kinase substrate motif_minimal_pS;ERK1,2 kinase substrate motif;G protein-coupled receptor kinase 1 substrate motif;Growth associated histone HI kinase substrate motif;GSK3 kinase substrate motif;GSK-3, ERK1, ERK2, CDK5 substrate motif;PKA kinase substrate motif;PKC kinase substrate motif;WW do…	1	6.31e-56	237.67	237.67	611.808	0.38561	187	8.86823	8.03399	7.93854	7.59301	7.64036	7.97394	7.69726	7.17284	8.01945	8.14771	7.75233	P53741	187	P53741	UBP3-associated protein BRE5	BRE5	IRHESGVEKEKEKEKSPEISKPKAKKETVKD
1.70577	1.31712	1.61452	1.43254	1.77436	1.52212	1.43744	1.5096	1.65788	1.40597	T	2	Casein kinase I substrate motif;Casein kinase II substrate motif;CDK kinase substrate motif_minimal;CDK kinase substrate motif_minimal_pT;G protein-coupled receptor kinase 1 substrate motif;GSK-3, ERK1, ERK2, CDK5 substrate motif;MDC1 BRCT domain binding motif;Plk1 PBD domain binding motif;WW domain binding motif	0.999067	1.05e-08	148.2	129.07	1113.95	1.1533	336	7.60312	6.69809	6.5591	6.42439	NaN	6.72826	6.71248	NaN	6.94305	6.80611	6.49838	P53741	336	P53741	UBP3-associated protein BRE5	BRE5	EPQVSDAKESGNNASTPSSSPEPVANPPKMT
0.212667	0.0808763	0.114452	0.319429	0.262493	0.244807	0.334449	0.33734	0.202343	0.175043	S	2	b-Adrenergic Receptor kinase substrate motif;G protein-coupled receptor kinase 1 substrate motif;GSK3 kinase substrate motif;MAPKAPK2 kinase substrate motif;PKA kinase substrate motif;PKC kinase substrate motif	0.932907	9.19e-16	90.614	81.525	529.729	0.043061	37	7.41133	6.62709	6.42809	6.20298	6.2683	6.57817	6.0122	5.9812	6.19747	6.80079	6.24214	Q08280	37	Q08280	Bypass of stop codon protein 6	BSC6	HHNPIELKNLLSSSDSRRNSQDEDSLPNNTN
0.65157	0.226425	0.891685	0.52325	0.209	0.440903	0.291812	0.255	0.508886	0.500051	S	2	14-3-3 domain binding motif;ATM kinase substrate motif;Calmodulin-dependent protein kinase II substrate motif;Casein kinase II substrate motif;DNA dependent Protein kinase substrate motif;MAPKAPK2 kinase substrate motif;PAK2 kinase substrate motif;PKA kinase substrate motif;PKC epsilon kinase substrate motif;PKC kinase substrate motif	1	8.29e-41	201.12	177.09	1019.47	0.75503	41	7.7014	7.16462	6.86468	6.13675	6.06175	6.80096	6.28267	6.17676	6.4053	6.94016	6.68363	Q08280	41	Q08280	Bypass of stop codon protein 6	BSC6	IELKNLLSSSDSRRNSQDEDSLPNNTNLIKE
1.45551	1.49116	1.22314	1.56804	1.35277	1.13835	1.14277	1.1512	1.14184	1.0968	S	2	Casein kinase II substrate motif;G protein-coupled receptor kinase 1 substrate motif;PKA kinase substrate motif;PKC kinase substrate motif	0.972829	2.08e-42	212.82	212.82	1056.5	0.26788	524	7.57451	6.70797	6.64364	NaN	6.66148	NaN	7.09691	NaN	6.50951	6.6985	6.43463	Q06604	524	Q06604	Protein BSP1	BSP1	NAKLDAIIASRNLRASNTLPELSGVNTNIAT
-0.106286	-0.107236	0.0794893	0.920625	2.78302	3.23277	2.43288	1.95156	1.36228	0.831545	S	2	14-3-3 domain binding motif;Calmodulin-dependent protein kinase II substrate motif;Casein kinase II substrate motif;G protein-coupled receptor kinase 1 substrate motif;Phosphorylase kinase substrate motif;PKA kinase substrate motif;PKC epsilon kinase substrate motif;PKC kinase substrate motif	1	1.47e-30	131.17	80.69	553.802	0.43973	480	8.248	6.55236	6.71997	NaN	7.46931	7.57928	7.82056	6.76221	7.28468	6.98109	NaN	Q06604	480	Q06604	Protein BSP1	BSP1	NNLKKRPPTAPQRKISLPEALRKVELMKKSK
1.92629	1.98157	2.22661	2.25853	1.55562	1.3371	1.0529	1.19929	1.28456	1.75621	S	3	CDK kinase substrate motif_minimal;CDK kinase substrate motif_minimal_pS;DNA dependent Protein kinase substrate motif;ERK1,2 kinase substrate motif;GSK-3, ERK1, ERK2, CDK5 substrate motif;WW domain binding motif	1	0.000499247	133.48	114.31	480.253	0.23438	309	8.26944	7.59938	7.48927	7.15664	7.14408	7.49	6.91908	6.55961	7.10599	7.34649	6.96771	Q06604	309	Q06604	Protein BSP1	BSP1	TLSPTMKNKPKPTPPSPPAKRIPRSESFIKS
0.71796	0.864482	0.662029	0.482439	-0.161871	-0.514633	-0.324686	0.08087	-0.144019	0.733248	S	2	Casein kinase I substrate motif;Cdc2 kinase substrate motif;CDK kinase substrate motif;CDK kinase substrate motif_minimal;CDK kinase substrate motif_minimal_pS;CDK1,2,4,6 kinase substrate motif;ERK1,2 kinase substrate motif;G protein-coupled receptor kinase 1 substrate motif;GSK3 kinase substrate motif;GSK-3, ERK1, ERK2, CDK5 substrate motif;pSPxK/R;WW domain binding motif	1	2.66e-26	139.89	105.65	538.76	0.82347	39	8.72216	7.90139	7.92331	7.7176	7.87308	7.70784	7.62425	6.83441	7.71415	7.78434	7.38874	Q06604	39	Q06604	Protein BSP1	BSP1	RYSNIPSSKPAGEALSPVRSHNSGEYRRADM
0.732097	0.792454	0.588003	0.49783	-0.203646	-0.499623	-0.204418	0.0290716	0.318457	0.426589	S	3	Casein kinase I substrate motif;Casein kinase II substrate motif;MAPKAPK2 kinase substrate motif	0.999949	1.56e-19	84.508	70.41	722.952	-0.11063	43	8.26307	7.3723	7.35182	7.19736	7.40336	6.97503	7.45926	NaN	7.10185	7.55313	6.97923	Q06604	43	Q06604	Protein BSP1	BSP1	IPSSKPAGEALSPVRSHNSGEYRRADMMTGK
0.732097	0.792454	0.588003	0.49783	-0.203646	-0.499623	-0.204418	0.0290716	0.318457	0.426589	S	3	Casein kinase II substrate motif	0.999827	1.56e-19	84.508	48.115	722.952	0.43799	46	8.23251	7.3723	7.35182	7.24674	7.40336	6.97503	7.45926	NaN	7.10185	7.33025	6.97923	Q06604	46	Q06604	Protein BSP1	BSP1	SKPAGEALSPVRSHNSGEYRRADMMTGKNVE
0.283369	0.318158	0.332992	-0.360841	-1.00283	-1.325	-1.16202	-0.674537	-0.432435	-0.345912	S	2	Casein kinase I substrate motif;Cdc2 kinase substrate motif;CDK kinase substrate motif;CDK kinase substrate motif_minimal;CDK kinase substrate motif_minimal_pS;CDK1,2,4,6 kinase substrate motif;ERK1,2 kinase substrate motif;G protein-coupled receptor kinase 1 substrate motif;Growth associated histone HI kinase substrate motif;GSK-3, ERK1, ERK2, CDK5 substrate motif;PKA kinase substrate motif;PKC …	1	2.41e-71	251.05	211.7	767.302	0.093645	79	8.69784	7.9227	7.89298	7.65082	7.79545	7.60857	7.6591	6.93411	7.7098	7.70068	7.52354	Q06604	79	Q06604	Protein BSP1	BSP1	DNLAYRSAYNYEMTFSPKKTHYSLSELNLER
0.795569	0.975961	0.96488	0.796929	0.646977	0.447778	0.617611	0.835159	1.10491	1.08291	S	3	Casein kinase II substrate motif;CDK kinase substrate motif_minimal;CDK kinase substrate motif_minimal_pS;ERK1,2 kinase substrate motif;GSK-3, ERK1, ERK2, CDK5 substrate motif;WW domain binding motif	0.927925	1.26e-14	147.06	117.53	852.42	0.083811	296	8.47145	7.68101	7.70742	6.87624	7.16732	7.48156	7.59471	6.71274	7.5721	7.59975	7.36188	Q06604	296	Q06604	Protein BSP1	BSP1	HIDYLDSIQLKPTTLSPTMKNKPKPTPPSPP
1.01717	1.06756	0.880178	0.390768	-0.205108	-0.00981457	0.253197	0.539367	0.870641	0.82058	S	2	Casein kinase II substrate motif;Cdc2 kinase substrate motif;CDK kinase substrate motif;CDK kinase substrate motif_minimal;CDK kinase substrate motif_minimal_pS;CDK1,2,4,6 kinase substrate motif;ERK1,2 kinase substrate motif;Growth associated histone HI kinase substrate motif;GSK-3, ERK1, ERK2, CDK5 substrate motif;pSPxK/R;WW domain binding motif	0.981326	2.34e-101	259.45	212.39	1107.59	0.80707	379	8.51152	7.62529	8.04013	7.3967	NaN	7.94389	NaN	NaN	7.2249	7.2901	7.37576	Q06604	379	Q06604	Protein BSP1	BSP1	VELNIVLPELRPVETSPTKQNFENSIDLPKL
1.11173	1.49714	1.07987	1.2866	1.23325	1.61791	1.27042	1.1389	1.13751	1.1326	T	2	AMP-activated protein kinase substrate motif;Casein kinase II substrate motif	0.910581	5.56e-61	214.81	102.46	1056.5	-0.59104	526	7.80579	6.99659	7.0023	6.59653	6.71383	6.78248	6.80453	6.62303	6.95088	6.96755	NaN	Q06604	526	Q06604	Protein BSP1	BSP1	KLDAIIASRNLRASNTLPELSGVNTNIATSD
0.38857	0.402031	0.447768	0.436748	0.12296	0.136408	0.744916	0.159528	-0.0452514	-3.24708	S	3	Calmodulin-dependent protein kinase II substrate motif;CDK kinase substrate motif_minimal;CDK kinase substrate motif_minimal_pS;Chk1 kinase substrate motif;ERK1,2 kinase substrate motif;GSK-3, ERK1, ERK2, CDK5 substrate motif;PKA kinase substrate motif;PKC kinase substrate motif;WW domain binding motif	1	0.000116945	119.37	95.123	928.078	-0.091846	379	8.485	6.36239	NaN	NaN	6.26157	7.59703	6.28432	6.45936	8.07628	6.43151	8.13072	P53286	379	P53286	Protein BTN2	BTN2	TLDFSVSGNTLKKHASPLLEDVEDEEVDRYN
-0.241708	-0.0137785	-0.100774	-0.200435	-0.741746	-0.390079	-0.441229	-0.564866	-0.57846	-0.195069	S	2	14-3-3 domain binding motif;Calmodulin-dependent protein kinase II substrate motif;Casein kinase I substrate motif;Casein kinase II substrate motif;PKA kinase substrate motif;PKC kinase substrate motif	0.999859	4.19e-33	201.27	161.04	791.829	-0.14036	655	8.18101	7.08987	7.17173	7.24428	7.1997	7.15406	7.37038	6.47334	7.15588	7.20696	7.30227	P27637	655	P27637	Bud site selection protein 14	BUD14	SSSEEDFYMDEQRAVSSASINSSLSGSRALS
-0.457014	-0.34484	-0.479513	-0.428622	-0.160628	-0.566645	-0.508433	-0.837785	-0.882273	-0.665641	S	2	Casein kinase II substrate motif;MDC1 BRCT domain binding motif;Plk1 PBD domain binding motif	0.865997	4.73e-33	128.67	64.723	791.829	0.13521	656	7.4645	NaN	NaN	6.70708	6.56967	6.623	6.49736	NaN	6.62434	6.71119	6.5611	P27637	656	P27637	Bud site selection protein 14	BUD14	SSEEDFYMDEQRAVSSASINSSLSGSRALSN
-0.317444	0.19343	-0.0791704	0.147968	-0.179986	-0.530546	-0.511609	-0.69169	-0.714395	-0.769228	S	2	Casein kinase I substrate motif;Casein kinase II substrate motif;G protein-coupled receptor kinase 1 substrate motif;GSK3 kinase substrate motif	0.999764	5.9e-33	201.27	153.83	791.829	-1.4462	658	7.98567	6.72972	7.07456	6.93761	7.11398	7.0498	6.94464	6.59119	6.80854	7.20696	7.0566	P27637	658	P27637	Bud site selection protein 14	BUD14	EEDFYMDEQRAVSSASINSSLSGSRALSNTN
0.86189	0.793332	0.814334	0.627206	0.794637	0.563836	0.573058	0.563324	0.537042	0.481858	S	2	Cdc2 kinase substrate motif;CDK kinase substrate motif;CDK kinase substrate motif_minimal;CDK kinase substrate motif_minimal_pS;CDK1,2,4,6 kinase substrate motif;CDK4 kinase substrate motif_2;ERK1,2 kinase substrate motif;GSK-3, ERK1, ERK2, CDK5 substrate motif;pSPxK/R;WW domain binding motif	1	1.05e-46	218.72	155.86	1056.43	0.33367	254	8.36459	7.59951	7.44996	7.48751	7.29017	7.51452	7.14507	6.84887	7.25924	7.47069	7.07533	P27637	254	P27637	Bud site selection protein 14	BUD14	EKDDLEEENDDYQPLSPPRELDPDKLYALYA
0.0928815	0.205516	0.303233	0.291022	0.47516	0.325008	0.328163	0.412562	0.43832	0.412206	S	3	Casein kinase I substrate motif	1	7e-20	164.83	128.58	897.702	0.42433	204	8.04438	7.15782	7.23535	7.06356	6.94249	6.88777	7.33586	NaN	7.01862	NaN	7.27923	P27637	204	P27637	Bud site selection protein 14	BUD14	HFSVNNTMNPDVDDFSDGLKYAISEDEDEEE
-0.387428	-0.491545	-0.370488	-0.602924	-0.350637	-0.505062	-0.860425	-0.485265	-0.386973	-0.61669	S	2	Casein kinase II substrate motif;MAPKAPK2 kinase substrate motif	0.995951	9.51e-20	151.12	118.42	1410.54	0.6189	160	8.28556	7.14848	7.45533	7.51797	6.84731	7.39067	7.3364	6.95866	7.27802	7.294	7.21413	P27637	160	P27637	Bud site selection protein 14	BUD14	HYKENSSELPDSYDYSDSEFEDNLERRLQEI
0.188508	-0.00233911	-0.134078	0.00990003	0.265012	-0.177092	0.197378	0.283738	0.255193	0.235109	S	2	Casein kinase I substrate motif;Casein kinase II substrate motif;MAPKAPK2 kinase substrate motif	0.999802	3.63e-08	131.79	131.79	1495.63	0.63567	451	7.84896	6.59596	NaN	7.09594	NaN	6.57519	6.87331	6.60812	7.0604	7.08902	7.18061	P27637	451	P27637	Bud site selection protein 14	BUD14	LNFGKFQDDDTSDVVSDVSFSTSLNTPLNVK
-0.293561	-0.319539	-0.770945	-0.476447	-0.257225	-0.36803	-0.088392	0.177169	-0.0473876	-0.0870644	S	2	b-Adrenergic Receptor kinase substrate motif;Casein kinase I substrate motif;Casein kinase II substrate motif;G protein-coupled receptor kinase 1 substrate motif	0.999929	2.89e-57	238.79	209.01	855.331	0.34923	179	8.44693	7.6679	7.3733	7.47577	7.03266	7.65809	7.1919	7.01469	7.57878	7.57923	7.33676	P27637	179	P27637	Bud site selection protein 14	BUD14	FEDNLERRLQEIETDSVDSADKDEVHFSVNN
-0.387449	-0.525817	-0.451796	-0.561056	-0.493296	-0.659625	-0.101254	-0.115016	-1.04807	-0.0185368	S	2	b-Adrenergic Receptor kinase substrate motif	1	2.89e-57	238.79	222.39	855.331	0.19774	182	8.57883	7.69972	7.64736	7.80702	7.00587	7.722	7.52768	6.85603	7.57878	7.71796	7.42601	P27637	182	P27637	Bud site selection protein 14	BUD14	NLERRLQEIETDSVDSADKDEVHFSVNNTMN
0.0188861	-0.00309584	-0.0792103	-0.304603	-0.548225	-1.20768	-1.42588	-1.79107	-1.63088	-1.70008	S	2	Casein kinase II substrate motif;PKA kinase substrate motif	1	1.41e-71	254.62	204.63	794.808	-0.42134	376	8.35344	7.57962	7.44096	7.67798	7.16089	7.54484	7.33808	NaN	6.84273	7.25775	7.20477	P27637	376	P27637	Bud site selection protein 14	BUD14	IIPTPALNGYGKGNKSVSFNDVVGYADRFID
-0.169446	-0.293482	-0.355022	-0.491599	-0.743762	-1.22607	-1.43369	-1.22533	-1.03746	-0.99907	S	2	Casein kinase II substrate motif;PKA kinase substrate motif;PKC kinase substrate motif;Pyruvate dehydrogenase kinase substrate motif	1	1.41e-71	254.62	204.63	794.808	-0.42134	378	8.72792	7.90014	7.82055	7.90492	7.64198	7.87447	7.73102	6.87996	7.56522	7.67961	7.64137	P27637	378	P27637	Bud site selection protein 14	BUD14	PTPALNGYGKGNKSVSFNDVVGYADRFIDDA
-0.387406	-0.390419	-0.373973	-0.462064	-0.391335	-0.470522	-0.458428	-0.268215	-0.327748	-0.339061	S	2	BARD1 BRCT domain binding motif;Casein kinase II substrate motif;G protein-coupled receptor kinase 1 substrate motif;PKA kinase substrate motif	1	2.06e-67	221.8	185.96	1429.99	0.58153	212	8.76233	7.80912	7.61999	7.97369	7.5597	7.81272	7.90134	7.21484	7.6809	7.73561	7.89537	P27637	212	P27637	Bud site selection protein 14	BUD14	NPDVDDFSDGLKYAISEDEDEEENYSDDDDF
-0.387406	-0.390419	-0.373973	-0.462064	-0.391335	-0.470522	-0.458428	-0.268215	-0.327748	-0.339061	S	2	Casein kinase I substrate motif;Casein kinase II substrate motif;Pyruvate dehydrogenase kinase substrate motif	1	2.06e-67	221.8	221.8	1429.99	0.18948	222	8.75854	7.80912	7.61999	7.97369	7.5597	7.81272	7.90134	7.21484	7.6809	7.73561	7.86671	P27637	222	P27637	Bud site selection protein 14	BUD14	LKYAISEDEDEEENYSDDDDFDRKFQDSGFQ
9.31e-05	-0.143496	-0.098491	-0.402108	-0.132083	-0.288757	-0.0603232	-0.0174522	-0.0711901	-0.0882374	T	2	b-Adrenergic Receptor kinase substrate motif;Casein kinase I substrate motif	0.986714	1.96e-33	208.98	203.26	855.331	0.023951	177	8.10027	7.23188	6.63076	7.17482	6.86189	7.16137	7.10305	NaN	7.15725	7.46138	7.07704	P27637	177	P27637	Bud site selection protein 14	BUD14	SEFEDNLERRLQEIETDSVDSADKDEVHFSV
0.13888	0.151329	0.448469	0.248115	0.298328	-0.0461469	0.227876	-0.215309	0.0339642	0.0375976	Y	3	ALK kinase substrate motif;EGFR kinase substrate motif;Src kinase substrate motif;TC-PTP phosphatase substrate motif	0.952121	0.223199	65.295	65.295	564.573	0.027384	509	7.44691	6.56134	6.31048	6.37614	6.78447	6.53536	6.57572	NaN	6.50625	6.53515	NaN	P27637	509	P27637	Bud site selection protein 14	BUD14	NRYVGQEKSEPVDSDYDTDLKKVFEAPRMPF
-0.542574	-0.350963	-0.629012	-0.580844	-1.0283	-1.95007	-2.12257	-2.61176	-2.27141	-2.96889	S	2	ATM kinase substrate motif;b-Adrenergic Receptor kinase substrate motif;Casein kinase I substrate motif;Casein kinase II substrate motif;DNA dependent Protein kinase substrate motif;G protein-coupled receptor kinase 1 substrate motif	0.99975	1.91e-97	202.22	89.541	875.352	0.10975	13	8.04945	7.26961	7.20701	7.28957	7.34782	7.12888	7.00852	NaN	NaN	6.98837	6.34443	Q08492	13	Q08492	Bud site selection protein 21	BUD21	___MSNGHVKFDADESQASASAVTDRQDDVL
-0.131228	-0.0849138	-0.19583	-0.114595	0.014153	-0.0158548	-0.00435186	-0.0922989	-0.484065	-0.821769	S	2	Casein kinase II substrate motif	0.993244	2.54e-46	226.29	109.5	875.352	0.26661	16	8.01119	6.88635	7.11217	7.06633	7.14286	7.16116	7.27834	6.33027	6.78206	6.91257	6.81791	Q08492	16	Q08492	Bud site selection protein 21	BUD21	MSNGHVKFDADESQASASAVTDRQDDVLVIS
-0.119611	-0.117575	-0.077275	-0.128295	-0.18366	-0.120303	-0.159185	-0.136866	-0.214777	-0.222055	S	2	b-Adrenergic Receptor kinase substrate motif;Casein kinase II substrate motif;PKA kinase substrate motif	1	4.71e-87	261.17	67.646	771.814	0.068241	144	9.49667	8.68032	8.58167	8.49528	8.36044	8.53396	8.43172	7.99583	8.52605	8.6598	8.3644	Q08492	144	Q08492	Bud site selection protein 21	BUD21	QYSSSRHVTFDKLDESDENEEALAKAIKTKK
-0.831975	-0.731781	-0.823823	-0.787442	-0.723367	-0.73208	-0.706549	-0.69642	-0.695674	-0.703315	S	2	Casein kinase I substrate motif;Casein kinase II substrate motif;PKA kinase substrate motif	0.99774	1.96e-06	146.36	36.219	769.307	0.39634	285	8.68308	8.01017	7.62176	7.69317	7.1898	7.3497	7.79172	5.86306	7.91377	7.93462	7.30027	Q04347	285	Q04347	Bud site selection protein 22	BUD22	SNAIGAQTQSNKETTSDNEDLLIKEYEGMLG
-0.718359	-0.778431	-0.758024	-0.651039	-0.505499	-0.537673	-0.548398	-0.557342	-0.567111	-0.493966	T	3	b-Adrenergic Receptor kinase substrate motif;Casein kinase I substrate motif	0.999998	1.2e-19	173.21	173.21	801.65	-0.91601	257	7.77571	7.08171	6.81532	6.82723	6.43438	6.87919	6.64472	6.23764	6.66588	6.97088	6.59356	Q04347	257	Q04347	Bud site selection protein 22	BUD22	KTANANQTHSNIDYDTDDGNEKNAIDSKSNA
-0.639561	-0.813106	-0.83332	-0.709997	-0.65388	-0.587414	-0.517836	-0.588006	-0.461988	-0.434222	S	2	Casein kinase I substrate motif;Casein kinase II substrate motif;Pyruvate dehydrogenase kinase substrate motif	1	1.54e-167	303.07	222.06	1139.95	-0.098256	580	8.79804	8.03802	7.79244	7.76595	7.62613	7.88289	7.80525	7.09402	7.76529	7.94131	7.76409	P43573	580	P43573	Bud site selection protein 27	BUD27	KSMKKKFDPKILENISDDDYDDDDDGNKKLL
-0.211482	-0.257637	-0.288306	-0.720527	-0.22182	-0.7219	-0.06026	-0.121583	-0.470898	-0.0315088	S	3	Casein kinase I substrate motif;Casein kinase II substrate motif;Pyruvate dehydrogenase kinase substrate motif	1	2.38e-112	205.18	31.111	787.299	-0.079775	1075	8.69454	7.8303	7.79877	7.70562	7.66702	7.79918	7.64931	7.16441	7.61194	7.84343	7.53541	P25558	1075	P25558	Bud site selection protein 3	BUD3	DTQSEFLRAADVENLSDDDEHRQNESRVFND
0.436935	0.357769	0.298873	-0.0466342	-0.587119	-1.34604	-1.60925	-1.87141	-2.02427	-1.97052	S	2	Casein kinase II substrate motif;Cdc2 kinase substrate motif;CDK kinase substrate motif;CDK kinase substrate motif_minimal;CDK kinase substrate motif_minimal_pS;CDK1,2,4,6 kinase substrate motif;ERK1,2 kinase substrate motif;GSK-3, ERK1, ERK2, CDK5 substrate motif;pSPxK/R;WW domain binding motif	0.997613	3.4e-25	190.46	112.5	619.279	-0.032474	1549	7.97985	7.2101	7.20205	6.95733	7.2163	7.08597	6.78662	6.29343	6.91235	6.97109	NaN	P25558	1549	P25558	Bud site selection protein 3	BUD3	EGFLRKKQKDEPIWVSPSKIDFADLSRRTKA
-0.615874	-0.807023	-0.946395	-0.882523	-0.596327	-0.800221	-0.81699	-0.663027	-0.634732	-0.703619	S	2	BARD1 BRCT domain binding motif;Casein kinase II substrate motif	1	3.79e-87	260.25	237.89	817.809	-0.55617	1614	8.47975	7.58327	7.46786	7.36061	7.45411	7.58656	7.58223	6.95825	7.44115	7.65898	7.37374	P25558	1614	P25558	Bud site selection protein 3	BUD3	TKDASYAYLKDFVALSDDEDEDGKQNCAVGG
-1.27564	-1.40785	-1.31689	-1.4558	-1.21577	-1.28004	-1.1809	-1.10505	-1.15724	-1.21037	S	2	Casein kinase I substrate motif;G protein-coupled receptor kinase 1 substrate motif	0.999735	0.000354319	117.09	109.72	594.768	-0.12849	1063	7.32795	6.51838	6.70025	NaN	6.85176	6.36777	6.34803	NaN	6.11267	NaN	NaN	P25558	1063	P25558	Bud site selection protein 3	BUD3	RVSTTSAGDQRIDTQSEFLRAADVENLSDDD
-1.97627	-2.23055	-2.00699	-2.29885	-2.21791	-2.60244	-2.62172	-3.31286	-3.27799	-3.6006	S	2	14-3-3 domain binding motif;ATM kinase substrate motif;Calmodulin-dependent protein kinase II substrate motif;Casein kinase I substrate motif;Casein kinase II substrate motif;DNA dependent Protein kinase substrate motif;PKA kinase substrate motif;PKC kinase substrate motif	1	5.99e-08	152.32	144.68	696.315	-1.2272	1254	8.26221	7.39651	7.39212	7.30773	7.42679	7.28556	7.37101	6.5103	7.1312	7.2257	6.99617	P25558	1254	P25558	Bud site selection protein 3	BUD3	VLDKHDAHYNWKRLASQVSLSEGLKVNTEED
-1.41295	-1.64268	-1.60249	-1.70028	-1.93825	-2.64992	-2.51845	-3.15608	-3.11923	-3.50352	S	2	Casein kinase II substrate motif	0.998819	5.99e-08	152.32	104.84	696.315	-0.47277	1257	8.20653	7.3586	7.30062	7.30773	7.28865	7.28556	7.27052	6.5103	7.1312	7.2257	6.83285	P25558	1257	P25558	Bud site selection protein 3	BUD3	KHDAHYNWKRLASQVSLSEGLKVNTEEDAAI
-1.49978	-1.53335	-1.28379	-1.83834	-1.51494	-1.68472	-1.67512	-1.58879	-1.71077	-1.85178	S	2	Casein kinase I substrate motif;Casein kinase II substrate motif;G protein-coupled receptor kinase 1 substrate motif;PKA kinase substrate motif;PKC kinase substrate motif	0.999924	0.00106836	133.48	133.48	711.295	0.97091	1183	6.87473	5.83618	5.84552	5.56783	6.02453	NaN	6.2992	NaN	5.9045	6.2755	NaN	P25558	1183	P25558	Bud site selection protein 3	BUD3	NEGKDAKDIKLGDDYSDKETAKEITKPKNFV
-1.09921	-1.33432	-1.47674	-1.51013	-0.150169	-0.817535	-1.06081	-0.79496	-0.679559	-0.737374	S	2	Casein kinase II substrate motif	0.999999	2.02e-15	164.31	164.31	1032.93	-1.1319	1160	7.70347	6.48232	6.71964	6.74129	6.87237	6.61966	6.9072	6.17281	6.67495	6.95266	6.26649	P25558	1160	P25558	Bud site selection protein 3	BUD3	TQKLSPQASKVLTENSNELKDTNNEGKDAKD
-0.077569	0.255905	0.265672	0.348659	0.174517	0.943214	0.375123	0.516297	0.678006	0.536929	S	2	b-Adrenergic Receptor kinase substrate motif;Casein kinase II substrate motif;CDK kinase substrate motif_minimal;CDK kinase substrate motif_minimal_pS;ERK1,2 kinase substrate motif;G protein-coupled receptor kinase 1 substrate motif;GSK-3, ERK1, ERK2, CDK5 substrate motif;PKA kinase substrate motif;WW domain binding motif	0.987111	1.45e-44	203.73	164.01	1135.49	0.21193	1515	7.75856	6.65567	7.20793	7.17132	7.12872	6.45956	6.74202	NaN	NaN	NaN	NaN	P25558	1515	P25558	Bud site selection protein 3	BUD3	SSNKTVLGNAQKVQESPSGPLIYVLPQSSTK
-1.09921	-1.33432	-1.47674	-1.51013	-0.150169	-0.817535	-1.06081	-0.79496	-0.679559	-0.737374	T	2	Casein kinase I substrate motif;Casein kinase II substrate motif;G protein-coupled receptor kinase 1 substrate motif;MAPKAPK2 kinase substrate motif;PKA kinase substrate motif;PKC kinase substrate motif	1	2.02e-15	164.31	94.301	1032.93	-1.4279	1157	7.70347	6.48232	6.71964	6.74129	6.87237	6.61966	6.9072	6.17281	6.67495	6.95266	6.26649	P25558	1157	P25558	Bud site selection protein 3	BUD3	STLTQKLSPQASKVLTENSNELKDTNNEGKD
-3.43471	-3.01029	-3.1025	-3.03256	-3.29604	-3.44073	-2.93432	-3.30861	-3.47576	-2.97655	S	2	AMP-activated protein kinase substrate motif;b-Adrenergic Receptor kinase substrate motif;Casein kinase I substrate motif;Casein kinase II substrate motif;Pyruvate dehydrogenase kinase substrate motif	1	2.18e-48	216.01	116.35	756.294	-0.46041	811	7.98822	7.11833	6.85125	6.73775	6.95866	7.05774	7.14283	NaN	6.97248	7.27316	6.95779	P47136	811	P47136	Bud site selection protein 4	BUD4	TNTQDEAEISIREIESAGDITFNRGDLLSLS
-3.77724	-4.03584	-3.95707	-4.06636	-3.92631	-4.12098	-3.5436	-3.81621	-3.86981	-4.22051	S	2		1	1.24e-28	188.39	179.79	625.331	-0.40636	214	7.75838	6.90472	6.84278	6.6129	6.57973	6.80611	7.00983	6.14557	6.74703	6.84395	6.58478	P47136	214	P47136	Bud site selection protein 4	BUD4	QILHSPSRIPITNAVSINKLNLDFTLNPNES
-1.12654	-1.64189	-1.82665	-2.32494	-1.0743	-1.35764	-1.4141	-1.08307	-0.779272	-1.40964	S	2	b-Adrenergic Receptor kinase substrate motif	0.999995	0.00475894	111.34	84.859	769.854	-0.12718	494	7.26668	6.33626	6.53718	5.72665	6.67906	NaN	6.5372	NaN	6.61399	NaN	NaN	P47136	494	P47136	Bud site selection protein 4	BUD4	NFKDGEEYRIVQHEESLYGQRTKSPEENIIN
-1.32546	-1.55342	-1.43939	-1.20674	-1.43873	-1.39387	-1.46011	-1.22505	-1.21057	-1.34362	S	2	b-Adrenergic Receptor kinase substrate motif;Casein kinase II substrate motif;G protein-coupled receptor kinase 1 substrate motif;MAPKAPK2 kinase substrate motif	0.999237	0.00157971	119.08	117.2	762.826	0.49159	288	6.51526	NaN	5.73238	5.1025	5.30582	6.26529	NaN	5.56681	NaN	NaN	5.29161	P47136	288	P47136	Bud site selection protein 4	BUD4	LPSKLLNTSNNSHSDSRSPTASVEDLNISTN
-3.28512	-3.31276	-3.04017	-3.37028	-3.07023	-3.07685	-2.84871	-2.95145	-2.61537	-2.65255	S	2	Casein kinase II substrate motif;PKA kinase substrate motif;PKC kinase substrate motif;Plk1 kinase substrate motif	1	9.41e-64	181.64	167.99	833.888	-1.5277	805	8.14907	6.82925	7.34141	6.96756	7.11136	7.26916	7.14755	6.42885	7.30183	7.35149	7.0876	P47136	805	P47136	Bud site selection protein 4	BUD4	DEQKLPTNTQDEAEISIREIESAGDITFNRG
-3.62493	-3.66041	-3.22153	-3.45176	-3.5395	-3.25668	-3.1121	-3.17492	-3.17879	-3.24105	S	2	b-Adrenergic Receptor kinase substrate motif;Casein kinase I substrate motif;Casein kinase II substrate motif;G protein-coupled receptor kinase 1 substrate motif;GSK3 kinase substrate motif;Pyruvate dehydrogenase kinase substrate motif	1	1.07e-61	223.97	35.006	843.3	0.40281	6	7.48849	NaN	NaN	6.85956	6.91709	6.57499	6.36282	6.47223	NaN	6.79701	NaN	P47136	6	P47136	Bud site selection protein 4	BUD4	__________MHDAESTVDSLLKEIDNEMEQ
-2.60354	-2.58305	-2.92684	-2.28016	-2.6884	-2.40566	-2.79602	-2.61317	-2.486	-2.41359	S	2	b-Adrenergic Receptor kinase substrate motif;MAPKAPK2 kinase substrate motif	1	1.07e-61	223.97	35.006	843.3	0.40281	10	7.60765	NaN	NaN	6.7492	6.99092	6.99904	6.34647	6.06089	6.45369	6.89826	6.00389	P47136	10	P47136	Bud site selection protein 4	BUD4	______MHDAESTVDSLLKEIDNEMEQTKSN
-3.65127	-3.8548	-3.56146	-3.60058	-3.75118	-4.01262	-3.60195	-3.86813	-3.86155	-3.99612	S	2	Casein kinase I substrate motif;Casein kinase II substrate motif	1	4.18e-38	202.65	183.07	912.404	-0.56196	78	8.63244	7.68642	7.58424	7.6124	7.54583	7.62898	7.63776	7.31175	7.60766	7.85363	7.67682	P47136	78	P47136	Bud site selection protein 4	BUD4	TENSRGRSPSKMSTISNESLNLGLLRVNSEL
-3.77857	-3.99807	-3.76322	-3.76596	-3.87188	-3.9873	-3.58095	-3.86884	-3.92733	-4.15232	S	2	b-Adrenergic Receptor kinase substrate motif	1	3.36e-71	202.65	158.33	912.404	-0.28967	81	8.76415	7.80804	7.74607	7.73023	7.88834	7.77331	7.94348	7.31175	7.80583	7.69214	7.69105	P47136	81	P47136	Bud site selection protein 4	BUD4	SRGRSPSKMSTISNESLNLGLLRVNSELEES
-2.91281	-2.8118	-2.76559	-2.77136	-2.65978	-2.95033	-2.61027	-2.52113	-2.57766	-2.45665	S	2	CDK kinase substrate motif_minimal;CDK kinase substrate motif_minimal_pS;ERK1,2 kinase substrate motif;Growth associated histone HI kinase substrate motif;GSK-3, ERK1, ERK2, CDK5 substrate motif;PKA kinase substrate motif;PKC kinase substrate motif;WW domain binding motif	1	4.76e-21	185.09	185.09	758.849	-1.9856	119	7.82849	6.90098	7.01578	6.74568	6.8304	6.79043	7.03165	6.52781	6.82724	6.86259	6.38057	P47136	119	P47136	Bud site selection protein 4	BUD4	RIKNSVANGALGHANSPKVLNNLKNMAQDID
-2.57748	-2.17475	-2.30626	-2.67647	-2.76111	-3.25849	-2.67845	-2.57326	-2.6584	-2.64322	S	3	b-Adrenergic Receptor kinase substrate motif;CDK kinase substrate motif_minimal;CDK kinase substrate motif_minimal_pS;ERK1,2 kinase substrate motif;GSK-3, ERK1, ERK2, CDK5 substrate motif;MAPKAPK2 kinase substrate motif;WW domain binding motif	0.999649	2.54e-24	130.2	93.494	602.292	-0.12318	167	8.25669	7.39992	7.42951	7.04933	7.58534	7.22181	7.24207	6.53152	7.13972	7.27891	6.93279	P47136	167	P47136	Bud site selection protein 4	BUD4	KFTLKSTQPLLSYPESPIHRSSIEIETNYDD
-1.77135	-1.62759	-1.37888	-1.87474	-1.65583	-1.7974	-1.69624	-1.77561	-1.85165	-1.90358	S	2	14-3-3 domain binding motif;Calmodulin-dependent protein kinase II substrate motif;Calmodulin-dependent protein kinase IV substrate motif;Casein kinase II substrate motif;Chk1 kinase substrate motif;G protein-coupled receptor kinase 1 substrate motif;PKA kinase substrate motif;PKC kinase substrate motif	1	3.22e-59	235.26	181.81	977.901	-0.24855	91	8.54699	7.68246	7.57411	7.48314	7.70209	7.591	7.66963	6.90089	7.47257	7.63849	7.28017	P47136	91	P47136	Bud site selection protein 4	BUD4	TISNESLNLGLLRVNSELEESPAAVHQERIK
-2.58845	-2.23415	-2.40048	-2.72059	-2.76698	-3.25211	-2.71319	-2.61185	-2.74942	-2.68137	S	2	b-Adrenergic Receptor kinase substrate motif;CDK kinase substrate motif_minimal;CDK kinase substrate motif_minimal_pS;ERK1,2 kinase substrate motif;GSK-3, ERK1, ERK2, CDK5 substrate motif;WW domain binding motif	1	1.61e-41	210.14	181.81	977.901	-0.24855	96	8.41484	7.30181	7.52577	7.29691	7.56318	7.46428	7.52771	6.76657	7.41258	7.60488	7.18033	P47136	96	P47136	Bud site selection protein 4	BUD4	SLNLGLLRVNSELEESPAAVHQERIKNSVAN
-3.01981	-3.09526	-3.10045	-3.14439	-3.08856	-2.29153	-2.77067	-2.56155	-2.65598	-2.97118	T	2	b-Adrenergic Receptor kinase substrate motif;Casein kinase II substrate motif;MAPKAPK2 kinase substrate motif	0.984935	6.88e-08	137.73	100.04	1121.44	-1.085	466	7.35715	6.51989	NaN	6.82617	NaN	NaN	6.56139	6.28805	6.44	6.4036	6.27335	P47136	466	P47136	Bud site selection protein 4	BUD4	NEQPAIIPQKDSSEETFTELNNESEFQRNFK
-3.66843	-3.48604	-3.21282	-3.40954	-3.48669	-3.29023	-3.13549	-3.4175	-3.56899	-3.4171	T	2		1	2.18e-48	216.01	116.35	756.294	-0.46041	816	7.9562	6.96761	6.73844	6.73775	6.95866	7.05774	7.14283	NaN	6.97248	7.27316	6.88255	P47136	816	P47136	Bud site selection protein 4	BUD4	EAEISIREIESAGDITFNRGDLLSLSFDEEL
-3.17263	-3.19051	-2.95871	-3.2992	-2.93244	-2.89902	-2.76526	-2.88871	-2.58066	-2.64641	T	2	Casein kinase I substrate motif;Casein kinase II substrate motif;MDC1 BRCT domain binding motif;Plk1 PBD domain binding motif	1	0.00416446	131.72	35.006	843.3	0.40281	7	7.59302	NaN	NaN	6.65185	6.84601	6.99904	6.36282	6.55973	6.45369	6.89826	6.00389	P47136	7	P47136	Bud site selection protein 4	BUD4	_________MHDAESTVDSLLKEIDNEMEQT
-0.232631	-0.232343	0.0237618	-0.153942	0.688151	1.08386	1.29446	1.45903	1.63878	1.19008	S	2	14-3-3 domain binding motif;Calmodulin-dependent protein kinase II substrate motif;G protein-coupled receptor kinase 1 substrate motif;PAK2 kinase substrate motif;PKA kinase substrate motif;PKC epsilon kinase substrate motif;PKC kinase substrate motif	0.985545	4.25e-115	150.39	56.225	685.34	-0.060028	347	7.98995	7.20328	6.92339	6.74995	6.63716	7.03985	6.86856	6.20192	7.05591	7.36935	6.93845	P41697	347	P41697	Bud site selection protein 6	BUD6	TPLPIENVRASPRRLSSVVTTSPDKAMNGTC
0.525242	0.627133	0.0785146	0.288739	-0.144701	0.00375488	-0.395498	-0.572907	-0.898825	-0.453594	S	2	Cdc2 kinase substrate motif;CDK kinase substrate motif;CDK kinase substrate motif_minimal;CDK kinase substrate motif_minimal_pS;CDK1,2,4,6 kinase substrate motif;ERK1,2 kinase substrate motif;G protein-coupled receptor kinase 1 substrate motif;Growth associated histone HI kinase substrate motif;GSK-3, ERK1, ERK2, CDK5 substrate motif;pSPxK/R;WW domain binding motif	0.989619	0.000208239	116.35	105.39	725.323	0.65707	353	7.64412	7.03096	6.88822	6.70497	6.55525	6.70445	6.03048	NaN	6.51472	6.80676	6.04968	P41697	353	P41697	Bud site selection protein 6	BUD6	NVRASPRRLSSVVTTSPDKAMNGTCPVFLRI
-0.283691	-0.479892	-0.564916	-0.572605	-1.0395	-0.694049	-0.544457	-0.339134	-0.45344	-0.525737	S	2	MDC1 BRCT domain binding motif;Plk1 PBD domain binding motif	0.996907	1.23e-17	181.51	179.87	826.826	0.21601	115	7.99289	6.79529	NaN	6.80335	NaN	7.38119	6.89293	NaN	7.22866	7.33133	7.19126	Q12191	115	Q12191	Binder of USO1 and GRH1 protein 1	BUG1	SGTTEKDIEEINSTSSNVGKDDAENTKKEEV
-0.290827	-0.386212	-0.240768	-0.265959	-0.286393	-0.311038	-0.282178	-0.161568	-0.0950086	-0.385452	S	3	b-Adrenergic Receptor kinase substrate motif;Casein kinase I substrate motif;Casein kinase II substrate motif;G protein-coupled receptor kinase 1 substrate motif	1	1.17e-17	182.22	97.384	896.366	-1.0905	87	8.37214	7.68357	7.06752	7.14585	7.9422	6.52874	7.63006	5.28504	5.68167	7.42305	5.95685	Q12191	87	Q12191	Binder of USO1 and GRH1 protein 1	BUG1	STKSENNDQNDVDEESEEKEIEQVKSDPSGT
-0.299026	-0.389997	-0.235012	-0.218835	-0.329309	-0.232552	-0.204972	-0.20857	-0.276426	-0.183543	T	2	MDC1 BRCT domain binding motif;Plk1 PBD domain binding motif	0.871871	5.98e-17	179.87	115.87	826.826	-0.4547	113	7.53418	6.32869	NaN	6.73715	NaN	6.96341	6.20793	NaN	6.41251	6.96721	6.59739	Q12191	113	Q12191	Binder of USO1 and GRH1 protein 1	BUG1	DPSGTTEKDIEEINSTSSNVGKDDAENTKKE
0.561838	0.758077	0.661362	-0.150259	0.182246	-0.123799	0.194456	0.31684	0.381172	0.58126	S	2	Casein kinase I substrate motif;Casein kinase II substrate motif;G protein-coupled receptor kinase 1 substrate motif;PKA kinase substrate motif;PKC kinase substrate motif	0.9971	0.00146307	127.57	108.14	700.292	0.24085	53	7.58126	6.51688	6.67606	6.07824	6.93622	NaN	6.31484	NaN	6.55068	7.0023	6.66237	P48524	53	P48524	Ubiquitin ligase-binding protein BUL1	BUL1	NTRGRGRQKQEGGKGSSRSPSLHSPKSWIRS
0.702303	0.895951	0.769481	-0.197308	0.112387	-0.154835	0.155176	0.262514	0.329184	0.502189	S	2	Casein kinase I substrate motif;Casein kinase II substrate motif;G protein-coupled receptor kinase 1 substrate motif;GSK3 kinase substrate motif;MDC1 BRCT domain binding motif;PKA kinase substrate motif;PKC kinase substrate motif;Plk1 PBD domain binding motif	0.979252	0.00146307	127.57	108.14	700.292	0.24085	54	7.54352	6.33778	6.67606	6.83551	6.56042	NaN	6.34506	NaN	6.35839	7.02886	6.375	P48524	54	P48524	Ubiquitin ligase-binding protein BUL1	BUL1	TRGRGRQKQEGGKGSSRSPSLHSPKSWIRSA
1.88471	1.88642	2.01286	1.64913	1.48813	1.56014	1.32326	1.32023	0.514724	0.240368	S	2	Casein kinase II substrate motif;CDK kinase substrate motif_minimal;CDK kinase substrate motif_minimal_pS;ERK1,2 kinase substrate motif;Growth associated histone HI kinase substrate motif;GSK-3, ERK1, ERK2, CDK5 substrate motif;WW domain binding motif	0.99987	0.00045138	105.98	105.98	466.716	0.53112	56	7.67309	6.50017	6.49371	6.79248	6.65445	6.19036	6.51431	NaN	6.84484	7.07416	6.80874	P48524	56	P48524	Ubiquitin ligase-binding protein BUL1	BUL1	GRGRQKQEGGKGSSRSPSLHSPKSWIRSASA
1.99682	2.08548	2.23163	1.93001	1.49439	1.24634	1.11629	1.50478	0.557908	1.52783	S	2	14-3-3 domain binding motif;Calmodulin-dependent protein kinase II substrate motif;Casein kinase I substrate motif;Casein kinase II substrate motif;DNA dependent Protein kinase substrate motif;G protein-coupled receptor kinase 1 substrate motif;MAPKAPK2 kinase substrate motif;Phosphorylase kinase substrate motif;PKA kinase substrate motif;PKC kinase substrate motif	0.999957	5.44e-07	105.98	105.98	466.716	-0.0054141	58	7.17047	5.97021	5.73326	5.28468	6.59872	6.07276	6.50409	NaN	6.34435	6.25734	5.89048	P48524	58	P48524	Ubiquitin ligase-binding protein BUL1	BUL1	GRQKQEGGKGSSRSPSLHSPKSWIRSASATG
-1.58005	-1.37583	-1.59906	-1.7458	-1.62951	-1.94224	-1.90202	-1.50594	-1.46632	-1.49647	S	2	14-3-3 domain binding motif;AMP-activated protein kinase substrate motif;Calmodulin-dependent protein kinase II substrate motif;Casein kinase II substrate motif;HMGCoA Reductase kinase substrate motif;PKA kinase substrate motif;PKC kinase substrate motif	0.999992	5.36e-45	223.22	222.25	563.287	0.3145	70	8.28135	7.45206	7.47422	7.09812	7.31762	7.32276	7.26626	6.60272	7.33373	7.36884	7.052	P48524	70	P48524	Ubiquitin ligase-binding protein BUL1	BUL1	RSPSLHSPKSWIRSASATGILGLRRPELAHS
0.419991	1.56122	1.24705	0.920776	0.83584	1.0149	0.741425	0.863009	0.424804	0.547141	T	2	AMP-activated protein kinase substrate motif;G protein-coupled receptor kinase 1 substrate motif;MDC1 BRCT domain binding motif;PKA kinase substrate motif;Plk1 PBD domain binding motif	0.95979	1.84e-28	133.47	131.86	732.348	0.1755	22	7.90924	6.36946	7.13303	6.44141	7.08927	7.00299	6.94625	6.22593	7.1617	7.10823	6.35098	Q03758	22	Q03758	Ubiquitin ligase-binding protein BUL2	BUL2	TSSRKNGRPPLKSVSTEDNIHLLRKRRQQQL
0.0910352	0.0259315	-0.229818	-0.0881357	-0.0935817	-0.35039	-0.313082	-0.52242	-0.106451	-0.0843183	S	2	b-Adrenergic Receptor kinase substrate motif;Casein kinase I substrate motif;G protein-coupled receptor kinase 1 substrate motif;GSK3 kinase substrate motif	0.999999	3.54e-37	203.06	190.91	955.897	0.51493	472	7.1697	6.77517	6.08354	6.31672	NaN	6.29815	NaN	NaN	6.18412	6.08239	5.91007	P38822	472	P38822	Protein BZZ1	BZZ1	RRTRLGSAPNNAGEDSDNNSIRTTSTNNTKK
0.113998	0.161635	0.0344144	-0.268178	0.194245	0.343034	0.11433	0.207721	0.180589	0.0131185	S	2	Casein kinase I substrate motif;Casein kinase II substrate motif;G protein-coupled receptor kinase 1 substrate motif;MAPKAPK2 kinase substrate motif;PKA kinase substrate motif;PKC kinase substrate motif	1	3.21e-27	190.85	190.85	955.897	0.10967	476	7.5134	6.95843	6.42063	6.49779	6.01182	6.70681	6.01106	4.65995	6.24279	6.70879	6.56739	P38822	476	P38822	Protein BZZ1	BZZ1	LGSAPNNAGEDSDNNSIRTTSTNNTKKTTQN
0.90784	1.31951	0.982389	0.0624435	1.30086	-0.413424	0.245751	0.878993	1.46658	0.964884	S	2	Casein kinase II substrate motif;CDK kinase substrate motif_minimal;CDK kinase substrate motif_minimal_pS;ERK1,2 kinase substrate motif;G protein-coupled receptor kinase 1 substrate motif;GSK-3, ERK1, ERK2, CDK5 substrate motif;PAK2 kinase substrate motif;PKA kinase substrate motif;PKC kinase substrate motif;WW domain binding motif	0.999991	1.13e-34	190.31	152.66	1093.04	-0.21313	116	8.80673	7.21163	7.6902	7.40681	7.38977	7.92483	7.66446	7.16779	8.15116	8.2537	7.77447	P36076	116	P36076	Coenzyme A biosynthesis protein 3	CAB3	NTSMPANTNGQQKRFSPSLPSAVSFTVPEVE
-0.392228	-0.735955	-0.458393	-0.642428	-0.472204	-0.60815	-0.417339	-0.485423	1.17607	-0.579767	S	2	Casein kinase I substrate motif;Casein kinase II substrate motif;DNA dependent Protein kinase substrate motif;G protein-coupled receptor kinase 1 substrate motif	0.913756	3.78e-07	136.36	34.459	1094.95	0.050195	118	8.5608	6.70978	6.92734	7.14242	7.38977	7.30466	7.66446	6.90835	7.66085	8.17319	7.62844	P36076	118	P36076	Coenzyme A biosynthesis protein 3	CAB3	SMPANTNGQQKRFSPSLPSAVSFTVPEVERL
1.28875	0.481272	1.15751	1.20722	1.31633	1.09659	0.788636	-0.340071	-0.620871	-0.565078	S	3	Casein kinase I substrate motif;Casein kinase II substrate motif;DNA dependent Protein kinase substrate motif	0.951198	3.78e-07	136.36	93.495	729.028	0.61077	121	8.66394	7.54295	6.62687	7.44851	7.66599	7.81415	7.83935	7.6529	7.66085	7.90386	7.62844	P36076	121	P36076	Coenzyme A biosynthesis protein 3	CAB3	ANTNGQQKRFSPSLPSAVSFTVPEVERLPYH
-0.759535	-0.771656	-0.773886	-0.718629	-0.683536	-0.778193	-0.707633	-0.620193	-0.69391	-0.715788	S	2	14-3-3 domain binding motif;Aurora-A kinase substrate motif;Calmodulin-dependent protein kinase II substrate motif;Casein kinase II substrate motif;DMPK1 kinase substrate motif;MAPKAPK1 kinase substrate motif;p70 Ribosomal S6 kinase substrate motif;PAK2 kinase substrate motif;Phosphorylase kinase substrate motif;PKA kinase substrate motif;PKC epsilon kinase substrate motif;PKC kinase substrate mo…	1	6.99e-36	181.98	135.02	657.262	0.23629	42	8.56491	7.81743	7.68851	7.64024	7.1503	7.71235	7.25717	7.02362	7.60327	7.64804	7.47896	P36076	42	P36076	Coenzyme A biosynthesis protein 3	CAB3	TQVPVSILTNKERRKSIHDESNFERSDSHED
0.795417	0.840012	0.402472	0.526243	0.328183	0.38263	0.365821	0.498731	0.428904	0.460813	S	3	b-Adrenergic Receptor kinase substrate motif;Casein kinase I substrate motif;Casein kinase II substrate motif;G protein-coupled receptor kinase 1 substrate motif;GSK3 kinase substrate motif;PKA kinase substrate motif	0.862523	1.04e-11	131.38	120.57	1200.57	0.40126	47	7.67196	6.79779	6.82072	6.3724	NaN	7.19601	NaN	NaN	NaN	6.63849	7.06737	P53836	47	P53836	CCR4-NOT transcriptional complex subunit CAF120	CAF120	SRLKVNVTSKKKLNDSSPTSPMESSPVSPEL
-0.285445	-0.0487423	0.0477237	-0.76941	-0.978508	-0.927113	-0.803141	-0.649743	-0.587107	-0.75473	S	2	CDK kinase substrate motif_minimal;CDK kinase substrate motif_minimal_pS;ERK1,2 kinase substrate motif;G protein-coupled receptor kinase 1 substrate motif;Growth associated histone HI kinase substrate motif;GSK-3, ERK1, ERK2, CDK5 substrate motif;MAPKAPK2 kinase substrate motif;PKA kinase substrate motif;PKC kinase substrate motif;WW domain binding motif	0.99999	3.46e-08	155.2	155.2	718.278	-0.49525	885	7.51542	6.98237	6.77358	5.80718	6.46973	6.50435	NaN	5.90847	6.66966	6.17719	6.53839	P53836	885	P53836	CCR4-NOT transcriptional complex subunit CAF120	CAF120	NSPNKMYGANNSAMGSPRNPKTRAPPGPYNQ
0.594473	0.601971	0.376824	0.502939	0.138844	0.334415	0.458079	0.749967	0.468757	-0.234148	S	2	AMP-activated protein kinase substrate motif;CDK kinase substrate motif_minimal;CDK kinase substrate motif_minimal_pS;ERK1, ERK2, SAPK, CDK5 and GSK3 kinase substrate motif;ERK1,2 kinase substrate motif;Growth associated histone HI kinase substrate motif;GSK-3, ERK1, ERK2, CDK5 substrate motif;HMGCoA Reductase kinase substrate motif;PAK2 kinase substrate motif;PKA kinase substrate motif;PKC kinas…	1	2.91e-19	176.29	176.29	725.823	0.40239	510	7.45714	7.04029	6.75169	6.76157	NaN	6.53618	NaN	NaN	6.24097	NaN	6.0333	P53836	510	P53836	CCR4-NOT transcriptional complex subunit CAF120	CAF120	EQDLNNSDSPSIKRKSPPLVISESPHKVHTP
1.03389	0.95804	0.953959	0.80855	0.769313	0.644503	0.761256	0.662682	0.818714	0.905553	S	3	Casein kinase II substrate motif;Cdc2 kinase substrate motif;CDK kinase substrate motif;CDK kinase substrate motif_minimal;CDK kinase substrate motif_minimal_pS;CDK1,2,4,6 kinase substrate motif;ERK1,2 kinase substrate motif;G protein-coupled receptor kinase 1 substrate motif;Growth associated histone HI kinase substrate motif;GSK-3, ERK1, ERK2, CDK5 substrate motif;PKA kinase substrate motif;PKC…	0.99925	1.01e-11	113.01	97.579	693.009	0.3111	812	7.62676	7.0923	7.20093	6.81157	NaN	NaN	NaN	NaN	6.32711	6.34023	6.51821	P53836	812	P53836	CCR4-NOT transcriptional complex subunit CAF120	CAF120	QYITEHRSRHEVPKRSPEKPSNPLEIGNPYA
0.281077	0.626529	-0.0425656	0.100556	0.683923	0.708824	0.077785	0.718879	0.550288	-1.92415	T	2	Casein kinase II substrate motif;CDK kinase substrate motif_minimal;CDK kinase substrate motif_minimal_pT;G protein-coupled receptor kinase 1 substrate motif;GSK-3, ERK1, ERK2, CDK5 substrate motif;PKA kinase substrate motif;PKC kinase substrate motif;WW domain binding motif	0.999875	1.61e-18	101.89	88.338	605.766	0.41284	524	7.43022	NaN	6.39141	NaN	5.97394	6.69233	6.458	NaN	6.83061	6.90925	5.92674	P53836	524	P53836	CCR4-NOT transcriptional complex subunit CAF120	CAF120	KSPPLVISESPHKVHTPTDASFRTRVTEGSP
0.953754	0.819449	0.775134	0.776344	0.869164	0.767735	0.826439	0.857821	0.733083	0.883458	S	3	b-Adrenergic Receptor kinase substrate motif;G protein-coupled receptor kinase 1 substrate motif	1	1.13e-18	171.06	151.94	835.731	0.61322	1121	8.09262	6.97832	6.8695	7.23129	NaN	7.40062	NaN	6.926	6.97883	7.24229	7.46587	P53280	1121	P53280	Protein CAF130	CAF130	PLHEYITLAELDVGDSE______________
0.357216	0.413743	0.317994	0.434697	0.418642	0.511614	0.40296	0.440707	0.376845	0.337868	S	2	b-Adrenergic Receptor kinase substrate motif;BARD1 BRCT domain binding motif;Casein kinase II substrate motif;G protein-coupled receptor kinase 1 substrate motif	1	2.3e-185	237.14	57.097	1437.63	0.037862	154	10.48	9.24155	9.58512	9.69532	9.09573	9.68717	9.2739	9.4289	9.50137	9.00826	9.67962	P12962	154	P12962	Cap-associated protein CAF20	CAF20	ADKPILGFNAFAALESEDEDDEA________
1.32847	1.78395	0.769003	0.0156784	-0.37748	-0.713694	0.171112	-0.673591	-0.777502	-0.693112	S	3	Casein kinase II substrate motif;Pim1 kinase substrate sequence;PKA kinase substrate motif;PKC kinase substrate motif;Pyruvate dehydrogenase kinase substrate motif	0.999744	5.49e-44	159.36	159.36	1124.53	-0.16743	91	9.43406	8.46633	8.9472	8.3348	7.98189	8.28619	8.49101	7.11052	8.48876	8.49131	7.9661	P12962	91	P12962	Cap-associated protein CAF20	CAF20	TDSDGWCTFEAKKKGSGEDDEEETETTPTST
1.3191	1.11746	0.894502	0.0101934	0.484771	-0.0873058	0.906561	0.735349	0.318095	1.05021	T	3	b-Adrenergic Receptor kinase substrate motif;Casein kinase I substrate motif;G protein-coupled receptor kinase 1 substrate motif	0.872173	5.85e-07	96.287	83.088	1151.18	0.60913	99	8.68301	8.53585	7.5256	6.9753	7.40273	NaN	7.06558	7.4504	NaN	6.71531	7.40168	P12962	99	P12962	Cap-associated protein CAF20	CAF20	FEAKKKGSGEDDEEETETTPTSTVPVATIAQ
1.47668	1.55255	1.45604	1.9754	1.59638	1.69029	1.93413	1.77415	1.68971	1.89766	T	3	b-Adrenergic Receptor kinase substrate motif;Casein kinase I substrate motif;G protein-coupled receptor kinase 1 substrate motif	0.914583	1.21e-09	124.19	102.09	1124.53	0.30193	101	8.82662	7.66864	7.89245	6.7902	8.18047	8.40095	7.3918	7.4504	7.31911	7.59184	7.37921	P12962	101	P12962	Cap-associated protein CAF20	CAF20	AKKKGSGEDDEEETETTPTSTVPVATIAQET
0.965292	0.431381	1.42432	1.97987	1.60858	2.23898	1.80442	1.46314	2.00139	1.81497	T	2	Casein kinase I substrate motif;Casein kinase II substrate motif;CDK kinase substrate motif_minimal;CDK kinase substrate motif_minimal_pT;G protein-coupled receptor kinase 1 substrate motif;GSK-3, ERK1, ERK2, CDK5 substrate motif;WW domain binding motif	0.989787	3.08e-14	127.15	122.94	1558.19	1.0461	102	9.45071	8.66463	7.91644	8.35839	8.58023	8.11671	8.56718	8.10517	8.3388	8.68805	8.52736	P12962	102	P12962	Cap-associated protein CAF20	CAF20	KKKGSGEDDEEETETTPTSTVPVATIAQETL
0.180784	0.345956	0.73133	0.763314	0.109897	0.065531	0.399402	0.244096	-0.0132864	0.209546	S	2	14-3-3 domain binding motif;Aurora-A kinase substrate motif;Calmodulin-dependent protein kinase II substrate motif;PAK2 kinase substrate motif;Phosphorylase kinase substrate motif;PKA kinase substrate motif;PKC epsilon kinase substrate motif;PKC kinase substrate motif	1	7.07e-06	96.464	67.234	611.813	0.45045	38	8.09475	7.26214	7.14947	6.65953	6.63347	7.22802	6.89672	6.42045	7.30066	7.47037	6.79068	P04817	38	P04817	Arginine permease	CAN1	LFHDVEASQTHHRRGSIPLKDEKSKELYPLR
1.39744	1.31416	1.46028	1.57657	0.928771	1.24062	1.44863	1.96049	1.57208	1.57434	S	3	Casein kinase II substrate motif;DNA dependent Protein kinase substrate motif	0.961729	3.08e-07	102.56	32.801	1099.47	-0.96031	140	8.00647	7.53055	6.38709	NaN	7.29833	6.43008	6.35207	NaN	7.36186	6.53955	7.14142	P17106	140	P17106	Centromere-binding protein 1	CBF1	GEHKDSLNGERAITPSNEGVKPNTSLEGMTS
0.666371	0.912703	0.978498	1.03164	1.20994	1.30726	1.62829	1.43037	1.76477	1.68751	S	3	Casein kinase I substrate motif;Casein kinase II substrate motif;CDK kinase substrate motif_minimal;CDK kinase substrate motif_minimal_pS;ERK1,2 kinase substrate motif;G protein-coupled receptor kinase 1 substrate motif;GSK3 kinase substrate motif;GSK-3, ERK1, ERK2, CDK5 substrate motif;MDC1 BRCT domain binding motif;Plk1 PBD domain binding motif;WW domain binding motif	0.983304	7.73e-16	120.27	100.23	1104.81	0.34309	156	8.27221	7.46025	6.64563	7.425	7.06926	7.39363	6.99737	6.85093	7.57174	7.05922	7.39778	P17106	156	P17106	Centromere-binding protein 1	CBF1	NEGVKPNTSLEGMTSSPMESTQQSKNDMLIP
0.607947	0.677886	0.642785	0.541233	0.440511	0.521592	0.370157	0.297555	0.326746	0.229159	S	2	ATM kinase substrate motif;Casein kinase I substrate motif;Casein kinase II substrate motif;DNA dependent Protein kinase substrate motif	1	6.39e-51	175.89	100.65	1418.12	-0.16339	45	9.25892	8.54726	8.53361	8.45644	8.335	8.26259	8.39343	7.34571	7.6874	7.85947	7.65217	P17106	45	P17106	Centromere-binding protein 1	CBF1	NYSEARKKQRDQGLLSQESNDGNIDSALLSE
0.305801	0.465699	0.284991	-0.143105	0.667575	0.177071	0.401552	0.428325	0.425111	0.280003	S	2	b-Adrenergic Receptor kinase substrate motif	1	6.08e-89	226.04	169.15	1418.12	0.93737	48	9.14451	8.26226	8.27994	8.25727	7.93547	8.2642	8.10267	7.7725	8.12054	8.14907	8.04833	P17106	48	P17106	Centromere-binding protein 1	CBF1	EARKKQRDQGLLSQESNDGNIDSALLSEGAT
0.660846	0.629352	0.617259	0.27298	-0.534214	-1.07494	-1.31877	-1.35968	-1.63208	-1.5131	S	2	Casein kinase I substrate motif;PKA kinase substrate motif;PKC kinase substrate motif	1	1.49e-05	133.25	133.25	733.812	0.96661	19	8.07258	7.4186	7.32805	7.04391	7.33104	6.95882	6.91646	6.15033	6.90431	6.94822	6.40398	P17106	19	P17106	Centromere-binding protein 1	CBF1	LANNNKLSTEDEEIHSARKRGYNEEQNYSEA
1.22556	1.38223	1.17545	1.18736	1.30832	1.27487	1.29843	1.55458	1.73847	2.01376	T	3	Calmodulin-dependent protein kinase II substrate motif;CDK kinase substrate motif_minimal;CDK kinase substrate motif_minimal_pT;GSK-3, ERK1, ERK2, CDK5 substrate motif;PKC kinase substrate motif;RAF1 kinase substrate motif;WW domain binding motif	0.997982	7.73e-16	127.53	120.27	1104.81	-0.0086153	138	8.54484	7.54551	7.73332	7.64954	7.36472	7.64401	7.42521	7.31387	7.17064	7.62005	7.6611	P17106	138	P17106	Centromere-binding protein 1	CBF1	ANGEHKDSLNGERAITPSNEGVKPNTSLEGM
0.218532	0.165546	0.604088	0.241603	-0.0266662	0.0246095	-0.129146	0.118416	-0.388607	-0.478187	T	2	b-Adrenergic Receptor kinase substrate motif;Casein kinase I substrate motif;MAPKAPK2 kinase substrate motif	0.989127	4.44e-07	143.47	32.366	1096.97	-1.7385	402	8.12254	7.21835	7.49521	6.91642	NaN	NaN	NaN	NaN	7.57909	7.40635	7.11783	P33322	402	P33322	H/ACA ribonucleoprotein complex subunit 4	CBF5	VPLDNAEQSTSSSQETKETEEEPKKAKEDSL
0.918457	1.21793	1.42118	1.48463	1.21166	1.23458	1.15618	1.23387	1.19543	1.26714	T	3	CDK kinase substrate motif_minimal;CDK kinase substrate motif_minimal_pT;GSK-3, ERK1, ERK2, CDK5 substrate motif;WW domain binding motif	1	3.84e-44	217.88	33.088	484.889	0.40449	378	8.32856	7.62408	7.39818	7.16811	7.19415	7.46421	7.03129	6.63374	7.40159	7.49223	7.18156	P33322	378	P33322	H/ACA ribonucleoprotein complex subunit 4	CBF5	KADGKLDKYGRVNENTPEQWKKEYVPLDNAE
-0.0935529	-0.136534	0.20106	0.402749	0.197564	-0.157169	-0.123711	-0.386099	-0.338696	-0.328171	S	3	AMP-activated protein kinase substrate motif;Casein kinase I substrate motif;Casein kinase II substrate motif;PKA kinase substrate motif	1	1.35e-05	60.209	38.696	612.919	-0.2686	63	8.51256	7.63878	7.71022	7.63791	7.51236	7.56976	7.32207	6.11843	7.53033	7.58644	7.35713	P53894	63	P53894	Serine/threonine-protein kinase CBK1	CBK1	PPAAGFSSNYMKEQGSHQSLQEHLQRETGNL
0.0429912	-0.0453488	0.121154	0.310612	0.0996769	-0.191458	-0.132091	-0.378588	-0.37736	-0.393952	S	3	Casein kinase II substrate motif	1	1.35e-05	60.209	38.696	612.919	-0.2686	66	8.52419	7.708	7.70741	7.69064	7.51236	7.53668	7.29544	6.11843	7.53033	7.58644	7.35713	P53894	66	P53894	Serine/threonine-protein kinase CBK1	CBK1	AGFSSNYMKEQGSHQSLQEHLQRETGNLGSG
-0.116757	0.16793	-0.135772	-0.238844	-0.593846	-0.533298	-0.414268	-0.329552	-0.325639	-0.610604	S	2	MAPKAPK2 kinase substrate motif;MDC1 BRCT domain binding motif;Plk1 PBD domain binding motif	0.920023	9.43e-176	237.3	237.3	865.873	0.89049	53	7.46367	7.01982	6.20917	6.03471	NaN	6.54747	6.29942	NaN	6.26114	6.58788	6.67208	P47818	53	P47818	Protein CCC1	CCC1	SNSNSSRHDNLSSSSSDIIYGRNSAQDLENS
1.35185	1.38223	1.25625	1.05128	1.31437	1.26974	0.870564	0.974251	1.2944	1.20474	S	3	Casein kinase I substrate motif;Casein kinase II substrate motif;CDK kinase substrate motif_minimal;CDK kinase substrate motif_minimal_pS;ERK1,2 kinase substrate motif;G protein-coupled receptor kinase 1 substrate motif;GSK-3, ERK1, ERK2, CDK5 substrate motif;WW domain binding motif	0.994825	0.00144089	105.14	69.261	493.891	-0.35578	161	6.99798	6.00642	6.21672	5.42529	5.6748	6.14721	5.9864	NaN	6.14333	6.40618	5.38222	P50077	161	P50077	Calcium-channel protein CCH1	CCH1	SFSSYSRSSSRRVSNSPSSTDRPPRSAKVLS
0.467889	0.455386	0.566835	0.401091	0.514732	0.53943	0.529865	0.515664	0.562846	0.457952	S	2	Casein kinase I substrate motif	1	0.00226487	78.516	47.844	520.245	0.23405	528	7.38977	6.8537	6.86714	5.97054	6.73029	6.30075	6.23623	NaN	NaN	NaN	NaN	P39077	528	P39077	T-complex protein 1 subunit gamma	CCT3	AIESACLLLRVDDIVSGVRKQE_________
-0.738813	-0.600085	-0.434078	0.131732	0.0689466	-0.88284	-1.54843	-2.07369	-2.44104	-2.7191	T	3	Casein kinase I substrate motif	1	2.62e-13	129.2	128.36	840.046	0.019595	326	7.97991	7.3022	7.13609	6.47185	6.50054	7.48677	7.13777	NaN	NaN	7.04957	NaN	P32468	326	P32468	Cell division control protein 12	CDC12	RLEGHENTGEGNEDFTLPAIAPARKLSHNPR
0.696928	0.72975	0.835954	-0.240598	-0.615945	-0.954434	-0.472893	-1.11082	-1.16871	-1.09345	S	2	CDK kinase substrate motif_minimal;CDK kinase substrate motif_minimal_pS;ERK1,2 kinase substrate motif;G protein-coupled receptor kinase 1 substrate motif;GSK-3, ERK1, ERK2, CDK5 substrate motif;WW domain binding motif	0.875128	4.78e-63	147.12	136.17	696.319	0.30085	429	7.65593	7.07258	6.97263	6.80776	6.51005	6.92292	6.04653	6.02604	6.15406	6.38732	NaN	Q00684	429	Q00684	Tyrosine-protein phosphatase CDC14	CDC14	NNGSNSFKSSAVPQTSPGQPRKGQNGSNTIE
-1.04831	0.263611	0.222419	0.0838389	0.0469111	0.140483	0.362758	0.311453	0.273964	0.54781	S	3	BARD1 BRCT domain binding motif;Casein kinase I substrate motif;Casein kinase II substrate motif;G protein-coupled receptor kinase 1 substrate motif;GSK3 kinase substrate motif	0.998674	7.25e-06	101.17	101.17	954.39	0.11225	467	7.63361	6.58443	6.55002	6.95468	NaN	6.92393	6.82298	6.53647	6.48239	NaN	6.70708	Q00684	467	Q00684	Tyrosine-protein phosphatase CDC14	CDC14	PTSHANRKVVIESNNSDDESMQDTNGTSNHY
-0.675229	-0.674159	-0.611423	-0.611171	-0.537748	-0.63878	-0.372066	-0.497436	-0.544532	-0.359911	S	2	14-3-3 domain binding motif;Calmodulin-dependent protein kinase I substrate motif;Calmodulin-dependent protein kinase II alpha substrate motif;Calmodulin-dependent protein kinase II substrate motif;Calmodulin-dependent protein kinase IV substrate motif;Chk1 kinase substrate motif;Phosphorylase kinase substrate motif;PKA kinase substrate motif;PKC kinase substrate motif	0.999624	5.34e-08	151.44	128.26	712.861	-0.047936	9	8.02011	7.21735	7.08511	6.77262	6.91299	7.12522	7.00169	6.40855	7.14638	7.19351	6.80666	P00549	9	P00549	Pyruvate kinase 1	CDC19	_______MSRLERLTSLNVVAGSDLRRTSII
0.545728	0.946306	0.737324	0.578325	0.630156	0.335147	0.150477	0.610782	0.420995	0.15617	S	3	Casein kinase II substrate motif;Pyruvate dehydrogenase kinase substrate motif	0.984576	1.48e-54	206.7	206.7	878.416	0.31939	12	8.21569	7.71523	7.74515	7.53424	NaN	NaN	NaN	6.75058	7.03778	NaN	6.78185	P14724	12	P14724	Anaphase-promoting complex subunit CDC26	CDC26	____MIRRAPTTLQLSHDDVTSLIDDLNEQK
1.0046	0.504592	0.319417	0.31076	0.512749	0.162283	0.348224	0.675425	0.641707	0.634122	S	3	Casein kinase I substrate motif;Casein kinase II substrate motif;Pyruvate dehydrogenase kinase substrate motif	0.998122	1.51e-33	182.15	148.38	878.416	0.35372	18	8.14004	7.52475	7.64627	7.27476	7.30475	NaN	7.02181	NaN	7.03254	NaN	NaN	P14724	18	P14724	Anaphase-promoting complex subunit CDC26	CDC26	RRAPTTLQLSHDDVTSLIDDLNEQKLKQQLN
0.276653	0.361937	0.236635	0.541237	0.385426	0.489702	0.564962	0.486944	0.55204	0.673979	T	2	AMP-activated protein kinase substrate motif;Calmodulin-dependent protein kinase II substrate motif;PKC kinase substrate motif	1	6e-12	171.76	171.76	816.385	0.29395	169	8.23905	7.5691	7.1697	6.44869	6.96311	7.52492	6.55854	6.71006	7.54586	7.40545	6.82807	P00546	169	P00546	Cyclin-dependent kinase 1	CDC28	DFGLARAFGVPLRAYTHEIVTLWYRAPEVLL
-0.700918	-0.70191	-0.786363	-0.577963	-0.587896	-0.868456	-0.774313	-0.830268	-0.742275	-0.907878	S	3	ATM kinase substrate motif;Casein kinase I substrate motif;Casein kinase II substrate motif;DNA dependent Protein kinase substrate motif	1	1.37e-14	122.18	85.387	1129.43	-0.89915	175	7.8782	7.30925	7.23507	7.24912	6.67288	7.09237	6.49886	NaN	NaN	NaN	NaN	P32457	175	P32457	Cell division control protein 3	CDC3	DQEEEEGQGEGHENQSQEQRHKVKIKSYESV
0.464939	0.342064	0.348553	0.276438	0.516328	0.447055	0.608821	0.795223	0.882408	0.731112	S	2	Casein kinase I substrate motif;PKA kinase substrate motif;PKC kinase substrate motif	1	3.18e-173	323.47	66.075	1187.51	0.22219	9	9.26834	8.53221	8.43106	8.26578	8.19775	8.38904	8.12369	7.66741	8.16764	8.35069	8.02873	P32457	9	P32457	Cell division control protein 3	CDC3	_______MSLKEEQVSIKQDPEQEERQHDQF
1.34456	0.389168	0.813023	0.880756	1.01755	0.694442	0.634525	0.808197	0.435713	0.830191	S	2	Casein kinase I substrate motif;Casein kinase II substrate motif;G protein-coupled receptor kinase 1 substrate motif	0.904719	0.00236148	69.361	43.164	1196.55	-0.25233	498	8.07867	7.74848	6.60349	6.55183	NaN	7.42321	7.21693	NaN	NaN	7.12297	NaN	P32457	498	P32457	Cell division control protein 3	CDC3	KQLKALEDKKKQLELSINSASPNVNHSPVPT
0.809545	0.486773	0.672729	0.675355	0.603173	0.990275	0.0326593	0.843209	-1.51551	0.320509	S	3	CDK kinase substrate motif_minimal;CDK kinase substrate motif_minimal_pS;ERK1,2 kinase substrate motif;GSK-3, ERK1, ERK2, CDK5 substrate motif;WW domain binding motif	0.998423	2.24e-13	157.54	130.77	798.036	0.36798	503	8.48746	7.93927	7.85523	7.56282	7.36397	7.58255	7.38112	5.51275	7.26314	6.90418	NaN	P32457	503	P32457	Cell division control protein 3	CDC3	LEDKKKQLELSINSASPNVNHSPVPTKKKGF
1.53432	1.59766	1.7302	1.47094	1.16764	0.725638	0.48498	0.352804	0.342991	0.300338	S	3	Casein kinase I substrate motif;CDK kinase substrate motif_minimal;CDK kinase substrate motif_minimal_pS;ERK1,2 kinase substrate motif;G protein-coupled receptor kinase 1 substrate motif;GSK-3, ERK1, ERK2, CDK5 substrate motif;WW domain binding motif	0.998786	5.94e-14	160.43	114.96	798.036	0.47933	509	8.91794	8.28463	8.21197	8.04922	7.92542	7.99155	7.74909	7.22484	7.67371	7.50425	7.41542	P32457	509	P32457	Cell division control protein 3	CDC3	QLELSINSASPNVNHSPVPTKKKGFLR____
-0.394664	-0.630238	-0.536901	-0.634613	-0.552819	-0.688828	-0.0802248	-0.225109	-1.06939	-0.0150238	S	2	Casein kinase II substrate motif;PKA kinase substrate motif;PKC kinase substrate motif	1	7.44e-26	189.62	66.075	1187.51	0.22219	2	8.23009	7.77063	7.3325	6.84997	7.61771	7.37831	NaN	6.63961	6.60399	6.80657	6.33494	P32457	2	P32457	Cell division control protein 3	CDC3	______________MSLKEEQVSIKQDPEQE
0.102613	0.161732	0.304443	0.238402	0.369786	0.0405545	0.228433	-0.425412	0.00753974	-0.00748331	S	2	G protein-coupled receptor kinase 1 substrate motif;PKA kinase substrate motif;PKC kinase substrate motif	0.99976	3.11e-08	157.14	135.38	858.382	-0.30218	77	8.12323	7.5747	7.13586	7.29477	6.90116	7.21219	NaN	6.36018	7.01924	7.121	7.06606	P32457	77	P32457	Cell division control protein 3	CDC3	VKVEPGLGMGITSSQSEKGQVLPDQPEIKFI
0.415654	0.19295	0.336741	0.245396	0.524512	0.488855	0.411266	0.546431	0.537667	0.584024	S	2	Casein kinase I substrate motif;Casein kinase II substrate motif;G protein-coupled receptor kinase 1 substrate motif;Pyruvate dehydrogenase kinase substrate motif	1	1.52e-153	304.04	191.78	866.869	-1.369	15	8.58021	7.78998	7.61859	7.50904	7.49883	7.61852	7.59063	7.11163	7.61583	7.63279	7.55235	P07260	15	P07260	Eukaryotic translation initiation factor 4E	CDC33	_MSVEEVSKKFEENVSVDDTTATPKTVLSDS
0.159914	0.150406	0.173583	0.376485	0.173918	0.264377	0.0902427	0.335161	0.176743	-0.458367	S	2	Casein kinase II substrate motif;PKA kinase substrate motif	0.989839	0.000998369	99.069	86.497	699.819	-0.55017	28	7.35467	6.82287	NaN	6.2417	6.5774	NaN	6.48918	NaN	6.61941	NaN	6.50615	P07260	28	P07260	Eukaryotic translation initiation factor 4E	CDC33	NVSVDDTTATPKTVLSDSAHFDVKHPLNTKW
0.252584	0.270587	0.344496	0.243761	0.20964	0.235585	0.0769729	0.223478	0.257805	0.132629	T	3	Casein kinase I substrate motif;CDK kinase substrate motif_minimal;CDK kinase substrate motif_minimal_pT;Growth associated histone HI kinase substrate motif;GSK-3, ERK1, ERK2, CDK5 substrate motif;PKA kinase substrate motif;PKC kinase substrate motif;WW domain binding motif	0.999995	2.2e-45	220.28	113.86	620.947	0.63354	22	8.25356	7.56413	7.34122	6.96074	7.42257	7.25777	7.25679	6.00307	7.34433	7.29702	6.77887	P07260	22	P07260	Eukaryotic translation initiation factor 4E	CDC33	SKKFEENVSVDDTTATPKTVLSDSAHFDVKH
-0.25498	-0.250495	-0.232464	-0.224693	-0.164024	-0.182633	-0.0159819	-0.0763277	-0.116578	-0.0973076	S	2	b-Adrenergic Receptor kinase substrate motif;Casein kinase I substrate motif	1	1.03e-42	195.3	176.14	1335.46	0.10657	263	8.38231	7.47873	7.15278	7.41091	6.6404	7.68196	7.43996	6.85103	7.42215	7.51266	7.39787	P14682	263	P14682	Ubiquitin-conjugating enzyme E2-34 kDa	CDC34	DERIEFEDDDDDDDDSIDNDSVMDRKQPHKA
0.31169	0.234263	0.241956	0.160474	0.432146	0.234084	-0.0175652	0.384844	0.366652	0.26212	S	3	Casein kinase I substrate motif;Casein kinase II substrate motif;Pyruvate dehydrogenase kinase substrate motif	1	7.24e-75	229.4	132.36	840.327	-0.71139	484	8.20344	7.5558	7.48537	7.49582	NaN	7.35488	NaN	6.53593	6.98583	7.13729	7.09433	P06101	484	P06101	Hsp90 co-chaperone Cdc37	CDC37	DQYEQDHEDATMENLSLNDRDGGGDNHEEVK
0.494349	0.301124	0.307542	0.299774	0.508351	0.39427	0.369893	0.459354	0.487185	0.481622	S	4	Casein kinase I substrate motif;Casein kinase II substrate motif;PKA kinase substrate motif	1	9.49e-81	240.87	64.275	657.787	0.65481	14	9.44372	8.58227	8.24699	8.54866	7.81645	8.63047	8.30027	7.76069	8.4776	8.70474	8.48927	P06101	14	P06101	Hsp90 co-chaperone Cdc37	CDC37	__MAIDYSKWDKIELSDDSDVEVHPNVDKKS
-0.273236	-0.416709	-0.135976	-0.114227	0.329524	0.571695	0.428121	0.457948	0.241746	0.425642	S	4	b-Adrenergic Receptor kinase substrate motif;Casein kinase II substrate motif	1	9.49e-81	240.87	64.275	657.787	0.65481	17	9.45367	8.59169	8.27407	8.5552	7.82323	8.638	8.31877	7.76069	8.49329	8.71415	8.48927	P06101	17	P06101	Hsp90 co-chaperone Cdc37	CDC37	AIDYSKWDKIELSDDSDVEVHPNVDKKSFIK
0.870208	0.831948	0.857433	0.701192	0.827418	0.61379	0.620898	0.567227	0.535031	0.441689	S	1	Casein kinase II substrate motif;Cdc2 kinase substrate motif;CDK kinase substrate motif;CDK kinase substrate motif_minimal;CDK kinase substrate motif_minimal_pS;CDK1,2,4,6 kinase substrate motif;ERK1,2 kinase substrate motif;GSK-3, ERK1, ERK2, CDK5 substrate motif;PKA kinase substrate motif;pSPxK/R;WW domain binding motif	0.999797	0.000116145	140.83	95.358	815.37	0.16299	519	7.27224	6.53143	6.39561	NaN	6.2865	6.69165	NaN	NaN	6.60329	6.29422	NaN	P25694	519	P25694	Cell division control protein 48	CDC48	EYPVLHPDQYTKFGLSPSKGVLFYGPPGTGK
0.894358	0.856792	0.963501	0.808882	0.831719	1.05163	1.10555	1.18457	1.16204	1.00706	T	3	b-Adrenergic Receptor kinase substrate motif;Casein kinase II substrate motif;CDK kinase substrate motif_minimal;CDK kinase substrate motif_minimal_pT;GSK-3, ERK1, ERK2, CDK5 substrate motif;PKA kinase substrate motif;PKC kinase substrate motif;WW domain binding motif	1	1.93e-05	117.18	107.51	800.016	0.077041	142	8.08846	7.37909	7.20442	6.69855	6.2128	7.19454	6.79604	NaN	7.19142	7.46175	6.98308	P26637	142	P26637	Leucine--tRNA ligase, cytoplasmic	CDC60	NFDNVPAEEEEIKEETPAEKDHEDVTKFKAK
-0.351776	-0.294696	-0.257669	-0.306818	-0.307617	-0.251251	-0.36419	-0.363924	0.50855	-0.131136	S	3	BARD1 BRCT domain binding motif;Casein kinase II substrate motif;G protein-coupled receptor kinase 1 substrate motif	1	7.5e-28	190.55	119.38	942.071	-0.29834	385	8.10741	7.40451	7.03874	6.97824	NaN	7.38347	NaN	6.49048	7.56526	6.95717	6.96116	Q03654	385	Q03654	Pre-mRNA-splicing factor CEF1	CEF1	FASLPSPKNDFEIVLSEDEKEEDAEIAEYEK
-0.165217	-0.154637	-0.0880644	-0.15818	-0.0857879	-0.00999578	-0.107451	0.0818869	0.121434	0.28333	S	2	14-3-3 domain binding motif;Calmodulin-dependent protein kinase II substrate motif;Casein kinase II substrate motif;Phosphorylase kinase substrate motif;PKA kinase substrate motif;PKC kinase substrate motif;Pyruvate dehydrogenase kinase substrate motif	1	1.82e-57	235.24	183.22	896.393	0.088019	15	8.18156	7.43872	7.22753	6.88955	6.81379	7.2097	7.24603	6.40223	7.32145	7.38485	7.06856	O13297	15	O13297	mRNA-capping enzyme subunit beta	CET1	_MSYTDNPPQTKRALSLDDLVNHDENEKVKL
0.089183	0.0730124	0.0548397	0.0357816	0.0489718	-0.59962	-0.795399	-1.1022	-1.36114	-1.54996	S	3	b-Adrenergic Receptor kinase substrate motif	0.999864	0.00074188	117.3	117.3	559.921	0.15224	144	7.67754	6.81654	6.66811	6.41863	6.22863	6.93971	6.55865	5.99546	6.60527	6.76919	6.94677	O13297	144	O13297	mRNA-capping enzyme subunit beta	CET1	DGSDANAKLEKPSDDSIHQNSKSDEEQRIPK
0.888343	0.860226	1.24209	0.568343	0.852497	0.901748	0.980624	0.854513	0.744083	0.988354	S	2	b-Adrenergic Receptor kinase substrate motif;CDK kinase substrate motif_minimal;CDK kinase substrate motif_minimal_pS;ERK1,2 kinase substrate motif;Growth associated histone HI kinase substrate motif;GSK-3, ERK1, ERK2, CDK5 substrate motif;PKA kinase substrate motif;PKC kinase substrate motif;WW domain binding motif	1	2.75e-41	203.87	166.86	636.785	-0.19473	291	7.98916	7.27809	6.91496	6.88157	6.63095	7.16203	6.81196	6.2317	7.07401	7.19835	6.90806	P40558	291	P40558	Cytosolic Fe-S cluster assembly factor CFD1	CFD1	TTTPVVDKHEQPQIESPK_____________
-0.45371	-0.410388	-0.457231	-0.522957	-0.436442	-0.329033	-0.271986	-0.425777	-0.4466	-0.372214	S	3	b-Adrenergic Receptor kinase substrate motif;BARD1 BRCT domain binding motif;Casein kinase II substrate motif	1	4.8e-54	205.13	142.32	878.668	-0.57219	36	8.31078	7.59044	7.45373	7.40797	7.06476	7.35681	7.36832	6.63411	7.18182	7.32474	7.12241	P32657	36	P32657	Chromo domain-containing protein 1	CHD1	RSHRAAAHQQNYFNDSDDEDDEDNIKQSRRK
0.133235	0.0685362	0.0847635	0.407555	-0.00130528	0.239108	0.108389	0.348365	0.187812	-0.219449	S	2	14-3-3 domain binding motif;Calmodulin-dependent protein kinase II substrate motif;Calmodulin-dependent protein kinase IV substrate motif;Casein kinase I substrate motif;Chk1 kinase substrate motif;G protein-coupled receptor kinase 1 substrate motif;GSK3 kinase substrate motif;MAPKAPK2 kinase substrate motif;PAK2 kinase substrate motif;PKA kinase substrate motif;PKC epsilon kinase substrate motif…	0.999974	5.38e-26	171.63	118	1341.6	-0.27213	46	8.2399	7.45831	7.24868	7.07525	7.13777	7.68379	7.12538	NaN	6.90582	7.43447	6.68006	P08456	46	P08456	CDP-diacylglycerol--serine O-phosphatidyltransferase	CHO1	GYASDEVGGTLSRRASSIFSINTTPLAPPNA
0.106308	0.091373	0.0810455	0.461916	0.0539932	0.30996	0.131642	0.405095	0.190228	-0.276494	S	2	14-3-3 domain binding motif;Calmodulin-dependent protein kinase II substrate motif;Casein kinase I substrate motif;Casein kinase II substrate motif;MDC1 BRCT domain binding motif;Phosphorylase kinase substrate motif;PKA kinase substrate motif;PKC kinase substrate motif;Plk1 PBD domain binding motif;ZIP kinase substrate motif	0.999975	5.38e-26	171.63	118	1341.6	-0.27213	47	8.23937	7.53744	7.24868	7.07525	7.13777	7.44045	7.12538	7.02934	6.90582	7.49485	6.68006	P08456	47	P08456	CDP-diacylglycerol--serine O-phosphatidyltransferase	CHO1	YASDEVGGTLSRRASSIFSINTTPLAPPNAT
0.265907	-0.0752006	0.0512227	-0.111213	0.110957	0.135355	0.137068	0.303323	0.16287	-0.0351159	S	2	Casein kinase I substrate motif;Casein kinase II substrate motif;G protein-coupled receptor kinase 1 substrate motif;MAPKAPK2 kinase substrate motif	0.999532	9.1e-13	127.29	118	1341.6	-0.27213	50	8.24935	7.53744	7.33441	7.07525	7.57799	7.26062	7.31633	NaN	6.90582	7.30055	6.68006	P08456	50	P08456	CDP-diacylglycerol--serine O-phosphatidyltransferase	CHO1	DEVGGTLSRRASSIFSINTTPLAPPNATDIQ
-1.09728	-1.01144	-1.16894	-1.06658	-1.04884	-1.14008	-1.14317	-1.12726	-1.17489	-1.20166	S	2	Casein kinase II substrate motif	1	3.11e-154	299.25	263.25	972.848	-0.09904	34	9.27082	8.42708	8.202	8.17345	7.87279	8.54529	8.15177	7.79998	8.26816	8.478	8.23912	P08456	34	P08456	CDP-diacylglycerol--serine O-phosphatidyltransferase	CHO1	DVIVNEHRDENDGYASDEVGGTLSRRASSIF
-0.783172	-0.667698	-0.664911	-0.73196	-0.756629	-0.615138	-0.841367	-0.702086	-0.720125	-0.684971	S	2	G protein-coupled receptor kinase 1 substrate motif;GSK3 kinase substrate motif;PKA kinase substrate motif;PKC kinase substrate motif	0.999986	8.06e-111	273.94	245.36	932.865	-0.14305	42	8.84081	7.88022	7.63699	7.83511	7.47659	8.1025	7.58668	7.38319	7.90266	8.12503	7.86226	P08456	42	P08456	CDP-diacylglycerol--serine O-phosphatidyltransferase	CHO1	DENDGYASDEVGGTLSRRASSIFSINTTPLA
0.19599	0.183888	0.115527	0.0649806	0.126469	0.200073	-0.0540277	0.343396	-0.0435859	0.181197	S	3	b-Adrenergic Receptor kinase substrate motif;Casein kinase II substrate motif;Pyruvate dehydrogenase kinase substrate motif	1	3.82e-39	162.26	146.67	1002.76	0.33617	4	9.69142	8.7206	8.62513	8.62443	8.33375	9.02098	8.76376	8.16764	8.64343	8.88026	8.54849	P08456	4	P08456	CDP-diacylglycerol--serine O-phosphatidyltransferase	CHO1	____________MVESDEDFAPQEFPHTDTD
-1.23964	-1.20482	-0.88439	-1.15454	-1.16467	-1.07644	-1.11662	-0.71247	-0.947358	-0.982955	T	2		0.985183	1.69e-91	261.69	243.39	972.848	-0.23514	40	8.03149	7.55768	7.38417	6.58854	NaN	7.25096	7.28917	6.11267	6.67522	NaN	NaN	P08456	40	P08456	CDP-diacylglycerol--serine O-phosphatidyltransferase	CHO1	HRDENDGYASDEVGGTLSRRASSIFSINTTP
1.61525	1.7061	1.53875	1.55623	0.455488	-0.128627	-0.548278	-0.611592	-0.491155	-0.403927	S	3	CDK kinase substrate motif_minimal;CDK kinase substrate motif_minimal_pS;ERK1,2 kinase substrate motif;GSK-3, ERK1, ERK2, CDK5 substrate motif;WW domain binding motif	0.98626	3.1e-13	143.91	80.031	1016.13	-1.1693	133	8.2089	7.582	7.53444	7.45468	7.27793	7.36228	7.08073	NaN	6.83372	NaN	NaN	P14180	133	P14180	Chitin synthase 2	CHS2	YPRDNADLPVDPYHLSPQQQPSNNLFGSGRL
0.152732	0.412101	0.381397	0.711968	0.114298	-0.32842	-0.625721	-0.940921	-1.16972	-1.19729	S	2	Casein kinase I substrate motif;Casein kinase II substrate motif;DNA dependent Protein kinase substrate motif;G protein-coupled receptor kinase 1 substrate motif	0.895343	1.69e-05	139.67	124.29	891.393	-0.764	11	8.05404	7.33953	7.36076	7.32921	6.44581	7.11863	6.84071	NaN	6.99382	7.03072	6.56288	P14180	11	P14180	Chitin synthase 2	CHS2	_____MTRNPFMVEPSNGSPNRRGASNLSKF
0.422961	0.49198	0.0343316	0.208392	-0.215747	-0.38883	-1.20153	-0.856791	-1.28595	-0.968326	S	2	Cdc2 kinase substrate motif;CDK kinase substrate motif;CDK kinase substrate motif_minimal;CDK kinase substrate motif_minimal_pS;CDK1,2,4,6 kinase substrate motif;ERK1,2 kinase substrate motif;GSK-3, ERK1, ERK2, CDK5 substrate motif;pSPxK/R;WW domain binding motif	0.996342	9.05e-23	176.49	59.261	821.34	1.0154	14	8.15549	7.48504	7.47564	7.40822	6.69227	7.20661	6.84071	6.09054	6.99382	7.03072	6.85952	P14180	14	P14180	Chitin synthase 2	CHS2	__MTRNPFMVEPSNGSPNRRGASNLSKFYAN
1.31466	1.27081	1.05359	1.12092	0.232017	-0.395207	-0.960543	-0.811976	-0.666299	-0.87346	S	3	b-Adrenergic Receptor kinase substrate motif;G protein-coupled receptor kinase 1 substrate motif;GSK3 kinase substrate motif;PKA kinase substrate motif;PKC kinase substrate motif	0.999458	2.09e-113	109.37	90.896	707.296	0.29138	82	8.36951	7.78781	7.57893	7.50423	7.45617	7.11754	7.17319	6.24232	7.07969	7.36635	6.97069	P14180	82	P14180	Chitin synthase 2	CHS2	RYSPDRRHRTQFYRDSAHNSPVAPNRYAANL
1.25904	1.24236	0.998152	1.19028	0.221773	-0.435342	-1.0507	-0.881309	-0.791131	-0.956404	S	3	CDK kinase substrate motif_minimal;CDK kinase substrate motif_minimal_pS;ERK1,2 kinase substrate motif;G protein-coupled receptor kinase 1 substrate motif;GSK-3, ERK1, ERK2, CDK5 substrate motif;MAPKAPK2 kinase substrate motif;WW domain binding motif	0.999999	2.09e-113	109.37	106.39	707.296	0.14035	86	8.37295	7.79937	7.57893	7.4843	7.48048	7.11754	7.17319	6.24232	7.07969	7.36635	6.97069	P14180	86	P14180	Chitin synthase 2	CHS2	DRRHRTQFYRDSAHNSPVAPNRYAANLQESP
1.15342	0.978998	0.958897	0.664214	0.136512	-0.767665	-1.21676	-1.14238	-1.26775	-1.43936	S	3	b-Adrenergic Receptor kinase substrate motif;Cdc2 kinase substrate motif;CDK kinase substrate motif;CDK kinase substrate motif_minimal;CDK kinase substrate motif_minimal_pS;CDK1,2,4,6 kinase substrate motif;ERK1,2 kinase substrate motif;G protein-coupled receptor kinase 1 substrate motif;Growth associated histone HI kinase substrate motif;GSK-3, ERK1, ERK2, CDK5 substrate motif;PKA kinase substra…	1	9.25e-190	182.89	94.692	452.882	-0.093498	100	8.6665	8.03242	7.89914	7.49446	7.85847	7.75295	7.47939	6.67844	7.41479	7.64024	7.09121	P14180	100	P14180	Chitin synthase 2	CHS2	NSPVAPNRYAANLQESPKRAGEAVIHLSEGS
1.23037	1.41436	1.29057	1.22035	0.423079	-0.248259	-0.983949	-0.714523	-0.616498	-0.714447	Y	3	SHP1 phosphatase substrate motif	0.959243	1.68e-26	138.49	116.74	1016.13	-0.42108	130	8.26712	7.56234	7.53131	7.43639	7.3371	7.35409	7.08415	6.87737	NaN	7.26867	6.6624	P14180	130	P14180	Chitin synthase 2	CHS2	SNLYPRDNADLPVDPYHLSPQQQPSNNLFGS
1.47744	1.39245	1.26029	0.923108	1.16594	1.08037	0.831232	0.826778	0.657792	0.709801	S	2	Casein kinase I substrate motif;MDC1 BRCT domain binding motif;Plk1 PBD domain binding motif	0.850617	1.03e-80	235.24	206.11	987.902	0.63105	147	7.58438	7.02502	6.83787	6.36704	NaN	6.99021	NaN	6.29444	NaN	6.83579	NaN	P29465	147	P29465	Chitin synthase 3	CHS3	DEFDKDGDVDNFEESSTQPINKSIKPLRKET
-0.120458	-0.143532	-0.0955623	-0.457467	-0.109655	-0.335164	-0.114934	0.109367	-0.0361984	-0.184324	S	2	Casein kinase I substrate motif;Casein kinase II substrate motif;G protein-coupled receptor kinase 1 substrate motif;PKA kinase substrate motif;PKC kinase substrate motif	1	1.18e-17	182.57	161.24	729.293	-0.069232	590	8.66931	7.8289	7.75046	7.66451	7.37385	7.86442	7.56685	7.14255	7.70754	7.7968	7.55433	Q12114	590	Q12114	Chitin biosynthesis protein CHS5	CHS5	AVEPSNEDVKPEEKGSEAEDDINNVSKEAAS
2.92019	2.60357	2.3439	2.51306	2.60333	2.54201	2.56591	2.76141	2.70997	2.24152	S	4	Casein kinase II substrate motif;G protein-coupled receptor kinase 1 substrate motif	0.911824	5.66e-11	92.702	39.4	961.938	0.00098931	330	8.73614	7.98224	7.66915	7.55744	7.4933	7.99115	NaN	7.50039	7.76831	7.74545	7.95827	Q12114	330	Q12114	Chitin biosynthesis protein CHS5	CHS5	DNESNPSEAKEQGEKSGHETAPVSPVEDPLH
2.14964	2.2567	2.28507	2.22328	2.11229	2.30031	2.09603	2.15317	2.10643	2.06884	S	3	Casein kinase II substrate motif;CDK kinase substrate motif_minimal;CDK kinase substrate motif_minimal_pS;ERK1,2 kinase substrate motif;GSK-3, ERK1, ERK2, CDK5 substrate motif;WW domain binding motif	0.999981	1.27e-30	141.44	122.91	1282.25	0.37612	338	8.89356	7.66996	7.93695	7.80532	7.67492	7.52272	7.80807	7.61739	8.07019	8.18104	8.11361	Q12114	338	Q12114	Chitin biosynthesis protein CHS5	CHS5	AKEQGEKSGHETAPVSPVEDPLHASTALENE
2.31083	2.48752	2.18108	2.38773	2.43825	2.49609	2.39893	2.40764	2.50185	2.18491	T	3	b-Adrenergic Receptor kinase substrate motif;G protein-coupled receptor kinase 1 substrate motif;MAPKAPK2 kinase substrate motif	0.964047	1.27e-30	141.44	110.7	1282.25	0.67384	334	9.00826	7.9272	8.11002	8.0054	8.02111	8.11826	7.80807	7.63494	8.01288	8.14029	8.07799	Q12114	334	Q12114	Chitin biosynthesis protein CHS5	CHS5	NPSEAKEQGEKSGHETAPVSPVEDPLHASTA
-0.649819	-0.53372	-0.485808	-0.365321	-0.736094	-1.37937	-2.38191	-2.75313	-2.99032	-3.64223	S	2	G protein-coupled receptor kinase 1 substrate motif	0.950581	5.28e-63	184.82	125.2	1616.69	-0.46063	98	9.48396	8.49694	8.40519	8.82044	8.72327	8.5817	8.66919	8.18665	7.98652	NaN	8.27896	P40019	98	P40019	Histone H2A.Z-specific chaperone CHZ1	CHZ1	NEGEEEEDDLAEIDTSNIITSGRRTRGKVID
-0.30026	-0.37951	-0.272726	-0.199318	-0.354824	-0.234749	-0.210495	-0.24922	-0.265707	-0.172405	S	2	b-Adrenergic Receptor kinase substrate motif;Casein kinase II substrate motif;G protein-coupled receptor kinase 1 substrate motif;Pyruvate dehydrogenase kinase substrate motif	1	4.91e-96	261.39	252.39	1059.84	0.4715	68	7.95128	6.86237	6.83899	7.01741	6.71385	7.14851	6.98391	6.05477	7.02934	7.20458	6.90604	P40019	68	P40019	Histone H2A.Z-specific chaperone CHZ1	CHZ1	KNGLTKSENNGTVEDSESDMDDAKLDALMGN
-0.30026	-0.37951	-0.272726	-0.199318	-0.354824	-0.234749	-0.210495	-0.24922	-0.265707	-0.172405	S	2	b-Adrenergic Receptor kinase substrate motif;Casein kinase I substrate motif;Casein kinase II substrate motif;Pyruvate dehydrogenase kinase substrate motif	1	4.91e-96	261.39	252.39	1059.84	0.4715	70	7.95128	6.86237	6.83899	7.01741	6.71385	7.14851	6.98391	6.05477	7.02934	7.20458	6.90604	P40019	70	P40019	Histone H2A.Z-specific chaperone CHZ1	CHZ1	GLTKSENNGTVEDSESDMDDAKLDALMGNEG
-0.304928	-0.286669	-0.128017	-0.243775	-0.827618	-1.65589	-2.05428	-2.90725	-3.27573	-3.43845	T	2	b-Adrenergic Receptor kinase substrate motif;Casein kinase I substrate motif	0.934459	1.26e-53	174.93	35.718	1648.68	-0.69415	97	8.86522	8.15497	7.81403	8.31649	7.83342	7.25455	7.54077	6.6271	8.07482	7.86936	NaN	P40019	97	P40019	Histone H2A.Z-specific chaperone CHZ1	CHZ1	GNEGEEEEDDLAEIDTSNIITSGRRTRGKVI
0.143998	0.103155	0.00977056	-0.000700038	0.321009	0.0312885	-0.0235556	-0.142617	-0.0407387	-0.445281	S	2	b-Adrenergic Receptor kinase substrate motif;Casein kinase I substrate motif;Casein kinase II substrate motif;G protein-coupled receptor kinase 1 substrate motif;GSK3 kinase substrate motif	0.999999	1e-33	150.34	121.99	722.821	-0.3418	85	7.5826	NaN	NaN	NaN	6.37537	7.01448	6.95358	NaN	6.83233	6.89813	6.26527	P40917	85	P40917	AP-1-like transcription factor YAP4	CIN5	IQLPKIATLEEPGYESRTGSLTDLSGRRNSV
-0.582847	-0.785167	0.113526	0.457478	0.260566	0.0825451	0.248214	0.0560323	0.0987893	-0.244486	S	2	14-3-3 domain binding motif;Calmodulin-dependent protein kinase II substrate motif;Casein kinase I substrate motif;Casein kinase II substrate motif;PKA kinase substrate motif;PKC epsilon kinase substrate motif;PKC kinase substrate motif	1	3.64e-77	255.21	209.89	763.846	0.41527	196	8.08156	6.97043	6.80608	7.24	7.33451	7.14675	7.02918	6.57171	7.23081	7.06896	6.94231	P40917	196	P40917	AP-1-like transcription factor YAP4	CIN5	ASYFPSNSTPATRKNSATTNLPSEERRRVSV
-0.782654	-0.760672	0.112539	0.392248	0.0768029	-0.0357898	-0.159214	-0.171415	-0.127745	-0.508724	S	3	14-3-3 domain binding motif;Aurora-A kinase substrate motif;Calmodulin-dependent protein kinase II substrate motif;Casein kinase II substrate motif;G protein-coupled receptor kinase 1 substrate motif;GSK3 kinase substrate motif;MAPKAPK1 kinase substrate motif;PAK2 kinase substrate motif;Phosphorylase kinase substrate motif;Pim1 kinase substrate sequence;PKA kinase substrate motif;PKC epsilon kina…	0.954591	3.31e-07	133.66	89.011	639.302	0.37911	210	8.35549	7.56356	7.39959	7.03032	7.21846	7.52139	7.4477	6.83773	7.41883	7.51647	7.02305	P40917	210	P40917	AP-1-like transcription factor YAP4	CIN5	NSATTNLPSEERRRVSVSLSEQVFNEGERYN
0.0221561	0.00957698	0.0239176	0.0178345	0.116845	0.0702767	0.16755	0.173131	-0.0764059	0.0303019	S	3	BARD1 BRCT domain binding motif;Casein kinase I substrate motif;Casein kinase II substrate motif	1	3e-23	107.58	32.688	1603.95	0.92474	77	8.45936	7.90331	7.80768	7.52152	NaN	7.78849	NaN	NaN	7.50037	6.76953	7.061	P43639	77	P43639	Casein kinase II subunit beta	CKB1	HYRKALDLILDLEAMSDEEEDEDDVVEEDEV
0.288275	0.314764	0.36114	0.352391	0.285937	0.456479	0.289436	0.253137	0.335587	-0.012841	T	2	Casein kinase II substrate motif	0.998416	1.45e-20	171.39	171.39	1044.45	0.38094	54	7.37444	6.59262	6.47352	NaN	NaN	NaN	6.36448	NaN	6.56186	6.77527	6.68774	P20485	54	P20485	Choline kinase	CKI1	RLIRTISIESDVSNITDDDDLRAVNEGVAGV
0.772301	0.720702	0.920456	1.19204	0.755874	0.737008	0.74905	0.585687	0.760083	0.677904	S	2	Casein kinase II substrate motif;CDK kinase substrate motif_minimal;CDK kinase substrate motif_minimal_pS;ERK1,2 kinase substrate motif;GSK-3, ERK1, ERK2, CDK5 substrate motif;WW domain binding motif	0.999743	0.000847221	100.93	80.746	696.296	-0.70003	351	7.55609	6.73789	6.74312	6.41328	6.27517	6.69143	6.50659	NaN	6.65173	6.5108	6.66767	P48562	351	P48562	Serine/threonine-protein kinase CLA4	CLA4	QNVPNQQYPKMRNGHSPTNGQFPRGPMHPNN
0.677761	0.121551	0.980065	1.02662	1.22164	1.20456	1.29685	1.2181	1.2472	1.24503	S	3	Casein kinase II substrate motif;CDK kinase substrate motif_minimal;CDK kinase substrate motif_minimal_pS;ERK1,2 kinase substrate motif;G protein-coupled receptor kinase 1 substrate motif;GSK-3, ERK1, ERK2, CDK5 substrate motif;MDC1 BRCT domain binding motif;Plk1 PBD domain binding motif;WW domain binding motif	0.898619	7.58e-59	168.64	110.31	628.279	0.015242	445	7.59997	NaN	6.13017	6.80943	6.74582	NaN	NaN	6.68372	NaN	7.23762	6.63659	P48562	445	P48562	Serine/threonine-protein kinase CLA4	CLA4	QSTQNQAIPRYAQNSSPTAAHFQPQRTAPKP
1.12793	1.35748	1.193	1.17698	1.16942	1.46158	1.09397	1.15777	1.29236	1.2762	T	3	DNA dependent Protein kinase substrate motif	0.992729	3.41e-44	118.24	118.24	628.279	0.035588	447	7.77042	7.12743	7.32089	6.78417	6.72037	6.9477	6.6428	NaN	NaN	NaN	NaN	P48562	447	P48562	Serine/threonine-protein kinase CLA4	CLA4	TQNQAIPRYAQNSSPTAAHFQPQRTAPKPPI
1.95325	2.79244	2.63306	2.70527	2.31433	2.89577	2.5716	2.44909	2.41733	2.39182	S	2	Cdc2 kinase substrate motif;CDK kinase substrate motif;CDK kinase substrate motif_minimal;CDK kinase substrate motif_minimal_pS;CDK1,2,4,6 kinase substrate motif;ERK1,2 kinase substrate motif;GSK-3, ERK1, ERK2, CDK5 substrate motif;pSPxK/R;WW domain binding motif	1	3.8e-227	345.77	301.59	863.875	0.33694	52	9.8201	8.89591	8.89691	8.72475	8.87705	8.86797	8.7838	8.28724	8.90666	8.93298	8.73699	P17891	52	P17891	Clathrin light chain	CLC1	DEFKTEQDDILETEASPAKDDDEIRDFEEQF
1.01349	0.882111	0.861068	0.710639	0.765528	0.493907	0.433007	0.634614	0.670525	0.536524	S	2	AMP-activated protein kinase substrate motif;b-Adrenergic Receptor kinase substrate motif;Casein kinase II substrate motif;G protein-coupled receptor kinase 1 substrate motif;PKA kinase substrate motif	0.999998	5.63e-94	263.45	258.92	795.34	0.61773	82	7.55744	6.89703	6.94039	6.30438	NaN	6.82063	6.24167	6.3251	NaN	6.63589	6.42698	P06787	82	P06787	Calmodulin	CMD1	SEFLALMSRQLKSNDSEQELLEAFKVFDKNG
0.237833	0.348868	0.318033	0.203742	0.324448	0.405997	0.644124	0.411936	0.0013954	0.505578	S	2	14-3-3 domain binding motif;Calmodulin-dependent protein kinase II substrate motif;Calmodulin-dependent protein kinase IV substrate motif;Casein kinase I substrate motif;Casein kinase II substrate motif;Chk1 kinase substrate motif;PKA kinase substrate motif;PKC kinase substrate motif	0.997346	8.02e-20	185.02	159.4	780.318	0.96404	417	7.74443	6.88846	6.70556	6.28925	6.69735	6.92212	6.75163	6.48421	6.75534	7.03539	6.33945	P27466	417	P27466	Calcium/calmodulin-dependent protein kinase I	CMK1	VLAEKEKFLNINRVCSSDSDLPGSDIKSLDE
-0.121807	-0.385296	0.0214584	-0.237003	-0.121193	-0.179962	-0.120493	-0.127917	-0.135461	-0.143161	S	3	Casein kinase I substrate motif;G protein-coupled receptor kinase 1 substrate motif;GSK3 kinase substrate motif	0.898296	0.0010238	88.427	45.221	734.987	1.267	425	7.55386	6.49379	6.82353	6.26169	6.60573	6.38865	6.84088	NaN	6.62611	6.71791	6.12366	P27466	425	P27466	Calcium/calmodulin-dependent protein kinase I	CMK1	LNINRVCSSDSDLPGSDIKSLDEAKEKPEGK
-0.0587302	-0.149031	0.109426	-0.0811113	-0.0856771	-0.233282	-0.204677	-0.627887	-0.250148	-0.305563	S	3	Casein kinase I substrate motif;Casein kinase II substrate motif;G protein-coupled receptor kinase 1 substrate motif;MAPKAPK2 kinase substrate motif	0.99137	0.000741848	90.453	90.453	734.987	-0.15826	429	7.71307	7.10332	6.9999	6.26169	6.79707	6.69705	6.84088	NaN	6.38191	6.71791	6.12366	P27466	429	P27466	Calcium/calmodulin-dependent protein kinase I	CMK1	RVCSSDSDLPGSDIKSLDEAKEKPEGKDTKT
0.869102	1.24192	0.999891	1.05815	0.986445	1.1354	1.09393	1.3952	1.1008	0.641305	S	3	Casein kinase I substrate motif;Casein kinase II substrate motif;G protein-coupled receptor kinase 1 substrate motif;GSK3 kinase substrate motif;Plk1 kinase substrate motif	0.991	3.61e-24	170.53	170.53	1282.55	0.11561	367	8.16894	7.56105	7.45678	NaN	NaN	7.58434	NaN	NaN	7.0849	7.11883	7.27455	P22517	367	P22517	Calcium/calmodulin-dependent protein kinase II	CMK2	MYSLGDDGDNDIEENSLNESLLDGVTHSLDD
0.953056	1.18089	1.03652	1.11151	1.30804	1.07457	1.25343	1.49409	1.73508	1.27658	T	3	MDC1 BRCT domain binding motif;Plk1 PBD domain binding motif	0.916799	2.92e-22	126.1	119.46	542.917	-0.082076	30	7.15436	6.44309	6.03631	5.55322	6.24423	6.41191	5.79488	NaN	6.06498	6.36741	6.20347	P14747	30	P14747	Serine/threonine-protein phosphatase 2B catalytic subunit A2	CMP2	AIKIIENKTERPQSSTTPIDSKASTVAAANS
1.50505	1.50146	0.958151	1.32195	1.51843	1.64437	1.28457	1.73375	1.79626	1.6161	T	2	Casein kinase II substrate motif;CDK kinase substrate motif_minimal;CDK kinase substrate motif_minimal_pT;G protein-coupled receptor kinase 1 substrate motif;GSK-3, ERK1, ERK2, CDK5 substrate motif;WW domain binding motif	0.998281	4.14e-37	199.08	199.08	813.872	0.49921	31	7.59194	6.68205	6.7118	6.03318	6.32443	6.66695	6.58413	5.77895	6.78662	6.96594	6.17085	P14747	31	P14747	Serine/threonine-protein phosphatase 2B catalytic subunit A2	CMP2	IKIIENKTERPQSSTTPIDSKASTVAAANST
1.41199	1.51549	1.43716	1.0757	1.61987	1.4263	1.31579	1.55857	1.50123	1.75817	S	3	Casein kinase I substrate motif;Casein kinase II substrate motif;G protein-coupled receptor kinase 1 substrate motif;GSK3 kinase substrate motif;PKA kinase substrate motif;PKC kinase substrate motif;Pyruvate dehydrogenase kinase substrate motif	0.999999	6.75e-32	116.06	66.826	619.265	-0.31178	59	7.36704	6.36378	6.53418	6.414	5.59659	6.409	5.72088	5.81249	6.40459	6.76885	6.38202	Q07897	59	Q07897	Protein CMS1	CMS1	DDDVDDIDGKKEERNSEDDSNRPISKRQKKL
0.549951	0.599225	0.62119	1.03338	0.464479	0.576891	0.418058	0.32421	0.216719	0.174465	S	2	Casein kinase I substrate motif;CDK kinase substrate motif_minimal;CDK kinase substrate motif_minimal_pS;ERK1,2 kinase substrate motif;G protein-coupled receptor kinase 1 substrate motif;Growth associated histone HI kinase substrate motif;GSK-3, ERK1, ERK2, CDK5 substrate motif;PKA kinase substrate motif;PKC kinase substrate motif;WW domain binding motif	1	1.59e-11	166.86	37.645	742.831	-0.57826	103	7.93705	7.22204	7.05557	6.64802	5.63607	7.14479	6.51591	6.10944	7.14041	7.18267	6.7796	P53865	103	P53865	Chaotic nuclear migration protein 67	CNM67	ESPGLQERPKNEKDKSPIGTDVHKKDVPNFI
0.504941	0.612859	0.557627	0.171157	-0.829027	-0.414347	-0.201939	0.301031	0.412068	0.318359	S	2	14-3-3 domain binding motif;b-Adrenergic Receptor kinase substrate motif;Calmodulin-dependent protein kinase II substrate motif;Casein kinase I substrate motif;Casein kinase II substrate motif;CDK kinase substrate motif_minimal;CDK kinase substrate motif_minimal_pS;ERK1,2 kinase substrate motif;GSK-3, ERK1, ERK2, CDK5 substrate motif;PKA kinase substrate motif;PKC kinase substrate motif;WW domain…	1	0.00148429	124.84	105.89	724.291	0.56385	17	7.43006	6.70151	6.24259	6.57985	NaN	6.65353	NaN	NaN	6.74302	6.59112	6.38084	P53865	17	P53865	Chaotic nuclear migration protein 67	CNM67	TDFDLMNFPFHERLDSPVSENGEIKDGEPIP
0.559565	0.699394	0.752259	0.657212	1.07479	0.763733	0.705472	0.84773	0.796886	0.655741	S	2	G protein-coupled receptor kinase 1 substrate motif	1	0.00148429	124.84	105.89	724.291	0.56385	20	7.4187	6.70151	6.24259	6.57985	NaN	6.58069	NaN	NaN	6.74302	6.59112	6.38084	P53865	20	P53865	Chaotic nuclear migration protein 67	CNM67	DLMNFPFHERLDSPVSENGEIKDGEPIPQNW
0.273918	0.235356	0.00675014	-0.206943	0.163083	0.210848	0.388924	0.308315	0.478792	0.373251	S	3	14-3-3 domain binding motif;Calmodulin-dependent protein kinase II alpha substrate motif;Calmodulin-dependent protein kinase II substrate motif;Calmodulin-dependent protein kinase IV substrate motif;Casein kinase II substrate motif;G protein-coupled receptor kinase 1 substrate motif;GSK3 kinase substrate motif;PKA kinase substrate motif;PKC kinase substrate motif	0.964782	0.000641963	108.45	56.719	631.931	-0.32124	85	7.69149	7.13605	7.0693	6.96004	6.64379	6.91909	5.91423	6.0381	NaN	NaN	NaN	P53865	85	P53865	Chaotic nuclear migration protein 67	CNM67	NKSPSMDQMNYARNTSYQESPGLQERPKNEK
1.44811	1.2486	1.23536	1.13858	1.04414	1.12312	0.968228	0.840331	1.37184	1.07757	S	4	Cdc2 kinase substrate motif;CDK kinase substrate motif;CDK kinase substrate motif_minimal;CDK kinase substrate motif_minimal_pS;CDK1,2,4,6 kinase substrate motif;ERK1,2 kinase substrate motif;G protein-coupled receptor kinase 1 substrate motif;GSK-3, ERK1, ERK2, CDK5 substrate motif;pSPxK/R;WW domain binding motif	0.945261	7.1e-10	84.107	30.914	713.096	-0.26278	177	7.67107	6.92018	6.95533	NaN	6.65467	6.82792	NaN	NaN	7.03778	6.86884	NaN	P43618	177	P43618	Kinetochore-associated protein CNN1	CNN1	QDVPTTGHEDELTVHSPDKANSISMEVLRTS
1.09164	1.37332	1.48702	1.10771	0.975117	0.905335	0.942895	0.725973	0.684043	0.426858	S	2	Casein kinase I substrate motif;CDK kinase substrate motif_minimal;CDK kinase substrate motif_minimal_pS;ERK1,2 kinase substrate motif;G protein-coupled receptor kinase 1 substrate motif;GSK-3, ERK1, ERK2, CDK5 substrate motif;WW domain binding motif	0.999999	3.28e-06	144.27	144.27	939.905	0.033202	7	7.92249	7.20933	7.1801	6.99762	7.19789	6.73328	7.02375	6.28067	6.94074	NaN	NaN	Q01519	7	Q01519	Cytochrome c oxidase subunit 6B	COX12	_________MADQENSPLHTVGFDARFPQQN
-0.318563	-0.38881	-0.425005	-0.0923796	-0.369007	-0.295377	-0.299261	-0.422252	-0.349261	-0.502965	S	2	b-Adrenergic Receptor kinase substrate motif;Casein kinase I substrate motif;Casein kinase II substrate motif;Pyruvate dehydrogenase kinase substrate motif	1	3.02e-25	198.77	177.4	909.365	0.64231	364	8.35541	7.58209	7.17736	7.43541	6.68181	7.45245	7.26045	6.43199	7.47037	7.52589	7.46255	P34237	364	P34237	Protein CASP	COY1	LSALKKIEFGVNEDDSDNDIRSEDKNDNTFE
0.102746	-0.0281874	0.160862	0.0867645	0.10915	0.143342	-0.128468	0.16071	0.065696	0.158878	S	2	Casein kinase II substrate motif;CDK kinase substrate motif_minimal;CDK kinase substrate motif_minimal_pS;ERK1,2 kinase substrate motif;G protein-coupled receptor kinase 1 substrate motif;GSK-3, ERK1, ERK2, CDK5 substrate motif;WW domain binding motif	0.978278	7.33e-24	143.97	136.6	606.779	0.1389	145	7.88857	6.75811	6.71727	6.71003	7.20008	6.91358	6.93746	6.24017	6.97412	7.0639	6.76678	P14832	145	P14832	Peptidyl-prolyl cis-trans isomerase	CPR1	VVDGYDIVKKVESLGSPSGATKARIVVAKSG
-0.738973	-0.700279	0.00440179	0.563635	2.42506	3.49299	1.89416	0.591942	-0.175327	0.0014841	Y	2	Src kinase substrate motif	1	0.0344841	76.378	76.378	1027.4	-5.587	8	7.74435	6.92252	6.32321	NaN	7.47659	NaN	6.89542	NaN	6.45402	6.64029	NaN	Q07560	8	Q07560	Cardiolipin synthase	CRD1	________MIQMVPIYSCSALLRRTIPKRPF
0.138355	0.0859956	0.41258	0.352831	0.433742	0.274594	0.396319	0.457004	0.489615	0.46632	S	2	AMP-activated protein kinase substrate motif;Casein kinase I substrate motif;Casein kinase II substrate motif;MDC1 BRCT domain binding motif;PKA kinase substrate motif;Plk1 PBD domain binding motif	0.975544	3.38e-06	144.8	133.48	705.835	0.10332	463	8.25377	7.29272	6.35555	6.9549	6.84261	7.5105	7.16188	NaN	7.42728	7.61468	7.42612	Q06440	463	Q06440	Coronin-like protein	CRN1	KQEAPKSPSPLKSASSSSTINHVLKEDNSIN
1.00436	1.17531	0.854181	1.13864	1.00535	0.791983	0.776012	1.22988	0.876656	1.23015	S	2	b-Adrenergic Receptor kinase substrate motif;Casein kinase II substrate motif;G protein-coupled receptor kinase 1 substrate motif;PKA kinase substrate motif;PKC kinase substrate motif	0.913961	0.00466423	90.731	90.731	613.289	0.034738	443	6.98483	5.94898	5.82912	5.7335	5.68952	5.88952	NaN	5.61404	6.24876	6.56597	5.62486	Q06440	443	Q06440	Coronin-like protein	CRN1	EEKKEQPKVEKPISESEKEVKQEAPKSPSPL
1.42961	1.44779	1.71159	1.57845	1.62356	1.62172	1.51157	1.82739	1.87604	1.85815	T	2	Casein kinase II substrate motif;CDK kinase substrate motif_minimal;CDK kinase substrate motif_minimal_pT;ERK1,2 kinase substrate motif;G protein-coupled receptor kinase 1 substrate motif;GSK3, Erk1, Erk2 and CDK5 kinase motif;GSK-3, ERK1, ERK2, CDK5 substrate motif;WW domain binding motif	0.995519	2.09e-17	183.89	134.04	648.31	0.5349	520	8.52881	7.65321	7.51131	6.99678	7.38086	7.71849	7.2448	6.77739	7.68111	7.90343	7.35392	Q06440	520	Q06440	Coronin-like protein	CRN1	EADDEPAPIKIETPVTPTETKKDRTPKVEPS
-2.91678	-3.21245	-2.94974	-2.55502	-2.25427	-1.97975	0.0734124	-0.553308	-0.321987	-1.32961	T	2	DNA dependent Protein kinase substrate motif;G protein-coupled receptor kinase 1 substrate motif	0.922179	1.33e-07	150.69	34.326	688.293	0.51341	522	8.00762	6.79864	6.82221	6.92957	6.39775	7.20358	6.63923	6.30784	7.36762	7.44908	6.60538	Q06440	522	Q06440	Coronin-like protein	CRN1	DDEPAPIKIETPVTPTETKKDRTPKVEPSKE
0.554039	0.654904	0.644987	0.578233	0.741477	0.753958	0.707056	0.779105	0.740679	0.718067	T	2	Casein kinase I substrate motif;Casein kinase II substrate motif;CDK kinase substrate motif_minimal;CDK kinase substrate motif_minimal_pT;G protein-coupled receptor kinase 1 substrate motif;GSK-3, ERK1, ERK2, CDK5 substrate motif;PKA kinase substrate motif;PKC kinase substrate motif;WW domain binding motif	0.996337	0.000711719	111.83	100.11	605.789	0.4316	575	7.82899	6.9819	NaN	NaN	6.99223	6.64922	6.55852	NaN	7.04595	7.38095	6.68161	Q06440	575	Q06440	Coronin-like protein	CRN1	KSSEKTKSPEQEKSATPPSSITAAKTAITAS
0.724514	0.972546	1.17811	1.0833	1.26666	1.3723	1.72997	1.49112	1.93639	1.77535	S	2	CDK kinase substrate motif_minimal;CDK kinase substrate motif_minimal_pS;ERK1,2 kinase substrate motif;G protein-coupled receptor kinase 1 substrate motif;Growth associated histone HI kinase substrate motif;GSK-3, ERK1, ERK2, CDK5 substrate motif;WW domain binding motif	1	2.54e-38	200.99	184.83	830.895	0.30362	271	8.75737	7.89347	7.93345	7.69692	7.46784	7.80871	7.76794	7.05269	7.71365	8.01945	7.58238	P38845	271	P38845	Cruciform DNA-recognizing protein 1;CRP1 short N-terminal subpeptide;CRP1 short C-terminal subpeptide	CRP1	EPVAGPIVESSVTEKSPALPQADDPIVETKE
1.76529	1.92081	2.10099	2.26799	1.55424	1.04553	1.10059	1.17122	0.749246	1.77082	S	3	Casein kinase II substrate motif;G protein-coupled receptor kinase 1 substrate motif;GSK3 kinase substrate motif	0.998344	5.19e-82	179.85	88.454	1524.38	0.53645	319	9.51577	8.90307	8.85104	8.68436	7.67538	8.11394	8.41362	8.15293	8.54544	8.16944	8.31919	P38845	319	P38845	Cruciform DNA-recognizing protein 1;CRP1 short N-terminal subpeptide;CRP1 short C-terminal subpeptide	CRP1	LINEPEPLPTPEAQISIPESSKVEPVEGSLQ
1.81663	1.94824	1.90253	1.60768	1.73368	1.9203	1.59388	1.74988	1.67182	1.72175	S	3	b-Adrenergic Receptor kinase substrate motif;MAPKAPK2 kinase substrate motif;PKA kinase substrate motif;PKC kinase substrate motif	0.864961	7.33e-23	119.58	54.136	1524.38	-0.3562	323	9.43476	8.86494	8.55202	8.59946	8.00505	8.0875	8.36399	8.12323	8.5027	8.11294	8.29892	P38845	323	P38845	Cruciform DNA-recognizing protein 1;CRP1 short N-terminal subpeptide;CRP1 short C-terminal subpeptide	CRP1	PEPLPTPEAQISIPESSKVEPVEGSLQSKLV
1.81487	1.78138	1.67095	1.48034	1.58939	1.69876	1.59747	1.57047	1.5263	1.56929	S	3	Casein kinase II substrate motif;G protein-coupled receptor kinase 1 substrate motif;MDC1 BRCT domain binding motif;Plk1 PBD domain binding motif	0.864958	7.33e-23	119.58	54.136	1524.38	-0.3562	324	8.96144	8.55266	7.83188	7.58299	7.26949	7.97989	7.30389	8.055	8.22259	7.57069	NaN	P38845	324	P38845	Cruciform DNA-recognizing protein 1;CRP1 short N-terminal subpeptide;CRP1 short C-terminal subpeptide	CRP1	EPLPTPEAQISIPESSKVEPVEGSLQSKLVE
-1.32847	-1.35772	-1.22187	-1.33755	-1.36483	-1.42157	-1.33672	-1.40034	-1.46923	-2.03561	S	3	Casein kinase I substrate motif;Casein kinase II substrate motif;PKA kinase substrate motif;PKC kinase substrate motif	1	1.69e-74	205.29	124.82	1049.41	0.096025	153	8.69161	7.86278	7.76974	7.78952	7.46526	7.79228	7.5886	7.17389	7.59004	7.87852	7.5896	P38845	153	P38845	Cruciform DNA-recognizing protein 1;CRP1 short N-terminal subpeptide;CRP1 short C-terminal subpeptide	CRP1	RRSKLKKKSTKNNKKSNESLDDNEEEDGVTG
-1.29962	-1.3816	-1.27626	-1.26179	-1.37773	-1.31432	-0.952393	-1.22606	-1.35436	-1.60488	S	3	b-Adrenergic Receptor kinase substrate motif;Casein kinase II substrate motif;PKA kinase substrate motif;Pyruvate dehydrogenase kinase substrate motif	1	1.69e-74	205.29	124.82	1049.41	0.096025	156	8.56647	7.86278	7.76974	7.47709	7.1035	7.56417	7.29905	6.32695	7.59004	7.87852	7.31983	P38845	156	P38845	Cruciform DNA-recognizing protein 1;CRP1 short N-terminal subpeptide;CRP1 short C-terminal subpeptide	CRP1	KLKKKSTKNNKKSNESLDDNEEEDGVTGTTT
-0.466245	-0.137351	-0.0817882	-0.884555	-0.916397	-0.880809	-0.67929	-0.498387	-0.517684	-0.655238	S	2	AMP-activated protein kinase substrate motif;b-Adrenergic Receptor kinase substrate motif;Calmodulin-dependent protein kinase II substrate motif;Casein kinase II substrate motif;Chk1 kinase substrate motif;PAK2 kinase substrate motif;PKA kinase substrate motif;PKC kinase substrate motif	0.999348	7.87e-98	211.12	189.59	679.303	-0.10651	343	9.28097	8.53547	8.39677	8.18144	8.23603	8.32094	8.23674	6.79244	8.20017	8.49238	8.13312	P38845	343	P38845	Cruciform DNA-recognizing protein 1;CRP1 short N-terminal subpeptide;CRP1 short C-terminal subpeptide	CRP1	PVEGSLQSKLVEKRESTEGVLDGSKKVENKA
0.278362	-0.328478	-0.198481	-0.180841	-0.157346	-0.308244	-0.612017	-0.306064	-0.292742	-0.548964	S	2	Casein kinase I substrate motif;Casein kinase II substrate motif	1	3.76e-14	165.64	163.8	666.778	0.25934	332	8.317	7.5331	7.33802	7.26207	7.16826	7.42374	7.15981	6.65904	7.25049	7.52144	7.3426	P38845	332	P38845	Cruciform DNA-recognizing protein 1;CRP1 short N-terminal subpeptide;CRP1 short C-terminal subpeptide	CRP1	QISIPESSKVEPVEGSLQSKLVEKRESTEGV
0.0117804	-0.314393	-0.285371	-0.348924	-0.224237	-0.380972	-0.749796	-0.350071	-0.375564	-0.46374	S	2		1	3.76e-14	165.64	163.8	666.778	0.25934	335	8.31321	7.51754	7.33802	7.26207	7.15008	7.42374	7.15981	6.65904	7.25049	7.52144	7.3426	P38845	335	P38845	Cruciform DNA-recognizing protein 1;CRP1 short N-terminal subpeptide;CRP1 short C-terminal subpeptide	CRP1	IPESSKVEPVEGSLQSKLVEKRESTEGVLDG
1.095	1.0615	0.920291	0.904609	0.999148	1.15677	0.911878	0.969219	0.973191	0.943246	T	2	b-Adrenergic Receptor kinase substrate motif;Calmodulin-dependent protein kinase II substrate motif;CDK kinase substrate motif_minimal;CDK kinase substrate motif_minimal_pT;GSK-3, ERK1, ERK2, CDK5 substrate motif;MAPKAPK2 kinase substrate motif;PKC kinase substrate motif;WW domain binding motif	1	2.69e-24	192.32	147.1	747.84	0.16799	182	8.48833	7.68291	7.51939	7.10456	7.38001	7.70167	7.2757	6.76386	7.63527	7.71987	7.28448	P38845	182	P38845	Cruciform DNA-recognizing protein 1;CRP1 short N-terminal subpeptide;CRP1 short C-terminal subpeptide	CRP1	TGTTTEDVTGTSREETPLAEPTNVSKEAPGN
-1.02883	-0.92374	-0.714871	-0.933142	-0.618494	-0.888474	-0.781947	-0.794192	-0.629049	-0.780976	T	2	Casein kinase I substrate motif;Casein kinase II substrate motif;DNA dependent Protein kinase substrate motif	0.973176	0.000642144	109.79	109.79	747.84	1.0379	188	7.47098	6.61895	NaN	6.57842	6.18775	6.70054	6.56272	NaN	NaN	6.94182	6.42718	P38845	188	P38845	Cruciform DNA-recognizing protein 1;CRP1 short N-terminal subpeptide;CRP1 short C-terminal subpeptide	CRP1	DVTGTSREETPLAEPTNVSKEAPGNFHILPI
1.35445	1.02172	1.17128	1.36807	1.54221	1.5291	1.48714	1.79297	1.47911	1.50882	T	3	CDK kinase substrate motif_minimal;CDK kinase substrate motif_minimal_pT;GSK-3, ERK1, ERK2, CDK5 substrate motif;RAF1 kinase substrate motif;WW domain binding motif	0.999948	2.41e-23	106.41	106.41	1497.73	-0.067286	295	8.29979	7.80195	7.39712	7.09639	6.9675	7.18873	7.27409	7.32172	7.2236	7.2402	NaN	P38845	295	P38845	Cruciform DNA-recognizing protein 1;CRP1 short N-terminal subpeptide;CRP1 short C-terminal subpeptide	CRP1	PIVETKEVAHNVQELTPQVEAVTPLINEPEP
1.15415	1.25149	1.34161	1.20832	0.926975	1.09371	1.28644	1.65347	1.59664	1.2286	T	3	Casein kinase I substrate motif;CDK kinase substrate motif_minimal;CDK kinase substrate motif_minimal_pT;GSK-3, ERK1, ERK2, CDK5 substrate motif;WW domain binding motif	0.999996	7.33e-23	119.58	119.58	1524.38	0.6927	302	8.37201	7.55207	7.74796	7.4018	7.42229	6.88524	6.71565	NaN	7.54376	6.87285	7.56717	P38845	302	P38845	Cruciform DNA-recognizing protein 1;CRP1 short N-terminal subpeptide;CRP1 short C-terminal subpeptide	CRP1	VAHNVQELTPQVEAVTPLINEPEPLPTPEAQ
1.14086	1.15721	1.68293	0.0197883	1.44965	1.59345	1.58191	1.77867	1.87002	1.83388	T	3	CDK kinase substrate motif_minimal;CDK kinase substrate motif_minimal_pT;DNA dependent Protein kinase substrate motif;GSK-3, ERK1, ERK2, CDK5 substrate motif;WW domain binding motif	0.999993	3.22e-24	138.53	138.53	1497.73	-0.1521	313	9.29305	8.23769	8.54938	8.69629	8.39037	8.43981	7.58861	7.3702	8.04143	8.28619	7.72442	P38845	313	P38845	Cruciform DNA-recognizing protein 1;CRP1 short N-terminal subpeptide;CRP1 short C-terminal subpeptide	CRP1	VEAVTPLINEPEPLPTPEAQISIPESSKVEP
0.887087	0.86371	0.971237	1.30572	0.793975	0.442412	0.621608	0.66071	0.810906	0.839967	S	4	Casein kinase I substrate motif;Casein kinase II substrate motif;Pyruvate dehydrogenase kinase substrate motif	0.999999	9.21e-28	133.57	105.17	977.425	-0.0086587	385	8.73244	7.81996	7.80818	8.01837	7.346	8.00873	7.60646	7.56932	7.60946	7.49991	7.49642	P53968	385	P53968	Transcriptional regulator CRZ1	CRZ1	NLLRPDDNDYNNEALSDIDRSFEDIINGRKL
0.894101	0.796974	0.635669	0.666126	0.21131	0.109084	0.349172	0.469734	0.370156	0.478599	S	2	Casein kinase I substrate motif;Casein kinase II substrate motif;CDK kinase substrate motif_minimal;CDK kinase substrate motif_minimal_pS;ERK1,2 kinase substrate motif;Growth associated histone HI kinase substrate motif;GSK-3, ERK1, ERK2, CDK5 substrate motif;PKA kinase substrate motif;PKC kinase substrate motif;WW domain binding motif	1	5.97e-18	184.48	184.48	670.324	0.75971	175	9.178	8.54185	8.55082	8.51492	7.71245	8.40553	6.79717	NaN	7.9528	7.52317	7.60571	P53968	175	P53968	Transcriptional regulator CRZ1	CRZ1	PADNQHRPSLTNQFLSPRSNYDGTTRSSGID
-0.610007	-0.760978	-0.703379	-0.134545	-0.132176	-0.831739	-1.5504	-2.14528	-2.65329	-2.81171	S	2	Casein kinase II substrate motif;Pyruvate dehydrogenase kinase substrate motif	1	7.4e-13	160.67	105.03	565.748	-0.2213	390	8.26335	7.41542	7.2708	7.33007	7.0391	7.72176	7.29739	6.81759	7.02251	6.93992	6.90503	P53968	390	P53968	Transcriptional regulator CRZ1	CRZ1	DDNDYNNEALSDIDRSFEDIINGRKLKLKKS
1.67284	1.72902	1.57871	1.4585	1.49206	1.52891	1.67075	1.34462	1.50676	1.28399	T	4	Casein kinase I substrate motif;CDK kinase substrate motif_minimal;CDK kinase substrate motif_minimal_pT;ERK1,2 kinase substrate motif;G protein-coupled receptor kinase 1 substrate motif;GSK3, Erk1, Erk2 and CDK5 kinase motif;GSK-3, ERK1, ERK2, CDK5 substrate motif;WW domain binding motif	0.97619	2.56e-06	69.674	55.119	1046.99	0.13133	330	8.27958	7.11902	7.48979	7.71198	7.1536	7.15073	6.74132	7.14792	7.32515	NaN	7.40987	P53968	330	P53968	Transcriptional regulator CRZ1	CRZ1	PTSSTPSPSTHAAPVTPIISIQEFNEGHFPV
1.60637	1.81388	2.2234	1.5651	1.7723	2.15644	1.63815	1.8113	1.67983	1.22313	T	3	Casein kinase I substrate motif;Casein kinase II substrate motif;CDK kinase substrate motif_minimal;CDK kinase substrate motif_minimal_pT;GSK-3, ERK1, ERK2, CDK5 substrate motif;RAF1 kinase substrate motif;WW domain binding motif	1	1.46e-19	169.25	169.25	865.71	0.8764	159	9.05588	8.3438	8.47524	8.4743	7.9776	7.98191	7.25648	7.79359	7.38055	NaN	7.39293	P53968	159	P53968	Transcriptional regulator CRZ1	CRZ1	LKVEQSDTFQWDDILTPADNQHRPSLTNQFL
0.324478	0.255827	0.323177	0.357613	0.223863	0.033533	0.253386	0.139302	0.224197	-0.0535382	S	2	Casein kinase II substrate motif;CDK kinase substrate motif_minimal;CDK kinase substrate motif_minimal_pS;ERK1,2 kinase substrate motif;Growth associated histone HI kinase substrate motif;GSK-3, ERK1, ERK2, CDK5 substrate motif;WW domain binding motif	0.999788	7.85e-38	213.99	176.4	788.351	-0.35486	118	7.88759	7.17132	7.16215	6.89865	6.76599	7.04879	6.29186	6.43954	6.93387	6.48322	6.81639	P33308	118	P33308	Mediator of RNA polymerase II transcription subunit 9	CSE2	SLISENEDTKDLLSKSPSEWQDIIHQREQEL
-0.544479	-0.404459	-0.43147	-0.352233	-0.40721	-0.245499	-0.409531	-0.502098	0.0465046	-0.212685	S	2	Casein kinase I substrate motif;Casein kinase II substrate motif;CDK kinase substrate motif_minimal;CDK kinase substrate motif_minimal_pS;ERK1,2 kinase substrate motif;G protein-coupled receptor kinase 1 substrate motif;GSK3 kinase substrate motif;GSK-3, ERK1, ERK2, CDK5 substrate motif;WW domain binding motif	0.985394	2.09e-13	118.43	107.21	1447.59	1.984	75	7.72035	7.13605	6.77891	NaN	NaN	7.18633	NaN	NaN	6.71139	6.91468	6.61426	Q12734	75	Q12734	Transcription factor CSR2	CSR2	SSVRDALSSFFGTGNSPTSSMDDYSNLMNRN
1.5809	1.59105	1.59777	1.57689	1.48018	1.54645	1.71282	1.45182	1.35962	1.121	S	3	b-Adrenergic Receptor kinase substrate motif;Casein kinase II substrate motif;G protein-coupled receptor kinase 1 substrate motif;PKA kinase substrate motif;PKC kinase substrate motif	0.942526	1.46e-08	71.513	39.006	437.519	0.24821	394	7.62057	6.4625	6.77081	6.61649	6.7924	6.92411	6.61305	6.07922	NaN	6.60076	6.69189	P40535	394	P40535	ATF/CREB activator 2	CST6	PTTGGENRGKSALRESHSNPSFTPKSQGSHL
0.418788	0.59668	0.39507	0.165987	0.312272	0.317888	0.599314	0.664892	0.527812	0.544752	S	3	14-3-3 domain binding motif;Calmodulin-dependent protein kinase II substrate motif;Casein kinase II substrate motif;PKA kinase substrate motif;PKC kinase substrate motif;Pyruvate dehydrogenase kinase substrate motif	1	5.86e-143	293.88	128.22	1169.82	-0.49398	557	8.79285	7.86904	7.55719	7.83512	7.44778	7.96841	7.93496	6.66632	7.81745	8.09475	7.60625	P40535	557	P40535	ATF/CREB activator 2	CST6	KIIAIKHEPYSQRFGSDTDDDDIDLKPVEGG
0.053506	0.0129448	0.161243	-0.165706	0.194631	-0.0240762	-0.463015	0.0895468	0.866195	0.148283	S	3	Aurora-A kinase substrate motif;Casein kinase II substrate motif;MAPKAPK2 kinase substrate motif;PKA kinase substrate motif;PKC kinase substrate motif	0.996841	5.85e-05	65.16	65.16	708.655	0.42273	90	7.70857	6.53596	6.98926	6.76974	7.21016	6.57697	6.82865	6.49618	NaN	6.33618	NaN	P40535	90	P40535	ATF/CREB activator 2	CST6	GVVDQIHDYTTSNRNSLTPQYSIAAGNVNSH
0.461996	0.351545	0.845223	0.796313	1.21387	0.797451	0.930854	0.863243	0.858132	0.863436	T	3	b-Adrenergic Receptor kinase substrate motif;Casein kinase II substrate motif	1	5.86e-143	293.88	128.22	1169.82	-0.49398	559	8.91202	8.03177	7.73301	7.95916	7.63614	8.05327	8.02102	7.11113	7.83158	8.1956	7.81296	P40535	559	P40535	ATF/CREB activator 2	CST6	IAIKHEPYSQRFGSDTDDDDIDLKPVEGGKD
-0.150819	-0.187609	-0.783761	-0.173614	0.105803	-0.0331982	-0.198688	-0.181975	-0.000326448	-0.0735135	S	3	Casein kinase I substrate motif;Casein kinase II substrate motif;PKA kinase substrate motif;PKC kinase substrate motif	0.999924	3.51e-30	144.4	115.18	1039.46	0.46119	398	7.74241	7.4222	7.23892	5.36453	NaN	7.0325	5.16286	NaN	5.52462	NaN	NaN	Q01454	398	Q01454	DNA polymerase alpha-binding protein	CTF4	NLEGNDDINKSDKLFSDITQEANAEDVFTQT
0.0387954	-0.210073	-0.135862	-0.0789779	-0.21412	-0.127559	-0.0391774	0.180291	0.116309	0.106075	S	2	14-3-3 domain binding motif;Akt kinase substrate motif;Aurora-A kinase substrate motif;Calmodulin-dependent protein kinase II substrate motif;Casein kinase II substrate motif;G protein-coupled receptor kinase 1 substrate motif;MAPKAPK1 kinase substrate motif;p70 Ribosomal S6 kinase substrate motif;PAK2 kinase substrate motif;Pim1 kinase substrate sequence;PKA kinase substrate motif;PKC epsilon ki…	1	1.61e-19	165.96	165.96	1198.96	1.1448	216	7.74726	7.03671	7.1495	6.86629	NaN	6.94435	NaN	6.24301	6.82181	NaN	6.80325	Q08923	216	Q08923	Histone deacetylase complex subunit CTI6	CTI6	AKDGNTRSSRRRRRNSMDDASTDQYSLDPGD
1.27701	1.54224	1.47818	1.17786	1.13429	1.389	0.995349	1.05464	1.29545	1.25118	S	3	CDK kinase substrate motif_minimal;CDK kinase substrate motif_minimal_pS;DNA dependent Protein kinase substrate motif;ERK1,2 kinase substrate motif;GSK-3, ERK1, ERK2, CDK5 substrate motif;WW domain binding motif	1	2.05e-12	154.75	154.75	815.69	-0.89582	319	7.71459	7.00988	6.89342	6.44086	6.70843	6.94111	6.843	NaN	6.39608	6.88762	NaN	P49573	319	P49573	Copper transport protein CTR1	CTR1	CPGFGNCQCGRHPEPSPDPIAVADTTSGSDQ
1.21506	1.23235	1.06792	1.20106	1.1806	1.27676	1.12866	1.28882	1.33525	1.21566	S	3	PKA kinase substrate motif;PKC kinase substrate motif	0.879995	4.75e-26	176.9	176.9	815.69	-0.0079569	335	7.80072	7.29283	6.94148	6.32576	6.96135	7.07628	6.98721	6.28758	NaN	NaN	NaN	P49573	335	P49573	Copper transport protein CTR1	CTR1	PDPIAVADTTSGSDQSTRLEKNNESKVAISE
0.300513	0.1737	0.0778442	0.0835173	0.213173	0.130912	0.187151	0.397111	0.33594	0.607412	S	3	b-Adrenergic Receptor kinase substrate motif;Casein kinase I substrate motif;Casein kinase II substrate motif;PKA kinase substrate motif;PKC kinase substrate motif	1	8.09e-78	147.41	117.4	777.284	0.2131	974	7.95378	7.12701	6.85454	7.01845	NaN	7.10113	6.77313	6.13111	7.09043	7.26816	6.91158	P89105	974	P89105	RNA polymerase-associated protein CTR9	CTR9	EREAMAISEHNVKDDSDLSDKDNEYDEEKPR
0.305325	0.179189	0.144924	0.090429	0.225793	0.218552	0.121452	0.362064	0.369814	0.679983	S	3	Casein kinase II substrate motif;PKA kinase substrate motif;PKC kinase substrate motif;Pyruvate dehydrogenase kinase substrate motif	1	8.09e-78	147.41	143.74	777.284	0.03282	977	7.9326	7.12701	6.85454	7.01845	NaN	7.10113	6.77313	6.13111	7.09043	7.15415	6.91158	P89105	977	P89105	RNA polymerase-associated protein CTR9	CTR9	AMAISEHNVKDDSDLSDKDNEYDEEKPRQKR
1.05973	0.468764	0.366939	0.364571	0.621797	0.272235	0.377092	0.653102	0.65225	0.593188	S	2	Casein kinase I substrate motif;Casein kinase II substrate motif;Pyruvate dehydrogenase kinase substrate motif	0.999999	1e-05	112.75	98.795	1569.14	-0.32858	377	7.84155	6.68086	6.61956	6.96102	NaN	6.99247	6.97255	NaN	6.96444	7.00625	7.10561	P53137	377	P53137	CUE domain-containing protein 3	CUE3	EAFSREPAEEEVEPVSDGDNASFTEELSILD
1.05973	0.468764	0.366939	0.364571	0.621797	0.272235	0.377092	0.653102	0.65225	0.593188	S	2	Casein kinase I substrate motif;Casein kinase II substrate motif	0.99828	1e-05	112.75	92.426	1569.14	1.0579	383	7.84155	6.68086	6.61956	6.96102	NaN	6.99247	6.97255	NaN	6.96444	7.00625	7.10561	P53137	383	P53137	CUE domain-containing protein 3	CUE3	PAEEEVEPVSDGDNASFTEELSILDRGDSSK
0.907101	1.01686	1.00894	0.980499	1.07947	1.05922	1.19175	1.20563	1.16496	1.03815	S	2	Casein kinase II substrate motif;CDK kinase substrate motif_minimal;CDK kinase substrate motif_minimal_pS;DNA dependent Protein kinase substrate motif;ERK1,2 kinase substrate motif;GSK-3, ERK1, ERK2, CDK5 substrate motif;WW domain binding motif	1	8.71e-91	240.43	240.43	1162.53	0.6866	48	8.78699	7.85247	7.86941	7.71394	7.66174	7.96627	7.70152	7.3959	7.81706	7.93511	7.69903	Q04201	48	Q04201	CUE domain-containing protein CUE4	CUE4	VQDAKPAPSVATNDPSPEPVPSAPEERVARL
-0.0173573	0.0302463	0.0867882	0.0308867	0.0491876	0.149921	0.0643473	0.0787732	0.0707657	0.0652417	S	3	b-Adrenergic Receptor kinase substrate motif;BARD1 BRCT domain binding motif;Casein kinase II substrate motif;G protein-coupled receptor kinase 1 substrate motif	1	6.35e-54	227	165.16	818.983	-0.40204	220	9.55302	8.80121	8.80083	8.80319	8.21625	8.55629	8.27272	8.22986	8.46467	8.3973	8.39717	Q08412	220	Q08412	Ubiquitin-binding protein CUE5	CUE5	RRRHNPNEREQHHEDSEEEDSWSQFVEKDLP
-0.180093	0.166104	0.454288	0.261313	0.408509	0.481589	0.309047	0.329374	0.507088	0.350252	S	3	ATM kinase substrate motif;Casein kinase I substrate motif;DNA dependent Protein kinase substrate motif	0.991724	8.5e-06	120.9	78.202	845.639	-0.27127	227	8.02959	7.22458	7.23279	7.37752	6.52084	7.20472	6.61254	NaN	7.02197	6.90806	6.86226	Q08412	227	Q08412	Ubiquitin-binding protein CUE5	CUE5	EREQHHEDSEEEDSWSQFVEKDLPELTDRAG
0.615149	0.735666	0.681041	0.621996	0.595727	0.655307	0.979216	0.656694	0.58738	0.517877	S	3	14-3-3 domain binding motif;Akt kinase substrate motif;Calmodulin-dependent protein kinase II substrate motif;MAPKAPK1 kinase substrate motif;PKA kinase substrate motif;PKC kinase substrate motif;ZIP kinase substrate motif	0.99801	1.34e-08	73.87	66.789	1464.98	0.02764	309	8.57983	6.92904	7.09719	8.26972	NaN	8.00996	7.68184	7.11143	NaN	6.68632	6.67928	Q08412	309	Q08412	Ubiquitin-binding protein CUE5	CUE5	GKNSRPQQPERRRFNSFGVQVGDDSLESHGI
0.476502	0.472224	0.520158	0.429431	0.49963	0.531473	0.507825	0.517602	0.575818	0.470962	S	2	BARD1 BRCT domain binding motif;Casein kinase II substrate motif	1	5.12e-181	298.1	92.8	931.837	0.22163	407	9.94207	8.96412	9.05934	9.06217	9.00234	8.9465	9.02189	8.41828	8.84618	8.94618	8.87034	Q08412	407	Q08412	Ubiquitin-binding protein CUE5	CUE5	SRNKKNPDEDEFLINSDDEM___________
-0.186901	-0.00656908	-0.0492066	-0.158844	-0.0197972	0.148299	0.176392	0.535558	0.110323	-0.0934888	S	3	Casein kinase II substrate motif;MDC1 BRCT domain binding motif;Plk1 PBD domain binding motif	0.935063	0.000687118	102.9	102.9	509.879	0.26682	186	7.24351	6.31285	6.25734	6.50448	6.30503	6.64883	6.18176	NaN	6.09819	6.08404	NaN	Q08412	186	Q08412	Ubiquitin-binding protein CUE5	CUE5	QDELLARQLDEQFNSSHSRRRNRDRATRSMH
0.385428	0.285912	0.267962	0.36873	0.282121	0.200879	0.223893	0.241273	0.199154	0.216442	S	2	14-3-3 domain binding motif;BARD1 BRCT domain binding motif;Calmodulin-dependent protein kinase II substrate motif;Casein kinase II substrate motif;G protein-coupled receptor kinase 1 substrate motif;PAK2 kinase substrate motif;PKA kinase substrate motif;PKC epsilon kinase substrate motif;PKC kinase substrate motif	1	1.56e-130	292.6	278.07	975.459	0.0062704	91	8.46596	7.55764	7.65794	7.8067	7.00552	7.44969	7.2011	6.84563	7.57985	7.25394	7.47087	Q08412	91	Q08412	Ubiquitin-binding protein CUE5	CUE5	KEEEEEHPPLPARRKSEEEPSKENPILQELK
0.767175	0.88441	1.01183	0.964859	1.0925	1.08277	1.22593	1.13347	1.15679	1.11309	S	2	b-Adrenergic Receptor kinase substrate motif;Casein kinase II substrate motif	1	2.41e-34	212.92	187.78	756.335	-0.37581	21	8.75482	7.78168	7.80961	7.72456	7.81457	7.73516	7.80802	7.29272	7.82588	7.85755	7.68214	Q08412	21	Q08412	Ubiquitin-binding protein CUE5	CUE5	GIKDSSLLEKSNVPESINEDISKTTDVDLNS
0.393979	0.449906	0.564551	0.460377	0.553892	0.832456	0.540332	0.526915	0.571125	0.505254	T	2	Casein kinase I substrate motif;Casein kinase II substrate motif;CDK kinase substrate motif_minimal;CDK kinase substrate motif_minimal_pT;GSK-3, ERK1, ERK2, CDK5 substrate motif;WW domain binding motif	1	1.63e-74	245.1	195.46	921.388	-0.031833	70	8.81098	7.87191	7.80206	7.4368	8.09304	7.80343	7.89847	7.09468	7.88585	7.96267	7.53395	Q08412	70	Q08412	Ubiquitin-binding protein CUE5	CUE5	EKVNKSSGIDEDEVVTPAEDAKEEEEEHPPL
0.393589	0.352255	0.328322	0.336798	0.451934	0.410452	0.303605	0.358396	0.332243	0.293438	T	2	b-Adrenergic Receptor kinase substrate motif;Casein kinase I substrate motif;CDK kinase substrate motif_minimal;CDK kinase substrate motif_minimal_pT;GSK-3, ERK1, ERK2, CDK5 substrate motif;WW domain binding motif	1	2.12e-130	288.75	248.7	1035.95	0.78298	364	9.31595	8.36061	8.31608	8.2552	8.33248	8.38032	8.36021	7.82407	8.26102	8.58595	8.12921	Q08412	364	Q08412	Ubiquitin-binding protein CUE5	CUE5	GESTGKVVAETTYIDTPDTETKKKWQPLPPE
0.735911	0.66084	0.684747	0.416956	0.115381	-0.25228	-0.792509	-1.11568	-1.3741	-1.74127	T	2	b-Adrenergic Receptor kinase substrate motif;G protein-coupled receptor kinase 1 substrate motif	0.999996	3.54e-130	285.95	229.75	971.902	0.092996	367	9.32677	8.3871	8.24425	8.29885	8.40588	8.3438	8.46526	7.81321	8.34309	8.52058	8.07759	Q08412	367	Q08412	Ubiquitin-binding protein CUE5	CUE5	TGKVVAETTYIDTPDTETKKKWQPLPPEPLD
0.458304	0.539817	0.665101	0.271159	-0.0752	-0.135927	-0.234935	-0.231893	-0.511399	-0.685086	T	3	b-Adrenergic Receptor kinase substrate motif;Casein kinase I substrate motif;PKA kinase substrate motif;PKC kinase substrate motif	0.997738	7.68e-08	142.85	57.414	690.969	0.079294	369	8.8076	8.07011	8.04036	8.13783	7.29977	8.1533	7.25144	6.79982	7.11361	7.23676	7.78407	Q08412	369	Q08412	Ubiquitin-binding protein CUE5	CUE5	KVVAETTYIDTPDTETKKKWQPLPPEPLDTT
1.84591	1.92311	1.72112	1.68919	1.64023	1.75095	1.57971	1.47849	1.36394	1.20605	T	2	Cdc2 kinase substrate motif;CDK kinase substrate motif_minimal;CDK kinase substrate motif_minimal_pT;CDK1,2,4,6 kinase substrate motif;CDK5 kinase substrate motif_1;Growth associated histone HI kinase substrate motif;GSK-3, ERK1, ERK2, CDK5 substrate motif;pTPxK/R;WW domain binding motif	0.94738	5.63e-58	243.09	179.56	900.434	0.41329	384	8.72175	7.60661	7.89347	NaN	8.00937	7.83181	7.93879	7.26321	7.81207	7.75219	7.06476	Q08412	384	Q08412	Ubiquitin-binding protein CUE5	CUE5	TKKKWQPLPPEPLDTTPTKVNAVSRNKKNPD
-0.779113	-0.811079	-0.845743	-0.931285	-0.80629	-0.988006	-0.838697	-0.951404	-0.944024	-1.16734	S	3	Casein kinase I substrate motif;DNA dependent Protein kinase substrate motif	1	3.32e-112	190.8	143.47	871.013	0.028301	114	8.74199	7.92466	7.91272	7.776	7.2315	7.72544	7.82607	7.2249	7.81689	7.73868	7.71716	Q02554	114	Q02554	Cold sensitive U2 snRNA suppressor 1	CUS1	MNRKHTAEDELEDTPSDGIEEHLSARKRRKT
-0.819327	-0.431951	-0.627611	-0.642708	-0.674821	-0.886351	-0.955039	-1.12347	-1.18966	-1.5053	S	2	Casein kinase I substrate motif;Casein kinase II substrate motif;G protein-coupled receptor kinase 1 substrate motif;GSK3 kinase substrate motif	1	3.51e-09	161.2	131.56	1068.92	-0.17402	411	7.8221	7.16814	7.22094	7.19005	NaN	6.88114	6.25837	NaN	6.75242	6.3562	6.34126	Q02554	411	Q02554	Cold sensitive U2 snRNA suppressor 1	CUS1	DDEVEHKLDHFQEDISEVTSAEEKLERNEEE
-0.762534	-0.590436	-0.758997	-0.775988	-0.828975	-0.91779	-1.03843	-1.11126	-1.12772	-1.34653	S	2	Casein kinase I substrate motif;Casein kinase II substrate motif;MAPKAPK2 kinase substrate motif	0.986208	4.1e-05	131.56	103.58	1068.92	-0.57425	415	7.74302	7.10178	7.10075	7.09216	NaN	6.76256	6.25837	NaN	6.75242	6.3562	6.34126	Q02554	415	Q02554	Cold sensitive U2 snRNA suppressor 1	CUS1	EHKLDHFQEDISEVTSAEEKLERNEEESEKQ
0.150016	0.227159	0.0530992	-0.0108508	0.138569	-0.595929	0.509943	-0.87649	0.0684238	-0.0392552	T	3	b-Adrenergic Receptor kinase substrate motif;Casein kinase II substrate motif;CDK kinase substrate motif_minimal;CDK kinase substrate motif_minimal_pT;GSK-3, ERK1, ERK2, CDK5 substrate motif;WW domain binding motif	0.999997	3.32e-112	143.47	143.47	871.013	0.028301	112	8.34803	7.46349	7.4825	7.51737	6.31425	7.25643	7.53718	6.31364	7.50084	7.28995	7.35616	Q02554	112	Q02554	Cold sensitive U2 snRNA suppressor 1	CUS1	PVMNRKHTAEDELEDTPSDGIEEHLSARKRR
-0.34491	-0.457746	-0.568237	-0.748327	-0.599052	-0.916213	-1.36602	-1.54422	-1.5412	-2.02261	S	2	Casein kinase II substrate motif;G protein-coupled receptor kinase 1 substrate motif;MAPKAPK2 kinase substrate motif;Plk1 kinase substrate motif	1	2.34e-28	193.27	193.27	901.879	-1.404	62	7.63197	6.56804	6.89494	7.02674	6.53148	6.89613	6.15287	NaN	6.6768	NaN	6.50803	Q03772	62	Q03772	Pre-mRNA-splicing factor CWC15	CWC15	NLRANCAQEDRSNDKSLEEAVMNEEKQDVVG
0.46046	0.478649	0.425483	0.207949	0.413773	0.339543	0.310359	0.428297	0.33178	0.258777	S	3	14-3-3 domain binding motif;Calmodulin-dependent protein kinase II substrate motif;DNA dependent Protein kinase substrate motif;MAPKAPK1 kinase substrate motif;PAK2 kinase substrate motif;Pim1 kinase substrate sequence;PKA kinase substrate motif;PKA, PKG kinase substrate motif;PKC epsilon kinase substrate motif;PKC kinase substrate motif;PKG kinase substrate motif	1	5.5e-215	276.68	127.57	637.631	0.1664	105	8.85676	8.06644	8.07229	7.99993	7.61951	7.89869	7.80213	7.30797	7.8497	7.69064	7.77865	P53769	105	P53769	Pre-mRNA-splicing factor CWC24	CWC24	FERKELAEKAKKRRPSDDNELVLNMSGKNKR
0.949339	0.926096	0.985862	0.909575	0.946991	1.08055	1.10365	0.928869	1.02682	1.11215	S	3	Casein kinase II substrate motif;G protein-coupled receptor kinase 1 substrate motif;GSK3 kinase substrate motif;Phosphorylase kinase substrate motif;PKA kinase substrate motif;PKC kinase substrate motif	0.992099	3.31e-08	107.94	68.934	1127.51	0.51773	815	8.25003	7.2858	7.15238	7.06599	7.28271	7.39435	7.32426	6.75124	7.29787	7.42661	7.18808	P14922	815	P14922	General transcriptional corepressor CYC8	CYC8	PPQEASPAEEATKAASVSPSTKPLNTEPESS
0.979028	0.870853	0.967225	0.847458	0.921914	1.00954	1.02968	0.8822	1.19012	1.02663	S	3	Casein kinase I substrate motif;Casein kinase II substrate motif;CDK kinase substrate motif_minimal;CDK kinase substrate motif_minimal_pS;ERK1,2 kinase substrate motif;GSK-3, ERK1, ERK2, CDK5 substrate motif;WW domain binding motif	0.959421	3.31e-08	107.94	85.998	1127.51	0.55326	817	8.02637	7.09868	7.15238	6.83798	7.12392	6.74936	7.12516	NaN	7.11354	7.23393	7.01043	P14922	817	P14922	General transcriptional corepressor CYC8	CYC8	QEASPAEEATKAASVSPSTKPLNTEPESSSV
1.19561	1.42523	1.46477	1.1654	0.883605	0.778589	0.811402	0.582695	1.53524	-1.11715	S	2	Casein kinase II substrate motif;CDK kinase substrate motif_minimal;CDK kinase substrate motif_minimal_pS;ERK1,2 kinase substrate motif;Growth associated histone HI kinase substrate motif;GSK-3, ERK1, ERK2, CDK5 substrate motif;MAPKAPK2 kinase substrate motif;WW domain binding motif	1	2.75e-87	164.97	110.08	561.253	1.2121	943	8.24944	7.41447	7.38074	7.41318	7.14023	7.38894	7.16409	6.74224	7.04751	7.278	7.11972	P14922	943	P14922	General transcriptional corepressor CYC8	CYC8	EEAKMREEEQTSQEKSPQENTLPRENVVRQV
0.420607	0.455275	0.55787	0.476503	0.585538	0.51634	0.585858	0.546484	0.545996	0.56429	S	2	Casein kinase I substrate motif;Casein kinase II substrate motif;CDK kinase substrate motif_minimal;CDK kinase substrate motif_minimal_pS;ERK1,2 kinase substrate motif;GSK-3, ERK1, ERK2, CDK5 substrate motif;PKA kinase substrate motif;PKC kinase substrate motif;WW domain binding motif	0.999999	2.16e-13	173.19	139.86	590.772	0.33569	741	8.05011	7.14727	7.16349	6.92853	7.17938	7.10748	7.06922	6.45591	7.1087	6.98742	7.00329	P14922	741	P14922	General transcriptional corepressor CYC8	CYC8	GITNAEPQVKKQKLNSPNSNINKLVNTATSI
0.192821	0.171934	0.296972	0.27245	0.374011	0.0879206	0.264968	0.355809	0.281447	0.538671	S	3	Casein kinase II substrate motif;PKA kinase substrate motif;PKC kinase substrate motif;Pyruvate dehydrogenase kinase substrate motif	0.999485	4.28e-06	101.2	86.803	448.852	-0.1744	209	7.83127	7.20739	7.12297	6.65853	6.72401	6.61953	6.45699	5.79709	7.00552	6.76212	6.69868	Q07533	209	Q07533	Cytokinesis protein 3	CYK3	DNMRKTDKRAPKKSYSANDLHMARSSREYNY
[truncated: 2,882 more rows]
