# Supplementary material for: Phosphoproteome dynamics during mitotic exit in budding yeast
Source: EMBO J. 2018 Apr 12;37(10):e98745. doi: 10.15252/embj.201798745 (PMC5978319; doi:10.15252/embj.201798745)
Supplement: Supplementary file 6 — Dataset EV2 [file EMBJ-37-e98745-s006.xlsx]

## Sheet: LEGEND
Expanded View Dataset EV2:
Phosphosites in common with Godfrey et al, 2017 and their behavior.
Compilation of phosphosites that decrease to less than 50% between metaphase and G1 in this study and were found to increase by at least 2-fold between G1 and metaphase in (Godfrey et al, 2017).

## Sheet: Metaphase to G1
Gene	Proteins	Position	Amino acid	Charge	Localization prob	Sequence window	log 2(L/H ratio t0)	log2(L/H ratio t5)	log2(L/H ratio t10)	log2(L/H ratio t15)	log2(L/H ratio 20)	log2(L/H ratio 25)	log2(L/H ratio t30)	log2( L/H ratio t35)	log2(L/H ratio t40)	log2 (L/H ratio t45)
ABP1	P15891	165	T	2	0.996429	KQQGKASTPPVKKSFTPSKSPAPVSKKEPVK	1.0257	1.10306	1.06245	0.993058	0.684992	0.602536	0.280985	0.093432	-0.0234341	-0.00306987
ACE2	P21192	714	S	2	0.999599	LTSPKKSLLDSPHDTSPVKETIARDKDGSVL	1.17565	1.46754	0.802836	0.714667	-0.0549082	-0.30259	-0.0905232	0.179471	0.423986	0.204323
ACE2	P21192	428	S	2	1	DDRYAAGTFTPRTQLSPIHKKRESVVSTVST	0.89016	0.960639	0.67839	0.231211	-0.806057	-0.844559	-0.41743	-0.388988	-0.331284	-0.522604
AKL1	P38080	801	S	2	1	PMHSSSKNEALLIELSPLKEDAGKQSFQDTN	0.510016	0.536361	0.490423	0.158904	-0.396074	-1.09844	-1.19575	-1.20247	-1.34055	-1.0226
BEM3	P32873	222	S	2	1	PAASVTYTTSRITIKSPNKGSKSPLQERLRS	0.238757	0.273969	0.301114	-0.606646	-1.02194	-1.22892	-1.1333	-0.779039	-0.320117	-0.277784
BNI4	P53858	91	S	2	0.988895	ARDSEVQTVNMTTSPSLSALADILNERSKYA	0.513272	0.404579	0.45667	0.209444	0.0392204	-0.610443	-1.12486	-1.20365	-1.53621	-1.83937
BOI1	P38041	648	S	2	0.976363	RSQSYSHSRKHSLVTSPLKTSLSPINSKSNI	-0.390032	-0.265517	-0.402829	-1.06687	-1.5548	-1.59306	-1.6145	-1.18537	-0.927577	-0.745956
BSP1	Q06604	39	S	2	1	RYSNIPSSKPAGEALSPVRSHNSGEYRRADM	0.71796	0.864482	0.662029	0.482439	-0.161871	-0.514633	-0.324686	0.08087	-0.144019	0.733248
BSP1	Q06604	79	S	2	1	DNLAYRSAYNYEMTFSPKKTHYSLSELNLER	0.283369	0.318158	0.332992	-0.360841	-1.00283	-1.325	-1.16202	-0.674537	-0.432435	-0.345912
BUD3	P25558	1549	S	2	0.997613	EGFLRKKQKDEPIWVSPSKIDFADLSRRTKA	0.436935	0.357769	0.298873	-0.0466342	-0.587119	-1.34604	-1.60925	-1.87141	-2.02427	-1.97052
CBF1	P17106	19	S	2	1	LANNNKLSTEDEEIHSARKRGYNEEQNYSEA	0.660846	0.629352	0.617259	0.27298	-0.534214	-1.07494	-1.31877	-1.35968	-1.63208	-1.5131
CDC3	P32457	509	S	3	0.998786	QLELSINSASPNVNHSPVPTKKKGFLR____	1.53432	1.59766	1.7302	1.47094	1.16764	0.725638	0.48498	0.352804	0.342991	0.300338
CHS2	P14180	100	S	3	1	NSPVAPNRYAANLQESPKRAGEAVIHLSEGS	1.15342	0.978998	0.958897	0.664214	0.136512	-0.767665	-1.21676	-1.14238	-1.26775	-1.43936
CHZ1	P40019	98	S	2	0.950581	NEGEEEEDDLAEIDTSNIITSGRRTRGKVID	-0.649819	-0.53372	-0.485808	-0.365321	-0.736094	-1.37937	-2.38191	-2.75313	-2.99032	-3.64223
CUE5	Q08412	367	T	2	0.999996	TGKVVAETTYIDTPDTETKKKWQPLPPEPLD	0.735911	0.66084	0.684747	0.416956	0.115381	-0.25228	-0.792509	-1.11568	-1.3741	-1.74127
DOT6	P40059	491	S	2	0.999957	LNALSSDADMLSPTHSPQKTLSKKTCPRMFK	0.304484	0.576542	0.574418	0.351013	-1.19153	-1.76794	-1.64331	0.274029	-1.66364	-1.07225
DSF2	P38213	331	S	2	1	SKLKLTKSDTTPIKPSPKRSNSSTSTITKTN	1.59149	1.4739	1.50441	1.18891	0.192767	-0.258545	-0.911544	-0.921888	-1.05946	-1.10704
ESC1	Q03661	1326	S	2	1	NAPDDIKRQQLLKNLSDLENYSQRLIEDSRR	-1.19397	-1.52876	-1.53294	-1.45369	-1.631	-1.93955	-2.00876	-2.32298	-2.27674	-2.79221
FIN1	Q03898	88	S	2	0.999662	MSPECLKGYVSKETQSLDRPQFKNSNKNVKI	0.465512	0.331652	0.285577	-0.777617	-1.65808	-2.08245	-2.35024	-2.65219	-2.77557	-3.24216
FIN1	Q03898	68	T	2	0.999999	ISPNKTDGMKHSIQVTPRRIMSPECLKGYVS	0.348847	0.264956	0.222183	-1.05964	-1.79874	-2.28073	-2.40088	-2.68033	-2.69657	-3.15146
FIN1	Q03898	86	T	2	0.943905	RIMSPECLKGYVSKETQSLDRPQFKNSNKNV	0.465512	0.331652	0.285577	-0.777617	-1.65808	-2.08245	-2.35024	-2.65219	-2.77557	-3.24216
FIR1	P40020	449	T	2	0.990204	RNSGDTNNEDFLKVDTSPVNQSFESRRQMLI	0.680577	0.560937	0.567081	-0.0156746	-0.228985	-0.278212	-0.397744	-0.6754	-0.733065	-0.757681
FIR1	P40020	399	S	2	0.970387	TLKFFQQFEPSEEPTSPTRQVNPESLDKLDM	0.853206	0.857652	0.94856	0.372346	-0.27706	-0.424732	-0.418554	-0.758351	-0.633745	-0.675023
FIR1	P40020	84	S	2	0.999953	QVRFSIPDPNEISQDSPLKIVFPKSGNETER	1.77148	1.51224	1.4992	0.824641	-0.0959524	-0.779694	-0.900272	-1.02106	-1.1161	-1.44983
FIR1	P40020	225	S	2	1	PPPLTPEKNLYLTPESPLNRYHLPVPLEISL	1.21451	1.18624	0.969936	1.06547	0.161722	-0.590084	-1.22185	-0.962617	-0.84019	-1.04768
FIR1	P40020	222	T	2	1	FDRPPPLTPEKNLYLTPESPLNRYHLPVPLE	0.56459	0.402627	0.427075	0.109839	-0.800474	-1.57572	-1.7125	-1.86227	-2.13491	-2.19638
GDS1	P41913	359	S	2	0.999958	TKTTKPGKQTKSQSLSVLSTPKKGSSASLST	-0.684763	-0.0709641	-0.0961641	-0.432424	-0.779412	-1.36225	-1.42346	-1.80396	-1.88124	-2.05674
GDS1	P41913	363	T	2	0.999548	KPGKQTKSQSLSVLSTPKKGSSASLSTFASS	-0.684763	-0.0709641	-0.0961641	-0.432424	-0.779412	-1.36225	-1.42346	-1.80396	-1.88124	-2.05674
GFD1	Q04839	111	S	2	0.998628	NPFSQKATEISPPPVSPSKMKTTKTQSKQDT	1.0954	1.19759	1.09892	0.769184	-0.149402	-0.652944	-0.831795	-0.450162	-0.268346	-0.0935518
GIN4	Q12263	719	S	2	0.998147	EKKILETIRRSKFLGSSFNIDKELKLSKMEY	0.875505	0.910373	0.773171	0.6237	0.226876	-0.466667	-1.04097	-1.32813	-1.45698	-1.90256
GIN4	Q12263	471	S	2	1	VNQSSPTPASRNKRASVINVEKNQKRASIFS	0.528948	0.564973	0.482738	0.317895	0.00687396	-0.634521	-0.740646	-0.230767	-0.174232	-0.0907144
HSL1	P34244	1220	S	3	1	IPRETTEEILSKLRLSPENPSNTHMQKRFSS	0.414471	0.318427	0.348655	0.139869	-0.00272596	-0.60858	-1.09287	-1.21745	-1.55847	-1.73972
HSL1	P34244	685	S	2	1	ASKRSLYSLQSISKRSLNLNDLLVFDDPLPS	0.345474	0.340517	0.290677	0.0163539	-0.246763	-0.995191	-1.45022	-1.65884	-1.79482	-1.98774
IES2	P40154	176	S	2	0.997971	EEQDGESGGYEDNEPSISKESDELVSVVNGN	0.699912	0.515343	0.605468	0.522461	0.499821	0.176114	-0.113288	-0.288636	-0.514722	-0.71799
KIC1	P38692	735	S	2	0.986695	HKASSPSRPLFGVGTSPNRKPAGSPTQNIGH	1.11769	1.11156	1.11995	1.18917	-0.0786175	-0.546114	-0.648475	-0.421906	-0.617616	-0.450702
KIC1	P38692	734	T	2	0.969069	THKASSPSRPLFGVGTSPNRKPAGSPTQNIG	1.25619	1.23081	1.16708	1.07352	-0.115157	-0.415552	-0.332736	-0.237306	-0.417902	-0.115512
MCD1	Q12158	175	S	2	0.994992	NSMERKVQGAAPWDTSLEVGRRFSPDEDFEH	-0.231493	-0.290059	-0.199523	-0.700271	-1.31897	-2.13303	-2.1807	-2.56091	-2.59313	-2.89447
MLF3	P32047	293	S	2	0.999839	TFSNPFIKTTELPATSPYVSPQQSARQYSNN	1.29013	1.18125	1.40057	1.21966	0.825428	0.580786	0.424477	0.679334	0.241461	0.089848
MLF3	P32047	297	S	2	0.999998	PFIKTTELPATSPYVSPQQSARQYSNNANNN	0.984826	0.743102	0.867568	0.286265	-0.0984483	-0.271233	-0.411894	-0.97279	-0.586117	-0.72529
MMR1	Q06324	37	S	2	0.999528	LDDQRNAGSFQNLLNSPTKLKLDTGPIGNSL	-0.0926712	-0.299834	-0.390271	-0.956786	-1.38284	-1.66634	-1.88465	-1.99007	-2.11904	-1.9247
MVB12	P42939	94	S	3	0.995854	YLSKKPPGIVGNTLLSPSRKDNS________	0.774256	0.892663	0.981996	0.563996	0.205618	-0.201808	-0.650576	-0.574425	-0.58531	-0.576203
NAB2	P32505	254	T	2	0.997848	LAKALGMAGESNMNFTPTKKEGRCRLFPHCP	0.278869	0.616608	0.515676	0.748092	0.455262	0.078149	-0.662398	-1.35244	-1.48346	-1.85083
NBA1	Q08229	194	S	2	0.999742	TSKKVEGRGSLKLLSSPLRQEKVMRSSIGSG	0.394208	0.430463	0.389755	-0.0514293	-0.947216	-1.5003	-1.49432	-1.73654	-1.63332	-1.5934
NDD1	Q08887	168	S	3	0.999792	FLVASPEQFKEFLLDSPSTNFNFFHKTPAKT	0.219841	0.293982	0.191699	-0.24884	-0.533035	-0.731746	-0.958602	-1.21613	-1.30441	-1.2658
NDD1	Q08887	332	T	3	0.999767	QRTPLRSNNKKLFIKTPQDTINSTSTLTKDN	-0.132268	-0.147459	-0.194215	-0.403659	-0.531474	-1.11398	-1.3035	-1.4504	-1.4589	-1.63913
NDD1	Q08887	265	T	2	0.999951	PLPTSPSKRFSSLSLTPYGRKILNDVGTPYA	-0.0319397	0.0203532	0.00171581	-0.241517	-0.552739	-1.07154	-1.28554	-1.46932	-1.58047	-1.64067
NDD1	Q08887	277	T	2	0.999978	LSLTPYGRKILNDVGTPYAKALISSNSALVD	0.285147	0.256108	0.0328161	-0.299005	-0.748701	-0.956085	-1.17757	-1.29168	-1.18165	-1.13345
NET1	P47035	744	S	2	1	KRKNMSVPNNGPKDISLHSLKGSVVPVKDSK	-0.703054	-0.845683	-0.746272	-0.0686599	-0.0291314	-0.818869	-0.755335	-2.11351	-2.70733	-2.69692
NET1	P47035	1034	S	2	0.996583	REPVRSSSKIEAPSPSVNKKINATPDKIPVT	0.65767	0.567712	0.657251	0.412369	0.377044	-0.0484586	-0.418835	-0.706961	-0.953568	-0.916287
NET1	P47035	242	S	2	1	VSNNSDDEDEDIGERSFLPPPTQPQSPPIRI	1.09456	0.995455	1.25599	1.14387	1.19306	1.14744	0.305991	-0.736082	-0.316958	-0.564258
NET1	P47035	60	S	2	0.99996	GDASLQYANLRSANVSFTPSYFNQSRFRKFL	-0.481454	-0.581802	-0.508983	-0.300612	-0.205637	-1.57681	-1.91694	-2.42359	-2.25207	-2.51235
NSP1	P14907	5	T	2	1	___________MNFNTPQQNKTPFSFGTANN	0.244234	0.298217	0.319778	-0.0152893	-0.650102	-1.2247	-1.42842	-1.64798	-1.79676	-1.83602
NUP1	P20676	161	S	2	0.999967	KSDEGGSYLCTSSTPSPIKNGSCTRQLAGKS	-0.238757	-0.392334	-0.505548	-1.00484	-1.2399	-1.48426	-1.10289	-1.04892	-1.00333	-0.952324
NUP159	P40477	819	S	3	1	PSDEDGEVVEEEAQKSPIGKLTETIKKSANI	0.698033	0.525908	0.598165	0.523296	0.267322	-0.169506	-0.37468	-0.347057	-0.482579	-0.526226
NUP2	P32499	284	S	2	0.999146	EATKTNVDNNSKAEASFTFGTKHAADSQNNK	-1.03823	-0.849307	-0.653171	0.285176	0.0004206	-1.16487	-1.85657	-2.39913	-2.62723	-3.00549
NUP60	P39705	89	S	2	1	GYFHSEISPDSTVNRSVVVSAVGEARNDIEN	-0.686722	-0.597834	-0.531459	-0.280385	-0.589881	-1.19453	-2.23204	-2.59126	-2.86131	-3.43324
NUP60	P39705	112	T	3	0.999974	EARNDIENKEEEYDETHETNISNAKLANFFS	-0.435391	-0.517736	-0.555617	-0.294922	-0.53893	-0.935405	-1.33812	-1.37428	-1.74004	-1.81659
NUP60	P39705	382	S	2	0.998274	ARSSSLRSNVVVAETSPEKKDGGDKPPSSAF	0.487605	0.368225	0.47838	-0.958348	-1.43159	-1.57942	-1.72684	-1.91372	-2.05147	-2.21745
NUP60	P39705	381	T	2	0.991898	PARSSSLRSNVVVAETSPEKKDGGDKPPSSA	0.31089	0.167927	0.376819	-0.895713	-1.62	-1.87936	-2.11537	-2.23498	-2.46483	-2.78986
NUP60	P39705	473	S	2	1	SVTPQKSSSKGFVFNSVQKKSRSNLSQENDN	0.0240557	-0.0724454	-0.0134025	-0.624464	-1.33075	-2.24234	-2.53873	-2.95232	-3.2639	-3.55194
NUP60	P39705	84	S	2	0.97301	SSMPGGYFHSEISPDSTVNRSVVVSAVGEAR	-0.109951	-0.00137062	0.0131003	0.382436	0.204889	-1.62996	-1.36973	-2.11514	-2.49012	-2.83252
NUP60	P39705	460	T	2	0.999872	LTKGDSTPVQPDLSVTPQKSSSKGFVFNSVQ	1.05463	1.20942	1.03414	0.786355	0.426356	-0.577677	-1.0805	-1.26742	-1.59896	-1.94104
PDS1	P40316	37	S	3	0.997116	INFPQTPAHLLKRSHSNILKPPVRLDQLKRD	0.645271	0.610239	0.597942	-0.0333971	-0.360093	-0.339559	-0.488004	-0.796781	-0.91082	-0.91889
PSY4	P38193	434	S	2	0.973423	KMVAIAGITYRENISSPLGKKSR________	0.578647	0.504729	0.540069	0.483386	0.280496	-0.132892	-0.397174	-0.422679	-0.579341	-0.559046
RPL12A;RPL12B	P0CX53	38;38	S	2	1	GASAALAPKIGPLGLSPKKVGEDIAKATKEF	0.367694	0.408369	0.299472	-0.111302	-0.70805	-1.28887	-1.53116	-1.72504	-1.76783	-1.82596
SCD5	P34758	80	S	2	0.999025	NNHSNTAADNATNVSSPQKDNPPNGEVRTLS	1.07498	1.17527	1.15671	0.829122	-0.0748457	-0.496506	-0.688075	-0.305557	-0.250793	-0.0310645
SEC16	P48415	1515	S	2	1	ANLPYTHRIGDSLQGSPQRIHNTQFAAAEPQ	0.165023	0.126166	0.0561893	-0.664061	-0.94384	-1.24612	-1.20838	-0.98228	-0.907682	-0.731694
SHE1	P38200	314	T	2	0.99963	SKEHTNVKTRLVKSKTSGSLSSNLKQSTATG	-0.163331	-0.203869	-0.268987	-0.331164	-0.61924	-1.18363	-1.46936	-1.68637	-1.63108	-1.76085
SHE3	P38272	28	S	3	0.917072	KLAPHHNIFMANLESSPTKDRNTSSQNASSS	1.18081	0.99616	0.987747	0.678195	0.278063	-0.735619	-1.10492	-1.02408	-1.26637	-1.41421
SHS1	Q07657	416	S	3	1	EDNGEHDSAENEQEMSPVRQLGREIKQENEN	0.578705	0.588867	0.529113	0.186803	-0.533428	-1.07204	-1.28073	-1.3487	-1.646	-1.43463
SHS1	Q07657	447	S	2	1	LIRSIKTESSPKFLNSPDLPERTKLRNISET	0.307206	0.325133	0.300932	0.120247	-0.119233	-0.897845	-1.2973	-1.46727	-1.71704	-1.94796
SKG1	P36169	280	S	2	1	DALEDVFATPKSAAQSQLPNTFDKDNEGMDA	1.25585	1.34118	1.27854	1.10497	0.773334	0.52813	0.489447	0.414775	0.218643	0.175526
SKG3	Q06315	623	S	2	0.971405	ANAAELSALYDKYSTSPFGKSEANSSPKPQK	0.384701	0.282292	0.262379	0.0920738	0.0891103	-0.590932	-0.826734	-0.857351	-0.869058	-1.12334
SKG3	Q06315	580	S	2	0.999757	SERSFGSGLKLKITDSNLENMEDVEAKSANE	0.0552918	0.10394	-0.0481926	-0.142429	-0.234678	-0.699426	-0.864337	-1.37083	-1.01964	-1.14867
SLI15	P38283	280	S	2	0.999999	VKESPIAFKKKSTINSPAIRAVENSDTAGST	0.626038	0.581817	0.677279	0.179172	-0.0389724	-0.306435	-0.431386	-0.681963	-0.85801	-0.829829
SLI15	P38283	335	S	2	1	NVGHKYSSSSIDLTGSPMKKVSQKFKSINST	0.505159	0.56721	0.444338	-0.538986	-0.934638	-1.18251	-1.19418	-1.15234	-1.11628	-1.24088
SLI15	P38283	268	S	2	1	TKSSGSIPKVRTVKESPIAFKKKSTINSPAI	0.688874	0.638365	0.664168	-0.50508	-1.01917	-1.15505	-1.12633	-1.1111	-0.898127	-1.16299
SLI15	P38283	474	T	2	0.999974	ASISPNKNKNLTTSQTPHRLKIKEKTLRKLS	0.665467	0.595936	0.62876	-0.77494	-1.15085	-1.54654	-1.5622	-1.98395	-2.08813	-2.2037
SLK19	Q08581	128	S	2	1	GGASTSDKHVLALNYSPIRVEMNSSEKRSDK	0.230548	0.250829	0.0214685	-0.374447	-0.733426	-0.932339	-1.07894	-1.21356	-1.09836	-1.09648
SLK19	Q08581	216	S	2	1	SPNKFIINDGVERNDSFNINTDTLKLENDIN	-0.141618	-0.1372	-0.200377	-0.470802	-0.919478	-1.5162	-1.69633	-2.16589	-2.38532	-2.53295
SLK19	Q08581	265	T	3	0.99999	IDNAYKEKEDEENDITNSHINRLTPLYETSA	-0.0562804	-0.270418	-0.253864	-0.980506	-1.50951	-1.82571	-2.03307	-2.11836	-2.29731	-2.07279
SPC42	P36094	357	T	3	0.999932	KNRVKPENNMSETFATPTPNNR_________	1.27752	1.23475	1.35332	1.16824	0.848369	0.621162	0.496034	0.567513	0.249171	0.16558
SRL3	P36167	212	S	2	1	SSKHAKSNRVDNVNVSPLRWSSHRRTQSTQE	1.92761	1.9383	2.0938	1.63178	1.44198	1.09235	1.02271	0.624275	0.331793	0.0314261
SSD1	P24276	286	S	2	1	NSNWRNQSQQPQQQLSPFRHRGSNSRDYNSF	1.59568	1.64023	1.38075	1.09596	0.013091	-0.265233	-0.329435	-0.274132	-0.230206	-0.0811223
STB1	P42845	205	S	2	0.999573	ADLLMYLATSPYNKSSHHGTPMAVRMPTTPR	0.281483	0.131338	0.098106	-0.969042	-1.66758	-2.24576	-2.3362	-2.69826	-2.87295	-3.34602
STB1	P42845	7	S	2	1	_________MSQPQMSPEKEQELASKILHRA	0.670273	0.675155	0.67698	0.306934	-0.59009	-1.11001	-1.39658	-1.33053	-1.70185	-1.58285
STB1	P42845	89	S	2	1	AKKPLHDDTNKMTVISPVKFVEKPNTPPSSR	0.412827	0.436623	0.350422	-0.00539113	-0.867406	-1.49145	-1.49154	-1.76185	-1.78567	-1.7167
STB1	P42845	72	S	2	1	AEDVDEDHKTLLEAISPAKKPLHDDTNKMTV	0.543103	0.487538	0.472818	0.157097	-0.699628	-1.40248	-1.63828	-1.7901	-2.05025	-1.95962
STB1	P42845	199	S	2	0.996185	SDNTAGADLLMYLATSPYNKSSHHGTPMAVR	1.09234	1.01862	0.968132	0.587136	-0.0630028	-0.752323	-1.23613	-1.3193	-1.36299	-1.66731
STB1	P42845	341	S	3	1	RTPNFNMGDYLHNLFSPSPRVPAQQGASNTS	0.974544	0.880751	1.02903	0.097752	-0.766379	-0.976279	-1.19167	-1.35067	-0.971837	-1.54097
STB1	P42845	256	S	3	0.853522	AVRFSHIKPSASSPQSTFKSNLLPNFPDESL	0.40337	0.640123	0.607471	-0.0742078	-1.27544	-1.8707	-2.08604	-2.20431	-2.30892	-2.54847
STB1	P42845	102	S	2	0.998416	VISPVKFVEKPNTPPSSRQRKAEDRSQQIKP	1.09193	1.04817	1.02048	0.466567	-0.327753	-0.886993	-1.03924	-1.16948	-1.19142	-1.47098
STB1	P42845	209	T	2	0.999999	MYLATSPYNKSSHHGTPMAVRMPTTPRSYHY	0.0311472	0.0810799	0.368169	0.539553	-0.111931	-1.76831	-1.52672	-2.61634	-2.87538	-3.00959
STB1	P42845	327	T	3	1	TPSRELNGTNFNLLRTPNFNMGDYLHNLFSP	0.984536	1.15594	0.89597	0.398717	-0.170517	-0.74358	-0.69462	-0.287057	-0.862957	-1.45261
STF2	P16965	28	S	3	1	KADPKYFSHTGNYGESPNHIKKQGSGKGNWG	0.222184	0.240157	0.338421	0.0510813	-0.540356	-1.02898	-1.28801	-1.59479	-1.72381	-1.8882
SUB1	P54000	263	S	2	1	TLQAKKEDIVSNINESKDANSSDEEFAQSLE	-0.510496	-0.608571	-0.663118	-0.66837	-0.821377	-1.17719	-1.35413	-1.53715	-1.64306	-1.78428
SWI5	P08153	522	S	2	0.977617	QFGTHIKEINTYTTNSPSKITRKLTTLPRGS	0.613773	0.328911	0.645806	-0.143684	-1.26981	-0.729096	-2.14602	-2.35467	-2.37663	-2.91166
SWI5	P08153	505	S	2	1	TPSPVLKSQSKYEGRSPQFGTHIKEINTYTT	0.559818	0.603296	0.508534	-0.0887528	-1.00406	-1.62553	-1.9955	-2.11416	-2.41884	-2.56731
SYF2	P53277	61	S	2	0.999141	MEDVNDADESVGDTESPEKEKAFHYTVQEYD	0.64943	0.659173	0.420803	-0.18322	-0.731352	-0.972489	-0.840635	-0.669969	-0.192298	-0.705101
TAF4	P50105	36	S	3	1	KYQHTVPETKPAFNLSPGKASELSHSLPSPS	1.03874	1.01818	1.03056	0.577789	0.0676324	-0.27933	-0.566669	-0.576777	-0.461925	-0.519133
TAF4	P50105	19	T	2	0.989648	SPKKPSDGTGVSASDTPKYQHTVPETKPAFN	0.737613	0.775858	0.584132	0.263333	-0.516126	-0.857298	-0.696452	-0.210868	-0.630532	0.717731
TDA11	P38854	236	T	2	0.998997	ELKEQVSKHLDPSLNTPVKNRAFSPVYQNIP	0.982013	0.978287	0.873508	0.943587	0.499018	-0.167803	-0.237366	-0.147504	-0.261852	-0.369599
TFG1	P41895	655	S	2	1	TKAVDSSNNASNTVPSPIKQEEGLNSTVAER	0.943778	0.944531	0.948831	0.526771	0.125108	-0.224062	-0.379364	-0.348458	-0.307299	-0.458626
TOD6	P34219	341	S	2	1	EPISRRASLVVSPYMSPRRLSTSQSVHYHPQ	1.18308	1.4431	0.71269	0.370652	-0.0271973	-0.564013	-0.249399	0.210912	0.311069	0.14842
VHS2	P40463	4	S	3	0.874733	____________MDTSNHNQDHDSHVAAQRE	0.236761	0.273767	0.237049	0.286821	0.110818	-0.420017	-1.00038	-1.47308	-1.73507	-2.02924
VHS2	P40463	3	T	4	0.873426	_____________MDTSNHNQDHDSHVAAQR	-0.0434763	0.0649505	0.0846482	0.412239	0.361458	-0.271499	-0.679427	-1.39515	-1.54218	-1.74252
VHS2	P40463	53	S	2	0.999999	FERNVEDPSYLYKTVSNNAANSLSRQSSRTS	0.936673	0.795033	0.848372	0.229448	-0.0567698	-0.166089	-0.460391	-0.894602	-0.455069	-0.695007
WHI5	Q12416	262	S	2	0.999471	PREEATAVETLMLLSSPTKKQQHRPVPATSA	0.231531	0.109788	0.228058	-0.446076	-1.1224	-1.35055	-1.51745	-1.3019	-1.07232	-0.967713
WHI5	Q12416	88	S	3	1	SRRRPSTTSLQGIFMSPVNKRRVGITAHGRV	0.724911	1.00757	1.10456	0.963586	0.168164	-0.312561	-0.837323	-0.477818	-0.590008	-0.501921
WHI5	Q12416	156	S	2	1	PTTPKSRRSEVFLSPSPRLRSPPTAARRSTG	0.364359	0.508796	0.386222	0.722051	-0.320797	-1.16292	-1.90605	0.556438	-1.97254	-2.01558
WHI5	Q12416	215	T	2	1	KTLPELETELAPAVQTPPRRYHNRFPDSADA	1.07484	0.922413	0.947843	0.693137	0.155174	-0.591462	-1.03421	-1.03494	-1.13532	-1.1219
WHI5	Q12416	164	T	2	1	SEVFLSPSPRLRSPPTAARRSTGERPIREIS	0.719868	0.410984	0.706475	-0.0746648	-1.0956	-0.435754	-1.94992	-2.28036	-2.07488	-2.3073
YMR086W	Q04279	675	T	2	1	PEKINNKRHSAIPLGTPEKGKPKRNSVMASL	0.458744	0.381122	0.278008	-0.0908253	-0.701304	-1.46531	-1.70896	-1.97968	-2.18102	-2.16923
YMR295C	Q03559	41	S	3	0.974764	KISEDDKARLKMRTASVADPILDAVQEAQPF	3.69624	0.342553	1.48703	2.36307	1.93979	2.05772	1.82785	1.95299	1.52305	1.26808
YOL036W	Q08206	606	S	3	0.99927	NRASTSLPESSTDDISPLREEGKINVPKRTS	0.160352	0.095513	0.160587	-0.463091	-0.823774	-1.09901	-1.02512	-0.954953	-0.908417	-0.820271
YPR174C	Q06616	169	S	3	0.979833	NLPPSPVRAVNPLVTSSPIHMSPLQSRQRPV	0.703975	0.733463	0.81121	-0.761883	-1.43598	-1.73671	-1.65798	-2.25748	-2.30275	-2.43004
YPR174C	Q06616	158	S	3	1	NIERDNLKPTENLPPSPVRAVNPLVTSSPIH	1.21974	1.18194	1.17228	0.324408	0.0698041	0.113694	0.363356	0.635445	0.832007	0.881112
YPR174C	Q06616	175	S	2	0.999976	VRAVNPLVTSSPIHMSPLQSRQRPVSSLQPP	0.482078	0.564206	0.648509	0.403462	-1.27576	-1.86906	-1.85432	-1.93329	-2.27972	-2.39416
YRA1	Q12159	8	S	2	1	________MSANLDKSLDEIIGSNKAGSNRA	-0.612283	-0.542421	-0.434383	-0.332768	-0.78273	-1.55568	-2.50978	-2.92065	-3.18398	-3.74533
YTA7	P40340	304	S	2	1	EFIDKNNNALSFHNPSPARRGRGGWNASQNS	0.237782	0.139004	0.0138249	-0.822378	-1.10533	-1.33739	-1.34689	-1.06158	-0.984659	-0.812116
YTA7	P40340	259	S	2	1	EALTLADEIRELQEDSPIREKRFLRERTKPV	0.152634	0.105742	0.0583833	-0.33772	-0.69208	-0.902357	-1.01964	-1.11218	-1.16529	-1.08186
ZDS1	P50111	413	S	3	1	KLTKNTIKVEIDPHKSPFRQQDEDSENMSSP	-0.13056	-0.13737	-0.186113	-0.288839	-0.640215	-1.21186	-1.41726	-1.62828	-1.63804	-1.69146

## Sheet: G1 to metaphase
Gene	Proteins	Position	Amino acid	Charge	Localization prob	Sequence window	log 2(L/H ratio t0)	log2(L/H ratio t10)	log2(L/H ratio t20)	log2(L/H ratio t30)	log2(L/H ratio 40)	log2(L/H ratio 50)	log2(L/H ratio t60)	log2( L/H ratio t70)	log2(L/H ratio t80)	log2 (L/H ratio t90)
ABP1	P15891	165	T	2	0.999463	KQQGKASTPPVKKSFTPSKSPAPVSKKEPVK	-2.08081	-2.60894	-3.21437	-2.31946	-2.0918	-1.6292	-1.45002	-0.276089	0.25741	0.332528
ACE2	P21192	714	S	2	0.994684	LTSPKKSLLDSPHDTSPVKETIARDKDGSVL	-1.01465	-1.41685	-1.35121	-1.70699	-1.07112	-1.10126	-0.909137	-0.364732	-0.00925601	-0.139077
ACE2	P21192	428	S	2	1	DDRYAAGTFTPRTQLSPIHKKRESVVSTVST	-2.17565	-2.12635	-2.54374	-2.44768	-2.06242	-1.06879	-0.912455	-0.171851	0.132673	-0.241218
AKL1	P38080	801	S	2	1	PMHSSSKNEALLIELSPLKEDAGKQSFQDTN	-1.03948	-1.72191	-1.43146	-1.48898	-1.12797	-0.508976	-0.545707	-0.120262	0.193284	-0.347426
BEM3	P32873	222	S	2	1	PAASVTYTTSRITIKSPNKGSKSPLQERLRS	-0.0196518	-2.51339	-1.57751	-0.855861	-0.852546	-0.0799538	-0.334935	0.0561377	0.123702	-0.426788
BNI4	P53858	91	S	2	0.939229	ARDSEVQTVNMTTSPSLSALADILNERSKYA	-2.7141	-1.69154	-1.95788	-1.82211	-1.59552	-1.49687	-1.39715	-1.09009	-0.989165	-0.825103
BOI1	P38041	648	S	3	0.930524	RSQSYSHSRKHSLVTSPLKTSLSPINSKSNI	-0.817858	-1.25524	-1.39163	-0.798075	-0.433581	-0.29285	-0.350836	-0.0661478	-0.213554	-0.640024
BSP1	Q06604	39	S	2	1	RYSNIPSSKPAGEALSPVRSHNSGEYRRADM	0.701318	-0.0619037	0.0311489	-0.0219183	-0.059772	0.193399	-0.076725	0.113344	-0.00713036	-0.28478
BSP1	Q06604	79	S	2	1	DNLAYRSAYNYEMTFSPKKTHYSLSELNLER	-0.0763862	-0.893024	-1.03712	-0.606959	-0.217241	-0.0103257	-0.0702845	0.11736	0.0532959	-0.374033
BUD3	P25558	1549	S	2	0.998692	EGFLRKKQKDEPIWVSPSKIDFADLSRRTKA	-2.27228	-2.0371	-2.45782	-2.09626	-1.705	-0.892592	-0.684861	-0.0477438	0.115283	-0.229032
CBF1	P17106	19	S	3	0.999612	LANNNKLSTEDEEIHSARKRGYNEEQNYSEA	-2.19736	-2.34887	-3.05428	-2.45079	-2.06973	-1.48498	-1.27948	-0.249799	0.165273	-0.025379
CDC3	P32457	509	S	3	0.99176	QLELSINSASPNVNHSPVPTKKKGFLR____	-0.626226	-1.46805	-1.28146	-1.40834	-1.16832	-0.74339	-0.790703	-0.374692	-0.0938987	-0.269029
CHS2	P14180	100	S	3	1	NSPVAPNRYAANLQESPKRAGEAVIHLSEGS	-2.88199	-1.62651	-3.02737	-2.71839	-1.94832	-2.3958	-1.77671	-0.749929	0.268279	0.273414
CHZ1	P40019	98	S	3	0.864876	NEGEEEEDDLAEIDTSNIITSGRRTRGKVID	-4.08344	-3.04735	-3.77239	-3.48864	-3.0118	-3.47153	-2.0766	-0.74644	0.104637	0.335756
CUE5	Q08412	367	T	2	0.998209	TGKVVAETTYIDTPDTETKKKWQPLPPEPLD	-1.06758	-1.84615	-2.15513	-2.25868	-1.7876	-1.91283	-1.35845	-0.532676	0.0071621	0.0739794
DOT6	P40059	491	S	3	0.996568	LNALSSDADMLSPTHSPQKTLSKKTCPRMFK	-1.55934	-1.63339	-2.17617	-0.537151	-0.377932	-0.127316	-0.306535	0.0494365	-0.0263728	-0.413364
DSF2	P38213	331	S	2	0.999999	SKLKLTKSDTTPIKPSPKRSNSSTSTITKTN	-0.982606	-1.40075	-1.00109	-0.0908598	0.220575	0.391899	0.457563	0.290595	-0.0010722	-0.495977
ESC1	Q03661	1326	S	2	1	NAPDDIKRQQLLKNLSDLENYSQRLIEDSRR	-2.51264	-1.98225	-2.21189	-2.32994	-1.82675	-1.12459	-0.778318	-0.13334	0.156173	-0.123032
FIN1	Q03898	68	T	2	1	ISPNKTDGMKHSIQVTPRRIMSPECLKGYVS	-3.51749	-3.12481	-3.95314	-2.73013	-1.29116	-0.333135	-0.019579	0.327419	0.0550905	-0.565938
FIN1	Q03898	88	S	2	0.996084	MSPECLKGYVSKETQSLDRPQFKNSNKNVKI	-4.88316	-2.98435	-4.2187	-3.36377	-2.12878	-0.867984	-0.490676	0.057808	0.190158	-0.366661
FIN1	Q03898	86	T	2	0.985443	RIMSPECLKGYVSKETQSLDRPQFKNSNKNV	-4.23132	-2.75552	-3.54257	-2.26902	-1.50921	-0.87627	-0.397854	0.142966	-0.0582177	-0.399386
FIR1	P40020	399	S	2	0.992919	TLKFFQQFEPSEEPTSPTRQVNPESLDKLDM	-0.541416	-1.54882	-1.17963	-1.41145	-1.2064	-0.659145	-0.683067	-0.290029	-0.0525075	-0.378241
FIR1	P40020	225	S	2	1	PPPLTPEKNLYLTPESPLNRYHLPVPLEISL	-1.79586	-1.9862	-2.13774	-1.75201	-1.42842	-0.697859	-0.447078	0.0333142	0.266562	-0.0566408
FIR1	P40020	222	T	2	0.9812	FDRPPPLTPEKNLYLTPESPLNRYHLPVPLE	-1.97273	-1.94099	-1.94193	-1.60005	-1.29227	-0.603032	-0.26521	-0.0141913	0.229062	-0.0816137
FIR1	P40020	84	S	2	0.992725	QVRFSIPDPNEISQDSPLKIVFPKSGNETER	-3.01669	-1.83562	-2.60352	-2.1278	-1.66994	-1.04804	-0.666512	-0.0109553	0.14371	-0.2954
FIR1	P40020	449	T	2	0.955017	RNSGDTNNEDFLKVDTSPVNQSFESRRQMLI	-1.43627	-0.736734	-2.35323	-1.56758	-0.916186	-0.453444	-0.24662	0.183458	-0.0432379	-0.5131
GDS1	P41913	359	S	2	0.999985	TKTTKPGKQTKSQSLSVLSTPKKGSSASLST	-2.50405	-1.51898	-1.19658	-0.567262	-0.568289	0.0496799	-0.147049	0.0794496	0.0887022	-0.130121
GDS1	P41913	363	T	2	0.998655	KPGKQTKSQSLSVLSTPKKGSSASLSTFASS	-2.50405	-1.51898	-1.19658	-0.567262	-0.568289	0.0496799	-0.147049	0.0794496	0.0887022	-0.130121
GFD1	Q04839	111	S	2	0.999891	NPFSQKATEISPPPVSPSKMKTTKTQSKQDT	-1.07343	-0.5265	-0.262555	-0.143143	-0.0365475	0.00340766	0.199082	0.221967	0.23319	-0.0380306
GIN4	Q12263	719	S	2	0.997671	EKKILETIRRSKFLGSSFNIDKELKLSKMEY	-4.88316	-2.98435	-4.2187	-3.36377	-2.12878	-0.867984	-0.490676	0.057808	0.190158	-0.366661
GIN4	Q12263	471	S	2	1	VNQSSPTPASRNKRASVINVEKNQKRASIFS	-2.23809	-1.57611	-1.2789	-0.627192	-0.693174	0.0538421	-0.216561	0.0469937	0.0454428	-0.180292
HSL1	P34244	685	S	2	1	ASKRSLYSLQSISKRSLNLNDLLVFDDPLPS	-4.78275	-3.32081	-4.45451	-3.55424	-2.31681	-0.987534	-0.597368	0.00305348	0.235328	-0.300683
HSL1	P34244	1220	S	2	1	IPRETTEEILSKLRLSPENPSNTHMQKRFSS	-1.20559	-1.59165	-1.28944	-1.85104	-1.30318	-0.948275	-0.65306	-0.158776	0.149155	-0.20847
IES2	P40154	176	S	2	0.987652	EEQDGESGGYEDNEPSISKESDELVSVVNGN	-3.39599	-2.91423	-3.31327	-3.19331	-2.79716	-3.09317	-1.91826	-0.559125	0.206589	0.590532
KIC1	P38692	734	T	3	0.807034	THKASSPSRPLFGVGTSPNRKPAGSPTQNIG	-2.20133	-0.46359	-1.32918	-0.783802	-0.56211	-0.505817	0.0385528	-0.102611	0.241862	0.0500614
KIC1	P38692	735	S	3	0.837447	HKASSPSRPLFGVGTSPNRKPAGSPTQNIGH	-2.82572	-0.381314	-1.35442	-0.907599	-0.694516	-0.359486	-0.0147053	-0.0473106	0.277368	-0.18613
MCD1	Q12158	175	S	2	0.81537	NSMERKVQGAAPWDTSLEVGRRFSPDEDFEH	-3.59154	-2.16469	-3.1215	-2.75651	-2.02097	-1.4516	-0.882917	-0.192637	-0.0216043	-0.476197
MLF3	P32047	297	S	2	0.999944	PFIKTTELPATSPYVSPQQSARQYSNNANNN	-1.05948	-1.50106	-1.19771	-0.0717084	0.283154	0.486419	0.572125	0.56576	0.23685	-0.310773
MLF3	P32047	293	S	2	0.99553	TFSNPFIKTTELPATSPYVSPQQSARQYSNN	0.0315598	-1.56746	-1.40114	-0.953956	-0.621849	-0.754661	-0.52686	-0.467555	-0.379647	-0.200491
MMR1	Q06324	37	S	2	0.999446	LDDQRNAGSFQNLLNSPTKLKLDTGPIGNSL	-3.04911	-2.01906	-2.9789	-2.3564	-1.85442	-1.38093	-1.02713	-0.145731	0.0506164	-0.44891
MVB12	P42939	94	S	2	1	YLSKKPPGIVGNTLLSPSRKDNS________	-1.23621	-1.70048	-1.52199	-0.230849	0.259509	0.374132	0.626648	0.484301	0.186157	-0.0972936
NAB2	P32505	254	T	2	0.999925	LAKALGMAGESNMNFTPTKKEGRCRLFPHCP	-3.40103	-1.97969	-2.689	-2.51725	-2.05811	-2.47677	-2.03615	-1.11068	0.220965	0.371451
NBA1	Q08229	194	S	2	0.999765	TSKKVEGRGSLKLLSSPLRQEKVMRSSIGSG	-3.45337	-1.87437	-2.79679	-1.59198	-1.08048	-0.62807	-0.196625	0.114163	0.168056	-0.296969
NDD1	Q08887	265	T	2	0.99988	PLPTSPSKRFSSLSLTPYGRKILNDVGTPYA	-0.986743	-1.69337	-1.30743	-2.16707	-2.02428	-1.05789	-0.581904	-0.0844317	0.129224	-0.19934
NDD1	Q08887	277	T	2	0.999987	LSLTPYGRKILNDVGTPYAKALISSNSALVD	-3.48988	-2.24785	-3.18619	-3.15128	-2.04221	-0.902115	-0.45367	0.0990126	0.124379	-0.363998
NDD1	Q08887	168	S	3	0.999356	FLVASPEQFKEFLLDSPSTNFNFFHKTPAKT	-3.69676	-2.90112	-3.85937	-2.78514	-1.3676	-0.363251	0.0276394	0.344162	0.0539791	-0.525256
NDD1	Q08887	332	T	2	1	QRTPLRSNNKKLFIKTPQDTINSTSTLTKDN	-2.01436	-0.94215	-2.22704	-1.60662	-0.869573	-0.368618	-0.0103842	0.116041	-0.0215068	-0.293264
NET1	P47035	60	S	2	0.999987	GDASLQYANLRSANVSFTPSYFNQSRFRKFL	-2.80412	-2.09757	-2.72598	-2.53745	-1.88816	-1.49248	-1.35682	-0.2805	0.188196	-1.00588
NET1	P47035	744	S	2	1	KRKNMSVPNNGPKDISLHSLKGSVVPVKDSK	-4.79608	-2.35349	-3.52393	-3.63979	-2.62361	-3.36849	-2.76719	-1.10892	0.223587	0.523313
NET1	P47035	1034	S	2	0.99999	REPVRSSSKIEAPSPSVNKKINATPDKIPVT	-2.14764	-2.28147	-3.37806	-2.37385	-2.10434	-1.62096	-1.37625	-0.274818	0.250583	0.295187
NET1	P47035	242	S	2	1	VSNNSDDEDEDIGERSFLPPPTQPQSPPIRI	-3.06159	-1.94606	-2.59863	-2.37191	-2.0249	-2.32473	-2.01132	-1.19608	0.198323	0.503652
NSP1	P14907	5	T	2	1	___________MNFNTPQQNKTPFSFGTANN	-3.61676	-2.10555	-2.97185	-2.64979	-2.04086	-2.36836	-1.85663	-0.830674	0.177543	0.0235459
NUP1	P20676	161	S	2	0.99998	KSDEGGSYLCTSSTPSPIKNGSCTRQLAGKS	-0.595043	-1.15062	-1.22823	-0.46636	0.00134142	0.446639	0.291922	0.351381	0.151249	-0.375167
NUP159	P40477	819	S	3	1	PSDEDGEVVEEEAQKSPIGKLTETIKKSANI	-0.732138	-1.07871	-1.00063	-0.759635	-0.587812	-0.462176	-0.502832	-0.14659	-0.0471643	-0.149247
NUP2	P32499	284	S	2	0.999942	EATKTNVDNNSKAEASFTFGTKHAADSQNNK	-4.99724	-2.31089	-3.55853	-3.67482	-2.6549	-3.53564	-2.79637	-1.20391	0.145105	0.435228
NUP60	P39705	382	S	2	0.999515	ARSSSLRSNVVVAETSPEKKDGGDKPPSSAF	-3.75414	-3.51569	-3.67968	-2.02199	-0.894185	-0.229161	0.0143771	0.255854	0.023037	-0.514173
NUP60	P39705	381	T	2	0.992466	PARSSSLRSNVVVAETSPEKKDGGDKPPSSA	-3.89399	-3.06216	-3.30921	-1.23179	-0.492796	-0.192326	0.282745	0.340361	0.0925637	-0.327122
NUP60	P39705	473	S	2	1	SVTPQKSSSKGFVFNSVQKKSRSNLSQENDN	-6.14134	-4.60641	-5.29595	-4.0859	-3.4244	-3.26865	-1.98954	-0.628289	0.22833	0.0923818
NUP60	P39705	84	S	3	0.911853	SSMPGGYFHSEISPDSTVNRSVVVSAVGEAR	-3.14528	-2.32089	-3.11697	-2.55899	-1.8719	-2.24769	-2.40005	-0.690248	1.28311	0.496421
NUP60	P39705	460	T	2	0.999837	LTKGDSTPVQPDLSVTPQKSSSKGFVFNSVQ	-5.58137	-4.23117	-4.94047	-3.50846	-2.47052	-1.52495	-1.0864	-0.290104	0.224495	-0.0805391
NUP60	P39705	89	S	2	1	GYFHSEISPDSTVNRSVVVSAVGEARNDIEN	-6.27288	-4.51308	-5.14537	-4.49994	-3.86588	-3.7008	-2.65954	-0.984911	0.183093	0.18031
NUP60	P39705	112	T	3	0.998785	EARNDIENKEEEYDETHETNISNAKLANFFS	-3.79619	-1.94212	-3.01987	-3.15336	-2.37481	-3.08181	-2.42442	-0.963953	0.233841	0.507168
PDS1	P40316	37	S	3	0.999634	INFPQTPAHLLKRSHSNILKPPVRLDQLKRD	-3.4117	-2.60801	-3.44689	-2.25265	-0.997136	0.0731783	0.377075	0.430148	0.107963	-0.50926
PSY4	P38193	434	S	2	0.943126	KMVAIAGITYRENISSPLGKKSR________	-0.976603	-1.69201	-2.02548	-0.974927	-0.62066	0.00485236	-0.167247	0.153224	0.152985	-0.262948
RPL12A;RPL12B	P0CX53	38;38	S	2	1	GASAALAPKIGPLGLSPKKVGEDIAKATKEF	-3.46744	-3.36554	-3.89454	-2.30261	-1.17967	-0.496981	-0.0986192	0.221776	-0.0186703	-0.553793
SCD5	P34758	80	S	3	0.996718	NNHSNTAADNATNVSSPQKDNPPNGEVRTLS	-0.185675	-0.696939	-0.74097	-0.696688	-0.311851	-0.0941644	-0.162473	0.140871	0.0772593	-0.534445
SEC16	P48415	1515	S	2	1	ANLPYTHRIGDSLQGSPQRIHNTQFAAAEPQ	-0.332571	-2.0312	-0.94535	-0.777546	-0.848694	0.0210384	-0.230447	0.168551	0.227941	-0.195708
SHE1	P38200	314	T	2	0.999761	SKEHTNVKTRLVKSKTSGSLSSNLKQSTATG	-0.340555	-1.2425	-0.770284	-1.18756	-1.21504	-0.535633	-0.872338	-0.424084	-0.225544	-0.454654
SHE3	P38272	28	S	3	0.874754	KLAPHHNIFMANLESSPTKDRNTSSQNASSS	-1.82897	-1.80492	-2.32074	-0.69882	-0.421748	-0.224275	-0.19124	-0.0282445	-0.0839044	-0.431758
SHS1	Q07657	416	S	3	1	EDNGEHDSAENEQEMSPVRQLGREIKQENEN	-1.91536	-3.24848	-2.79022	-1.03348	-0.505211	-0.187555	-0.217745	-0.044304	-0.0865392	-0.201918
SHS1	Q07657	447	S	2	1	LIRSIKTESSPKFLNSPDLPERTKLRNISET	-1.35069	-1.24625	-1.34387	-0.330348	-0.138869	0.171002	-0.176642	0.157508	0.17563	0.00878665
SKG1	P36169	280	S	2	1	DALEDVFATPKSAAQSQLPNTFDKDNEGMDA	-0.427137	-0.209179	-0.189249	-0.010593	0.120663	0.0253925	0.150578	0.150277	0.318476	0.290285
SKG3	Q06315	580	S	2	0.990428	SERSFGSGLKLKITDSNLENMEDVEAKSANE	-0.135184	-0.799977	-0.169245	-0.615187	-0.862697	-0.421568	-0.751081	-0.332406	0.18065	-0.0568549
SKG3	Q06315	623	S	2	0.993856	ANAAELSALYDKYSTSPFGKSEANSSPKPQK	-1.64948	-1.79298	-1.36614	-0.88158	-0.964673	-0.0299897	-0.236089	0.0181825	0.087527	-0.167114
SLI15	P38283	335	S	2	0.999968	NVGHKYSSSSIDLTGSPMKKVSQKFKSINST	-1.05948	-1.50106	-1.19771	-0.0717084	0.283154	0.486419	0.572125	0.56576	0.23685	-0.310773
SLI15	P38283	268	S	2	1	TKSSGSIPKVRTVKESPIAFKKKSTINSPAI	-3.4337	-2.78747	-3.65636	-2.50673	-1.18112	-0.0126451	0.346074	0.396753	0.0418696	-0.560959
SLI15	P38283	474	T	2	0.999826	ASISPNKNKNLTTSQTPHRLKIKEKTLRKLS	-3.54268	-2.85084	-3.81459	-2.73085	-1.22367	-0.154236	0.199334	0.388146	0.0770781	-0.536997
SLI15	P38283	280	S	2	1	VKESPIAFKKKSTINSPAIRAVENSDTAGST	-1.91737	-2.50792	-2.71251	-2.07729	-1.45154	-0.673987	-0.616227	-0.0401649	0.029265	-0.273711
SLK19	Q08581	216	S	2	1	SPNKFIINDGVERNDSFNINTDTLKLENDIN	-4.16525	-2.53107	-3.18988	-2.75147	-2.21579	-1.74822	-1.27355	-0.368455	0.0348074	-0.540653
SLK19	Q08581	265	T	3	1	IDNAYKEKEDEENDITNSHINRLTPLYETSA	-4.58265	-3.13275	-4.41787	-3.22593	-2.17945	-1.02682	-0.490333	0.0515545	0.17806	-0.345242
SLK19	Q08581	128	S	2	0.965891	GGASTSDKHVLALNYSPIRVEMNSSEKRSDK	-1.1906	-1.04896	-1.34101	-0.878223	-0.300064	0.294612	0.187951	0.26841	0.0241089	-0.564148
SPC42	P36094	357	T	3	0.999988	KNRVKPENNMSETFATPTPNNR_________	-2.70906	-3.33682	-2.48828	-1.22695	-0.519519	-0.0865733	-0.223727	0.114295	0.196797	0.0517919
SRL3	P36167	212	S	2	1	SSKHAKSNRVDNVNVSPLRWSSHRRTQSTQE	-3.92768	-3.19281	-2.90935	-1.05716	-0.342273	-0.016651	0.332463	0.339916	0.0613123	-0.375168
SSD1	P24276	286	S	2	1	NSNWRNQSQQPQQQLSPFRHRGSNSRDYNSF	-3.36962	-2.35489	-1.77814	-0.51471	-0.357669	0.114297	0.120223	0.24725	0.282365	-0.137082
STB1	P42845	205	S	3	0.891137	ADLLMYLATSPYNKSSHHGTPMAVRMPTTPR	-0.238509	-0.712372	-0.733276	-0.284024	-0.126754	0.05232	0.0888575	0.126522	0.091677	0.133642
STB1	P42845	256	S	3	0.568223	AVRFSHIKPSASSPQSTFKSNLLPNFPDESL	-2.01117	-1.99177	-2.09696	-1.66137	-1.3442	-0.711823	-0.280778	0.0332752	0.195527	-0.0728288
STB1	P42845	102	S	2	0.999992	VISPVKFVEKPNTPPSSRQRKAEDRSQQIKP	-3.9598	-2.2891	-1.42166	-0.0557634	0.227109	0.399003	0.38299	0.335091	0.0989651	-0.348195
STB1	P42845	199	S	2	0.9888	SDNTAGADLLMYLATSPYNKSSHHGTPMAVR	-3.6255	-1.67817	-0.979729	-0.352725	-0.258535	-0.184172	-0.0435225	0.0780806	0.0976655	-0.0675761
STB1	P42845	89	S	2	1	AKKPLHDDTNKMTVISPVKFVEKPNTPPSSR	-3.10187	-1.90044	-1.08453	-0.567335	-0.496799	-0.146649	-0.0895354	0.0496325	0.0361505	-0.0872489
STB1	P42845	7	S	2	1	_________MSQPQMSPEKEQELASKILHRA	-4.10138	-3.9216	-3.61481	-1.29377	-0.500825	-0.195993	0.184691	0.299293	0.0494283	-0.404273
STB1	P42845	72	S	2	1	AEDVDEDHKTLLEAISPAKKPLHDDTNKMTV	-3.6242	-2.44746	-1.29507	-0.544268	-0.297149	0.0668067	0.101928	0.141195	0.13916	-0.230746
STB1	P42845	341	S	3	0.998788	RTPNFNMGDYLHNLFSPSPRVPAQQGASNTS	-3.16791	-1.34872	-0.949215	-0.415429	-0.499981	-0.208136	-0.309879	0.0619224	0.168923	-0.0990444
STB1	P42845	209	T	3	0.999063	MYLATSPYNKSSHHGTPMAVRMPTTPRSYHY	-0.329928	-0.696585	-0.828544	-0.280173	-0.0989939	0.113323	0.149034	0.164467	0.146997	0.174611
STB1	P42845	327	T	3	1	TPSRELNGTNFNLLRTPNFNMGDYLHNLFSP	-0.701415	-0.55039	-0.753731	-0.766757	-0.741787	-0.767061	-0.490065	-0.167948	0.114821	0.439896
STF2	P16965	28	S	3	1	KADPKYFSHTGNYGESPNHIKKQGSGKGNWG	-1.42778	-1.01588	-1.13981	-0.489138	-0.267165	-0.262919	-0.0777856	0.0453909	0.295618	0.319549
SUB1	P54000	263	S	2	1	TLQAKKEDIVSNINESKDANSSDEEFAQSLE	-2.96496	-2.93279	-3.05192	-2.76845	-2.70998	-3.16899	-1.99707	-0.596094	0.25285	0.54939
SWI5	P08153	522	S	2	0.977627	QFGTHIKEINTYTTNSPSKITRKLTTLPRGS	-1.06646	-1.34863	-1.70882	-1.72572	-1.43244	-1.97497	-1.42635	-0.384204	-0.045334	-0.531736
SWI5	P08153	505	S	2	1	TPSPVLKSQSKYEGRSPQFGTHIKEINTYTT	-5.03677	-3.2592	-4.44622	-4.12726	-3.41425	-3.73083	-2.22888	-0.692729	0.10621	0.0524085
SYF2	P53277	61	S	3	0.986443	MEDVNDADESVGDTESPEKEKAFHYTVQEYD	-1.5223	-1.39786	-1.46349	-0.863968	-0.552483	-0.243189	-0.166063	0.0943591	-0.0441786	-0.537694
TAF4	P50105	36	S	2	1	KYQHTVPETKPAFNLSPGKASELSHSLPSPS	-1.9259	-1.61473	-1.90078	-0.891212	-0.532956	-0.0930979	-0.187514	0.0203625	-0.149218	-0.493019
TAF4	P50105	19	T	2	0.999559	SPKKPSDGTGVSASDTPKYQHTVPETKPAFN	-0.494452	-1.36828	-1.21704	-0.845774	-0.598609	-0.670079	-0.479617	-0.355791	-0.196277	-0.212435
TDA11	P38854	236	T	2	0.999132	ELKEQVSKHLDPSLNTPVKNRAFSPVYQNIP	-3.20328	-2.94783	-3.34005	-2.12561	-1.42482	-0.712369	-0.476301	0.135084	0.0895255	-0.169692
TFG1	P41895	655	S	2	1	TKAVDSSNNASNTVPSPIKQEEGLNSTVAER	-1.02648	-1.24648	-0.829253	-0.622342	-0.395472	-0.0366372	-0.0781628	0.129873	0.112902	0.179967
TOD6	P34219	341	S	2	0.999999	EPISRRASLVVSPYMSPRRLSTSQSVHYHPQ	-1.48235	-0.791489	-0.593536	-0.696163	-0.630771	-0.73675	-0.611231	-0.598244	-0.548222	-0.309704
VHS2	P40463	53	S	2	1	FERNVEDPSYLYKTVSNNAANSLSRQSSRTS	-0.297307	-0.855036	-0.674903	-0.538796	-0.474234	-0.323648	-0.26456	-0.0992288	-0.0222208	0.0755887
VHS2	P40463	4	S	3	1	____________MDTSNHNQDHDSHVAAQRE	-3.06519	-2.24076	-2.7332	-1.88656	-2.22482	-3.01281	-2.15812	-0.855142	0.336475	0.844181
VHS2	P40463	3	T	3	1	_____________MDTSNHNQDHDSHVAAQR	-3.33791	-2.47886	-3.0944	-3.06273	-2.6709	-3.18666	-2.05671	-0.629863	0.302197	0.79471
WHI5	Q12416	164	T	3	1	SEVFLSPSPRLRSPPTAARRSTGERPIREIS	-3.7338	-2.35891	-3.20285	-1.34907	-0.748656	-0.492509	0.0781559	0.290379	0.0710972	-0.263612
WHI5	Q12416	88	S	3	1	SRRRPSTTSLQGIFMSPVNKRRVGITAHGRV	-3.10187	-1.63592	-1.03831	-0.50414	-0.457031	-0.138123	-0.0600845	0.0746639	0.10705	-0.0201047
WHI5	Q12416	156	S	2	1	PTTPKSRRSEVFLSPSPRLRSPPTAARRSTG	-3.84857	-2.05394	-1.11396	-0.362137	-0.247101	-0.138662	-0.0374075	0.103533	0.104544	-0.0845062
WHI5	Q12416	215	T	2	1	KTLPELETELAPAVQTPPRRYHNRFPDSADA	-2.58396	-2.11728	-2.00315	-0.61849	-0.394936	0.114735	0.1097	0.201644	0.30784	-0.0637764
WHI5	Q12416	262	S	2	0.951218	PREEATAVETLMLLSSPTKKQQHRPVPATSA	-1.11263	-0.671906	-0.752826	-0.517539	-0.00209396	-0.398661	0.00414264	-0.00811408	-0.201199	-0.410076
YMR086W	Q04279	675	T	3	1	PEKINNKRHSAIPLGTPEKGKPKRNSVMASL	-4.45673	-3.58732	-4.3967	-3.34327	-2.11664	-0.977158	-0.51025	0.0830855	0.216576	-0.347588
YMR295C	Q03559	41	S	3	0.985581	KISEDDKARLKMRTASVADPILDAVQEAQPF	-2.0787	-1.65236	-1.94468	-1.75448	-1.30763	-0.578896	-0.185535	0.107483	0.28991	0.349394
YOL036W	Q08206	606	S	2	0.999999	NRASTSLPESSTDDISPLREEGKINVPKRTS	-0.451685	-1.20101	-1.29223	-0.380961	0.0840031	0.488281	0.276048	0.370371	0.109964	-0.34812
YPR174C	Q06616	169	S	3	0.769448	NLPPSPVRAVNPLVTSSPIHMSPLQSRQRPV	-3.878	-1.74764	-0.559145	-0.211908	-0.0371906	0.138063	0.1522	0.269084	0.189034	-0.0705015
YPR174C	Q06616	175	S	3	0.969133	VRAVNPLVTSSPIHMSPLQSRQRPVSSLQPP	-4.06948	-1.933	-0.45958	0.232653	0.49982	0.702735	1.30133	0.450065	0.382002	-0.125866
YPR174C	Q06616	158	S	3	1	NIERDNLKPTENLPPSPVRAVNPLVTSSPIH	-0.928479	-1.49062	-1.22723	-0.224218	0.195354	0.446115	0.473387	0.485558	0.161968	-0.265499
YRA1	Q12159	8	S	2	1	________MSANLDKSLDEIIGSNKAGSNRA	-5.47517	-3.65045	-4.65905	-4.35216	-3.57493	-3.99313	-2.31734	-0.781875	0.0819988	0.0616273
YTA7	P40340	304	S	3	0.999996	EFIDKNNNALSFHNPSPARRGRGGWNASQNS	0.608104	-1.05446	-1.19232	-0.666075	-0.334705	0.0365124	0.13341	0.247063	0.374873	-0.0105962
YTA7	P40340	259	S	2	1	EALTLADEIRELQEDSPIREKRFLRERTKPV	-0.490221	-1.69575	-0.990561	-0.966345	-0.721174	-0.150534	-0.138055	0.0963663	0.0569949	-0.134202
ZDS1	P50111	413	S	3	1	KLTKNTIKVEIDPHKSPFRQQDEDSENMSSP	-4.17523	-2.33137	-0.919589	-0.0026559	0.23782	0.462851	0.378058	0.349518	0.170155	-0.255657
